# Supplementary material for: Multi-Omics Analysis of Novel Signature for Immunotherapy Response and Tumor Microenvironment Regulation Patterns in Urothelial Cancer
Source: Front Cell Dev Biol. 2021 Dec 3;9:764125. doi: 10.3389/fcell.2021.764125 (PMC8678486; doi:10.3389/fcell.2021.764125)
Supplement: Supplementary file 1 [file Table1.xlsx]

## Sheet: Table S1
Table S1: Relative Fractions of immune infiltration cells of patients in IMvigor210 cohort
ID	Macrophage_M1	B_cell_naive	B_cell_memory	B_cell_plasma	T_cell_CD8_posi	T_cell_CD4_posi_naive	T_cell_CD4_posi_memory_resting	T_cell_CD4_posi_memory_activated	T_cell_follicular_helper	T_cell_regulatory_Tregs	T_cell_gamma_delta	NK_cell_resting	NK_cell_activated	Monocyte	Macrophage_M0	Macrophage_M2	Dendritic_cell_resting	Dendritic_cell_activated	Mast_cell_activated	Mast_cell_resting	Eosinophil	Neutrophil
SAM00b9e5c52da9	0.00323	0	0	0.019336	0	0	0.176311	0.012835	0.026872	0	0.039867	0	0.026995	0	0.354638	0.189884	0.0561	0.044925	0	0.046908	0.002097	0
SAM0257bbbbd388	0.007224	0.047298	0	0.111485	0.002476	0	0.179679	0.039857	0.016703	0.016077	0.081614	0	0.07831	0	0.03902	0.151794	0.052822	0.064988	0	0.093372	0	0.01728
SAM025b45c27e05	0.002134	0.018421	0	0.002344	0	0	0.109171	0	0.022469	0	0.006736	0	0.0511	0	0.456203	0.145347	0.045144	0.018032	0	0.121	0	0.001901
SAM032c642382a7	0.076768	0.011859	0	0.003673	0	0	0.088126	0.039836	0.062788	0	0.03673	0	0.046035	0	0.189864	0.035221	0.007519	0	0	0.387466	0	0.014116
SAM04c589eb3fb3	0.071383	0.006615	0	0.023826	0	0	0.20264	0	0.052903	0	0.056931	0	0.098734	0.008109	0.207126	0.071158	0.014366	0	0	0.162061	0.003507	0.020642
SAM0571f17f4045	0.08378	0.112933	0.200701	0	0	0	0.229865	0.033317	0.055276	0	0.103861	0	0.054315	0	0.097446	0.023958	0.004549	0	0	0	0	0
SAM065890737112	0.062537	0	0.05458	0.117234	0.004788	0	0.085238	0.167165	0.063697	0	0.065879	0	0.051782	0	0	0.054767	0.050366	0.097775	0	0.114834	0	0.009357
SAM0684af734db1	0.019462	0.022839	0	0.002541	0	0	0.087615	0	0.056973	0	0.006375	0	0.051538	0	0.084132	0.134571	0.017248	0.001295	0	0.456127	0.034462	0.024821
SAM075e037d95bc	0.052622	0	0	0.021314	0.002088	0	0.029808	0.091832	0.160152	0	0.054917	0	0.14416	0.011667	0.10115	0.038551	0.026408	0.017996	0	0.22055	0.026785	0
SAM07a93a28f801	0.047369	0.046324	0	0.040351	0	0	0.102413	0	0.017897	0.017545	0.006931	0	0.076565	0.01979	0.024687	0.193321	0.104063	0	0	0.298971	0	0.003773
SAM08cce2fa88f2	0	0.030392	0.045161	0	0	0	0.485618	0	0.093137	0	0.080476	0	0.033897	0	0.008267	0.002887	0.127849	0.006784	0	0.075148	0	0.010385
SAM09c84ec0cf34	0.000799	0	0.014439	0	0	0	0.072449	0	0.008076	0.006463	0	0.027535	0	0	0.565065	0.05497	0	0	0	0.223606	0	0.026597
SAM0a0f2bac4b20	0.044039	0.053363	0	0.038772	0	0	0.164696	0.002939	0.03577	0	0.040409	0	0.049813	0.005832	0.117064	0.047021	0.130997	0	0	0.207497	0.038377	0.023413
SAM0a7c2091dd56	0.086909	0.002748	0	0.032307	0	0	0.122831	0.009092	0.033158	0	0.078905	0	0	0	0.388309	0.022372	0.013146	0	0	0.195058	0.015166	0
SAM0bdb3428bd13	0.010028	0.002147	0	0.004178	0	0	0.106339	0	0.020302	0	0.04354	0	0.034706	0	0.59789	0.119728	0	0	0	0.061143	0	0
SAM0ce9c983b20f	0.011132	0.025953	0	0.033888	0	0	0.168718	0.055429	0.056649	0.005465	0.006317	0.009114	0.002195	0.008082	0.357035	0.08213	0.006187	0.01794	0	0.129345	0.02442	0
SAM0d855cff64e6	0	0.036886	0	0.006791	0	0	0.152915	0	0.029521	0	0	0	0.038012	0	0.063926	0.038786	0	0.06336	0	0.357824	0.010629	0.20135
SAM0f956e757453	0.050516	0.066862	0	0.034193	0	0	0.237115	0	0.096838	0	0.01739	0	0.058386	0.023744	0.191575	0.141493	0.013422	0	0	0.049021	0.019445	0
SAM110501d0eedb	0.076788	0.060866	0.036644	0.047449	0	0	0.174396	0.022514	0.113161	0	0.033461	0	0.082056	0	0.120604	0.13595	0.004758	0.032655	0.018396	0.005177	0.035124	0
SAM12502d970c10	0.034623	0.08065	0	0.04359	0	0	0.147281	0	0.052646	0	0.077342	0	0.005776	0	0.23569	0.045635	0	0	0	0.256586	0	0.020182
SAM14938611a2d3	0.089995	0.03037	0.082394	0.091832	0	0	0.236871	0.039572	0.127176	0	0	0	0.030318	0.022231	0.045797	0.031474	0.013567	0.032095	0	0.112794	0.013492	2.13e-05
SAM14df63a65411	0.047204	0.009161	0	0.002451	0	0	0.167362	0	0.128297	0	0.056233	0	0.025236	0	0.177072	0.069942	0.042285	0.105528	0	0.158485	0	0.010745
SAM166a419a4e5a	0.017372	0	0.02017	0.076431	0	0	0.225981	0.009935	0.023717	0	0.087248	0	0.045115	0.001301	0.083225	0.086212	0.003052	0.019956	0	0.281811	0.011422	0.007052
SAM17c45bf16bb6	0.016217	0	0.138072	0.008699	0	0	0.22839	0.076582	0.062568	0	0.096606	0	0.060353	0.002795	0.157526	0.068386	0.005004	0.006134	0	0.072668	0	0
SAM18039827e1b9	0	0.080491	0	0.036606	0	0	0.149824	0	0.009015	0	0.072453	0	0.03808	0.089801	0.105728	0.023631	0.008765	0.0159	0	0.290292	0.021323	0.058092
SAM181b638b8248	0.043077	0.015174	0.00815	0.009417	0.01954	0	0.352001	0.062301	0.022775	0	0.050274	0	0.045686	0.022858	0.071478	0.039187	0.113924	0	0	0.085598	0.022987	0.01557
SAM187e056d6a2a	0	0.021363	0	0.123277	0	0	0.21023	0.133758	0	0	0	0.016272	0	0.050223	0.146675	0.129205	0.111728	0.002162	0.00764	0.047466	0	0
SAM18a4dabbc557	0.046168	0.018323	0	0.005264	0	0	0.053227	0.024129	0.032904	0	0.064631	0	0.025336	0	0.522064	0.058506	0	0	0	0.148852	0	0.000597
SAM18b9351e265a	0.076433	0.045473	0	0.025634	0.021685	0	0.148475	0.088877	0.063582	0	0.020713	0	0.107854	0	0.039927	0.110301	0.155384	0	0	0.086257	0.006761	0.002642
SAM18bc1078bc15	0.042641	0.07146	0	0.008473	0	0	0.264182	0.001852	0.054144	0	0.086962	0	0.077143	0	0.224236	0.077606	0.013526	0	0	0.070267	0.007509	0
SAM18be5b395318	0.011214	0.016078	0.013142	0.012024	0	0	0.200319	0.019399	0.02911	0	0.077582	0	0.014162	0	0.096063	0.071727	0.008577	0.147035	0	0.275028	0.005118	0.003422
SAM19fec8f3b3bd	0.010583	0.023925	0	0.013818	0	0	0.055271	0	0.045529	0.006479	0.056876	0	0.033453	0	0.457234	0.105456	0.008717	0.007921	0	0.1638	0.010936	0
SAM1a87df750b9d	0.064576	0.01532	0.015049	0.033187	0.01266	0	0.126594	0.084671	0.064216	0	0.031818	0	0.055912	0	0.101021	0.060829	0.003686	0.060401	0	0.212017	0.036208	0.021835
SAM1ab1b28d9f2b	0	0.032393	0.055379	0.100548	0	0	0.225641	0.050562	0.030775	0	0.049879	0	0.026123	0.034304	0	0.05409	0.090721	0.09162	0	0.13615	0	0.021816
SAM1abf01dd4544	0.021742	0.007387	0.041542	0.069266	0.008706	0	0.258461	0.107121	0.021031	0.020062	0.089073	0	0	0.046041	0.096652	0	0	0.047944	0	0.101702	0.033166	0.030105
SAM1ac4e3dee297	0	0	0.034462	0.053889	0.001682	0	0.255724	0	0.050665	0.024576	0	0.038962	0	0.009861	0	0.106842	0.073058	0.1086	0	0.224111	0.008242	0.009324
SAM1bcc62d8290c	0.064198	0.078047	0	0.20608	0.040381	0	0.062132	0	0.101103	0.023601	0.016412	0	0.084181	0	0.12041	0.1299	0.050832	0	0	0.020251	0.00139	0.001083
SAM1c0ecfb3eb63	0.157674	0.035273	0.033976	0.007514	0	0	0.150445	0.055203	0.070672	0	0.027871	0	0.04166	0.009073	0.136878	0.043547	0.037032	0.006088	0	0.18307	0	0.004024
SAM1c8b086175ca	0.004386	0.05447	0.005808	0.059812	0.005659	0	0.163281	0	0.067503	0	0.094754	0	0.07795	0	0.231419	0.031363	0.011928	0.01351	0	0.178157	0	0
SAM1dda30f1c5be	0.025091	0.051665	0	0.043161	0	0	0.113503	0	0.085235	0	0.041609	0	0.070695	0	0.20872	0.113168	0.020733	0.054055	0	0.156429	0.014982	0.000954
SAM1e9c4d1d39ae	0.018334	0.032442	0	0.059135	0	0	0.217199	0.033619	0.059722	0	0.005198	0	0.0533	0	0.121017	0.025648	0	0.167106	0	0.183167	0.00489	0.019222
SAM1f3c93814cb9	0.005396	0.044173	0.017747	0.029036	0	0	0.126862	0.021674	0.041032	0.00482	0.032495	0	0.01974	0	0.455432	0.162078	0	0.006727	0.008797	0.023991	0	0
SAM1f66db567eb5	0.05525	0.004874	0.036567	0.014402	0.009961	0	0.136581	0.054451	0.016096	0	0.001718	0	0.05409	0.011009	0.091363	0.043331	0.061752	0.00582	0	0.353185	0.0141	0.035451
SAM1f83ebd6be9b	0	0.072538	0.068552	0.000736	0	0	0.536259	0.044375	0.041285	0	0.002555	0	0.019119	0.007116	0.051292	0.021782	0	0.086945	0	0.046268	0	0.001177
SAM1fa6bcb7fc48	0.116699	0	0.030807	0.010223	0.008948	0	0.269027	0.061552	0.060252	0	0.021264	0	0.074339	0	0.027217	0.098031	0.03884	0	0	0.174377	0.007501	0.000922
SAM203dcf14f927	0.110569	0.039598	0.007007	0.02688	0	0	0.165703	0.121868	0.057169	0	0.109518	0	0.125531	0	0.135998	0.075291	0.007411	0	0	0.016494	0.000964	0
SAM2070b416069c	0.032808	0.03745	0.01879	0.022196	0	0	0.496816	0.041931	0.07856	0	0	0.013899	0	0.020777	0.017445	0.035995	0.092195	0.006845	0	0.075567	0.004834	0.003893
SAM23095936e611	0	0.01724	0	0.015929	0	0	0.28514	0.0039	0.091592	0.010112	0.016828	0	0	0	0.230745	0.123699	0	0.060759	0	0.127968	0.000962	0.015127
SAM23aa15d4a0b0	0.003949	0.113056	0	0.138151	0	0	0.270008	0.073676	0.022505	0	0	0.026847	0	0.038956	0.100307	0.103746	0.068344	0.029682	0.007733	0.00304	0	0
SAM25510f300d79	0.007347	0	0	0.005589	0	0	0.153904	0	0.016641	0.011996	0	0.041815	0.00083	0	0.470686	0.063555	0	0	0	0.2019	0.004941	0.020796
SAM2570ff4aae6e	0.050623	0.08487	0	0.017393	0	0	0.176407	0.015156	0.050128	0	0.053282	0	0.096089	0	0.223986	0.056982	0.006649	0	0	0.167609	0.000826	0
SAM26104d5adc89	0.028778	0.044428	0	0.026934	0	0	0.257937	0	0.063384	0	0.014274	0	0.073125	0.00271	0.112841	0.004757	0.105961	0	0	0.211721	0.053149	0
SAM2624229effe8	0.060795	0.12726	0	0.035608	0	0	0.071822	0.013462	0.139398	0	0.024809	0	0.104441	0	0.177908	0.032741	0.101279	0	0.074767	0.016324	0.019384	0
SAM27299aed7681	0	0	0.023846	0.034497	0	0	0.303434	0.019406	0.070607	0	0.091079	0	0	0	0.081877	0.078773	0.036538	0.118223	0	0.133944	0	0.007776
SAM28687037e4ff	0.122784	0	0	0.030947	0.004349	0	0.095185	0.117943	0.004871	0	0.051932	0	0.177372	0	0.1885	0.077693	0	0	0	0.128424	0	0
SAM28e6031ac18b	0.000981	0	0	0.044596	0	0	0.423395	0	0.013235	0.001508	0.114869	0.002574	0	0	0.155672	0.09646	0	0	0.09355	0	0.026871	0.026289
SAM297c0301e861	0.017074	0.030592	0	0.005375	0	0	0.065805	0	0.042406	0	0.065071	0	0.014923	0	0.401484	0.079561	0	0.023832	0	0.236777	0.010882	0.006218
SAM29da928587ad	0.022598	0.111542	0	0.148676	0	0	0.153277	0.027315	0.133632	0	0.013519	0	0.040153	0.033853	0.068374	0.010387	0.05693	0.026678	0	0.142619	0.005672	0.004777
SAM2b672f4336c7	0.017125	0.083082	0	0.03495	0	0	0.499561	0.053496	0.023475	0	0	0.029631	0	0.03879	0.017817	0.084416	0.041167	0.019774	0.009749	0.012741	0.034226	0
SAM2bba8cb35e48	0.020419	0.031356	0	0	0.010128	0	0.191641	0.010104	0.041064	0	0.09111	0	0.027524	0	0.461774	0.020552	0	0	0	0.089718	0.00461	0
SAM2c9586161ce6	0	0.00621	0	0.069916	0.00422	0	0.251473	0.013809	0.111654	0	0.07168	0	0.028477	0	0.057037	0.108067	0.108406	0.05202	0.087465	0	0	0.029566
SAM2dc3f04e45e9	0.190039	0	0.000339	0	0.068757	0	0.165928	0	0.06746	0.008748	0.016862	0	0.225087	0.031066	0.062263	0.089637	0.008479	0	0	0.059563	0	0.005772
SAM2dc578e0165f	0.022028	0.021928	0	0.011941	0	0	0.052101	0.000771	0.053228	0.009714	0.034667	0	0.01947	0	0.553173	0.053255	0	0.012784	0	0.117433	0	0.037507
SAM2de7cffb5f72	0.006008	0	0.083716	0.042799	0	0	0.125275	0.25696	0.017728	0	0.036157	0	0	0.024483	0.15794	0.077574	0	0.074461	0	0.081886	0	0.015012
SAM2e7aa8fa0ab3	0.067776	0.063163	0	0.087509	0.037915	0	0.228119	0	0.048381	0	0	0	0.17452	0.020604	0.142473	0.036132	0	0	0	0.081572	0.011835	0
SAM2e9ac0b1b250	0.175335	0.004652	0	0.016617	0	0	0.186359	0.072864	0.069101	0	0.108732	0	0.076905	0	0.09809	0.091893	0.015923	0	0	0.072413	0.011118	0
SAM2eb07dedf07f	0.094518	0.04051	0	0.126575	0	0	0.234409	0.075211	0.01854	0	0.074442	0	0.07704	0	0.153989	0.028437	0.050515	0	0	0.022082	0.003732	0
SAM2f228939632f	0.050921	0.016904	0	0.048559	0	0	0.137806	0	0.044005	0	0.011922	0	0.045852	0	0.458753	0.071467	0	0	0	0.105111	0.0087	0
SAM30b5c6c54cf7	0.027912	0	0	0.010731	0.018927	0	0.029534	0.074806	0.076536	0	0.028684	0	0.056041	0	0.184484	0.198872	0	0.093637	0	0.151289	0.013715	0.034832
SAM30cf07d4874f	0.00649	0.092258	0	0.018373	0	0	0.330372	0.129966	0.026643	0	0.042364	0	0.008319	0.006021	0.077024	0.048822	0	0.02471	0	0.186842	0.001794	0
SAM31291c256373	0.041009	0.051162	0	0.082114	0.007367	0	0.101576	0.089171	0.038409	0	0.014327	0	0.096012	0.01759	0.250407	0.184552	0	0.007769	0.018535	0	0	0
SAM31d9176e11fb	0.084811	0.00262	0.011178	0.069223	0.016076	0	0.021061	0.251201	0.030492	0	0.023702	0	0.135518	0	0.082353	0.066786	0.075287	0	0	0.119213	0	0.010477
SAM31f41dd0d6ca	0.02792	0	0.225896	0.01503	0	0	0.21129	0.071567	0.050663	0	0.031667	0	0.001988	0.033375	0.174002	0.073429	0	0	0	0.083172	0	0
SAM3330c03fdf00	0.047861	0.045318	0.200648	0	0	0	0.35168	0.139792	0.018354	0	0.026232	0	0.019856	0.014849	0.069237	0.042739	0	0.001528	0	0.019991	0.001914	0
SAM34430ef08e5b	0.017201	0	0.08869	0.082329	0	0	0.279237	0.046608	0.056957	0	0.035044	0	0	0	0.029511	0.08275	0.030389	0.068996	0	0.147403	0.025072	0.009813
SAM36851bc8b9ae	0.011903	0	0.060704	0.043593	0.024105	0	0.339086	0.013518	0.08063	0	0.055081	0	0.032985	0.00956	0.077651	0.011842	0.063255	0.018773	0	0.150731	0	0.006583
SAM36a9225b0222	0.145992	0.032653	0	0.035609	0	0	0.136409	0.098501	0.036031	0	0.127787	0	0.107343	0	0.048642	0.124326	0.043674	0	0.033572	0.018661	0.0108	0
SAM36d87392593b	0.058612	0.064536	0	0.147656	0.001166	0	0.08734	0.06028	0.047893	0	0.0092	0	0.084769	0	0.157018	0.070777	0	0.028277	0	0.17289	0.000374	0.009211
SAM3779e979db6b	0	0.048216	0.015287	0	0.002789	0	0.381576	0.03703	0.013794	0	0	0	0.061611	0.023252	0.085495	0.088233	0.094256	0.020165	0	0.115425	0.012871	0
SAM3785587846ce	0	0.087073	0	0.118831	0	0	0.262902	0	0.072809	0.011377	0.044409	0	0.009529	0.015048	0.072636	0.081587	0	0.104669	0	0.102097	0.017032	0
SAM3894ac3956a5	0.015706	0.031339	0.068328	0.020354	0.023752	0	0.196518	0	0.064491	0	0.058799	0	0.062526	0.028833	0.056654	0.116569	0.08888	0.026558	0	0.114822	0.017367	0.008502
SAM39eb94fa504d	0.044582	0.014099	0	0.057064	0	0	0.106384	0	0.070595	0	0.072905	0	0.049949	0	0.422251	0.105507	0.003176	0	0	0.051601	0	0.001888
SAM3a1c9632ff7b	0.03082	0.04756	0	0.018224	0.011771	0	0.155159	0	0.013725	0	0	0.018108	0	0	0.306399	0.10995	0	1.91e-05	0	0.268731	0	0.019534
SAM3b1066e5801b	0.027777	0.063731	0.241321	0.005311	0.002401	0	0.42527	0.039292	0.047954	0	0.020262	0	0	0.000697	0.062901	0.053291	0	0	0	0.009792	0	0
SAM3b15b4c6311d	0.19661	0.023212	0	0.042693	0.009508	0	0.040347	0.08658	0.029728	0	0.02514	0	0.195752	0	0.110891	0.054938	0.040484	0	0	0.126501	0	0.017616
SAM3cb94b0d5297	0.043025	0.05997	0	0.057876	0	0	0.279269	0.000595	0.011882	0.009802	0.044427	0	0.006254	0	0.291204	0.099424	0	0	0	0.096273	0	0
SAM3e04eb914f3d	0.128463	0.064762	0.004519	0.003953	0	0	0.165707	0.017204	0.056882	0	0.14382	0	0.103043	0.008437	0.184328	0.029767	0.007482	0	0	0.081633	0	0
SAM3e8baff50d7a	0.011136	0.037029	0	0.002492	0	0	0.092412	0	0.028622	0.003154	0.001172	0	0.022515	0	0.295975	0.069206	0.030109	0	0	0.377881	0.017803	0.010494
SAM3ee5dcd894f0	0	0.01018	0	0.013503	0	0	0.115729	0.010458	0.010874	0.000227	0.00387	0	0.034518	0.045358	0.25753	0.04177	0	0.03033	0	0.221011	0.004469	0.200174
SAM3f2033c90438	0.089991	0.056167	0	0.131135	0	0	0.043239	0	0.057354	0.004018	0.035507	0	0.08931	0	0.346965	0.101837	0	0	0	0.044477	0	0
SAM3f446449bf81	0.262115	0.024859	0.017566	0.000807	0	0	0.162099	0.16823	0.082204	0	0.001139	0	0.067778	0.004153	0.07962	0.036091	0.07337	0	0.018514	0	0.001457	0
SAM415f36ad349e	0	0.024533	0	0.003042	0	0	0.073386	0	0.029095	0.012622	0.009446	0	0	0	0.518978	0.045947	0.027162	0.028439	0	0.179781	0.002584	0.044984
SAM4305ab968b90	0	0.032989	0	0	0.013751	0	0.267644	0	0.129562	0	0.00362	0.009689	0	0.040953	0.068902	0.079011	0.182688	0.093577	0	0.068076	0.009538	0
SAM4501e41e4751	0.043589	0	0.038805	0.083839	0.003218	0	0.466048	0.030417	0	0	0.015383	0	0.0401	0.022251	0.097319	0.059583	0.064923	0.006627	0.027899	0	0	0
SAM4581bac493af	0.054943	0.00142	0	0.039394	0.054437	0	0.094536	0.096296	0.044361	0	0.138891	0	0.155301	0	0.182654	0.114064	0.00672	0	0.001451	0.009187	0.006346	0
SAM45c8e6412c66	0.060172	0.01624	0	0.038346	0.02646	0	0.020525	0.093255	0.018692	0	0.039513	0	0.107103	0	0.114842	0.059407	0.011098	0	0	0.378182	0	0.016165
SAM468a9e1dc821	0	0	0	0.003374	0	0	0.069253	0	0.101242	0	0	0	0.021583	0	0.301049	0.046791	0	0.112745	0	0.015705	0.042137	0.286121
SAM47fc46c3d6be	0.076647	0	0.015552	0.040796	0	0	0.245224	0.045598	0.060289	0	0.043282	0	0.079625	0.021592	0.144937	0.099394	0.004361	0	0	0.079357	0.039151	0.004196
SAM4918c524b83a	0.069031	0.049467	0	0.036415	0	0	0.060544	0	0.017122	0.0002	0.008789	0	0.048108	0	0.272852	0.205902	0	0.01833	0	0.213239	0	0
SAM491e341d5a82	0.059969	0.05874	0	0.019707	0	0	0.086086	0	0.071438	0	0.071311	0	0.005746	0	0.427749	0.03031	0.005348	0	0	0.163596	0	0
SAM49d48750e294	0.005877	0.046358	0	0.118969	0	0	0.134459	0	0.076886	0	0.053104	0	0.045755	0	0.192488	0.010234	0.078357	0.011735	0	0.213491	0.012285	0
SAM49f9b2e57aa5	0.017426	0.033225	0.165593	0.100826	0	0	0.29816	0.037081	0.009474	0	0.019848	0.006787	0	0.03415	0.147295	0.041569	0.008029	0	0	0.070131	0.010407	0
SAM4b0175e8db6e	0.001169	0	0.083222	0.03802	0.011501	0	0.462308	0.045386	0.036439	0	0	0.012991	0	0.048538	0.015109	0.05573	0.113885	0.036864	0	0.036536	0.002305	0
SAM4b7ea015fd9e	0	0	0.006466	0.006145	0	0.036325	0.108639	0.212206	0.065065	0	0.005315	0.02524	0	0.011376	0.042358	0.025325	0.227199	0.176819	0.051521	0	0	0
SAM4caabd64e7fd	0.060521	0.009096	0.020533	0.004498	0	0	0.244249	0.071465	0.15782	0	0.071489	0	0.047943	0	0.165681	0.07509	0.002221	0	0	0.066314	0.003081	0
SAM4edbe45817b3	0.052567	0	0.004048	0.024477	0.003313	0	0.092856	0.026299	0.046989	0	0.005573	0	0.110485	0	0.13237	0.064501	0.009257	0	0	0.349725	0.031972	0.045568
SAM5234688806a7	0.054791	0	0.045295	0.008026	0.007351	0	0.335004	0.050485	0.063148	0	0	0	0.072546	6.5e-05	0	0.027059	0.189437	0	0	0.137488	0	0.009305
SAM52500cabdd36	0.054248	0	0.072947	0.066698	0.031447	0	0.25871	0	0.033969	0	0.032186	0	0.034615	0	0.033862	0.12301	0.049047	0	0.122353	0.080454	0.006455	0
SAM52e3fa3ad574	0.01227	0.071164	0.16509	0	0	0.076807	0.369629	0.118714	0.020454	0	0	0.011556	0	0	0.064868	0.040639	0	0.004422	0	0.044387	0	0
SAM548551ef782c	0.024679	0.035015	0.022033	0.035824	0	0	0.131283	0.016096	0.034145	0	0.022487	0	0.028147	0.002377	0.210854	0.084162	0.061935	0.032067	0	0.234086	0.008888	0.01592
SAM54e58f1b0230	0.003983	0	0	0.015826	0	0.03441	0.301204	0	0.020201	0.042067	0.013928	0.069178	0	0.060867	0.152193	0.020824	0	0	0	0.215553	0.049766	0
SAM553c3c35b847	0.012982	0	0.009032	0.00907	0.032965	0	0.07074	0.162379	0.013816	0	0.075852	0	0.100577	0.07613	0.027659	0.083625	0.031574	0.066013	0	0.189756	0.027943	0.009889
SAM557dde1b9f3e	0.043939	0	0.025504	0.116371	0.048913	0	0.210139	0.036226	0.044671	0.00137	0.053407	0	0.10808	0.009073	0.061506	0.027721	0.114464	0.023835	0.000915	0.04435	0.028807	0.00071
SAM560f23d6a3ad	0.073495	0.01089	0	0.036898	0	0	0.069863	0.024825	0.060122	0	0.076476	0	0.0804	0	0.331678	0.031266	0.006697	0	0	0.169135	0	0.028255
SAM563d6233dfa2	0	0.004279	0	0	0	0.063036	0.124747	0	0.015768	0.03561	0	0.108861	0	0	0.570256	0.003612	0.015602	0	0	0.036719	0.02151	0
SAM568ce160abd9	0	0.117599	0	0.02055	0.002667	0	0.427311	0	0.018194	0	0.048732	0	0.031727	0.042784	0.072522	0.072894	0.024718	0.001592	0.042489	0.020951	0.010384	0.044887
SAM572f19794c96	0.030376	0	0.03897	0.035189	0.015866	0	0.124274	0.002278	0.041449	0	0.003235	0	0.033219	0.001048	0.118992	0.093442	0.054917	0	0	0.393916	0.001062	0.011767
SAM5767dd75d142	0.151063	0.059306	0	0.124592	0	0	0.160989	0.104578	0.081861	0.00078	0	0	0.074461	0.033478	0.14358	0.052574	0	0	0.010257	0	0.00248	0
SAM58e7832f4e7d	0	0.069497	0	0.038616	0	0	0.274175	0	0.050098	0	0	0	0.113171	0.020207	0.049974	0.335392	0	0	0.04412	0	0.00475	0
SAM59289ca42c99	0.033578	0.000709	0	0.058771	0.01022	0	0.096825	0.014326	0.047643	0.002418	0.037128	0	0.017554	0	0.353884	0.088754	0	0	0	0.205289	0.005487	0.027414
SAM59b825252c0d	0.080154	0.007656	0.01759	0.051979	0	0	0.085736	0.043418	0.059609	0	0.025171	0	0.073524	0	0.375204	0.099511	0.01466	0	0	0.065787	0	0
SAM59f392864f5d	0.083271	0.009379	0	0.055947	0.000334	0	0.314657	0.081861	0.035144	0	0.111922	0	0.081712	0	0.064428	0.016619	0.016543	0.064423	0.033076	0	0.026103	0.004581
SAM59fda9035d1d	0.008874	0.040182	0	0.005068	0	0	0.050919	0	0.010894	0.008209	0.015675	0	0.04664	0	0.54607	0.161406	0	0	0	0.103032	0	0.003033
SAM5a2347c0498a	0.012013	0.059281	0.019447	0	0	0	0.351478	0.063159	0.015862	0	0.042565	0	0.021813	0	0.123816	0.165911	0.053197	0.037941	0.003893	0.029625	0	0
SAM5b57e47fdcb3	0.036761	0	0.075998	0.118526	0	0	0.099933	0.164287	0.044414	0	0.055851	0	0.067834	0.005558	0.04012	0.103487	0.056173	0.031294	0.099763	0	0	0
SAM5c139c5c1c4f	0.020302	0	0.031765	0	0	0	0.190805	0.118394	0.075003	0	0.037715	0	0.034857	0.029042	0.00642	0	0.086847	0.156458	0	0.090695	0.056284	0.065412
SAM5cc2d9036053	0.008138	0.058336	0	0.020766	0	0	0.123304	0	0.000207	0	0.118992	0	0.067083	0	0.229612	0.226352	0	0	0.002905	0.081247	0	0.063058
SAM5cfa1699bdb7	0.103364	0.128346	0	0.011289	0.001519	0	0.16274	0.003646	0.035435	0	0.011842	0	0.04084	0.001779	0.102722	0.155888	0.157628	0	0	0.081753	0	0.001209
SAM5d1dfd5207f5	0	0	0	0.022467	0.072897	0	0.410897	0	0.087837	0	0.022662	0	0.052321	0	0	0.118951	0.082381	0.039317	0.039638	0.050634	0	0
SAM5d989c86255e	0.006854	0.06708	0	0.079526	0	0	0.190208	0	0.01241	0	0.038236	0	0.018546	0.036473	0.080227	0.141576	0.066819	0.133964	0	0.116036	0.00509	0.006956
SAM5e3bae090b8c	0.070826	0.014505	0.018233	0.079879	0.006269	0	0.261383	0.017356	0.043655	0	0.046919	0	0.060736	0	0.072606	0.074913	0.033158	0.056992	0	0.13476	0	0.007811
SAM5fc9ae0aed1f	0.048514	0	0.025748	0.026413	0.002655	0	0.145339	0.032103	0	0	0.012988	0	0.090813	0	0.219262	0.121688	0	0.023853	0	0.227099	0.001003	0.022522
SAM5fe7a81a39dd	0.077113	0.006317	0.044405	0	0	0	0.332432	0.013219	0.075927	0	0.036049	0	0.08004	0.021439	0.071364	0.000222	0.015984	0.002182	0	0.211856	0.011452	0
SAM5ffd7e4cd794	0.05147	0.001534	0	0.007751	0	0	0.255765	0.00147	0.013982	0	0.042282	0	0.043724	0.028579	0.236753	0.238848	0.003802	0	0	0.053653	0.020386	0
SAM6083aac8db99	0.081268	0.027367	0	0.086209	0.018938	0	0.097774	0.086812	0.05088	0.008638	0.04273	0	0.095269	0	0.197777	0.107006	0.046566	0	0	0.034602	0.015007	0.003156
SAM6157c8f38b72	0.106452	0.062504	0	0.023534	0	0	0.158297	0	0.132067	0	0.078105	0	0.040078	0.005781	0.239147	0.073576	0	0	0	0.080459	0	0
SAM61b9d4d84c64	0.114499	0.011979	0.067527	0.064996	0.010913	0	0.18549	0.093396	0.085801	0	0.048178	0	0.039358	0	0.089075	0.089449	0.015129	0	0	0.08421	0	0
SAM61baf919bb01	0.127553	0.046441	0.076772	0	0	0	0.149437	0.017314	0.045358	0	0.080598	0	0.06316	0.008549	0.240285	0.081604	0.005038	0	0	0.057892	0	0
SAM62fb1388c871	0.00646	0	0.059924	0.070969	0	0	0.137799	0.022243	0.071133	0	0	0	0.006376	0.0176	0.098018	0.132635	0.058061	0.09973	0	0.209288	0.008048	0.001716
SAM63405b04ab2d	0.08629	0.039372	0	0.090632	0	0	0.196765	0.000526	0.03309	0	0.043671	0	0.060476	0	0.231697	0.046662	0.001157	0.006742	0	0.154801	0	0.00812
SAM63b2189c36d7	0	0	0.103633	0.001943	0	0	0.267599	0.035288	0.062005	0	0.022587	0	0	0	0.242539	0.118517	0.00949	0.030027	0	0.070294	0.03608	0
SAM65afda25b920	0.039868	0.083915	0	0.000377	0.002843	0	0.222055	0.091976	0.039376	0	0	0.007124	0.00204	0.00037	0.220734	0.01298	0.003237	0	0	0.245315	0.012068	0.015722
SAM6662f5181f87	0.059233	0.03827	9.12e-05	0.06065	0.005772	0	0.077687	0.018078	0.083131	0	0.045391	0	0.031603	0	0.341082	0.067646	0.029257	0	0	0.142109	0	0
SAM670649e105b5	0.07838	0	0.01413	0.041689	0	0	0.128479	0.019479	0.053474	0	0.019853	0	0.040723	0.002418	0.333016	0.089031	0.007053	0	0	0.156566	0.014233	0.001476
SAM675a12a09c15	0.023832	0.01729	0	0.007888	0	0	0.27209	0.00683	0.032772	0	0.047039	0	0.090664	0	0.154077	0.142096	0.08737	0	0.111491	0	0	0.00656
SAM6780ed436b55	0.125955	0.013025	0	0.031527	0.00501	0	0.062362	0.036976	0.134637	0	0.069117	0	0.174446	0	0.11534	0.093975	0.022235	0	0	0.110809	0.004586	0
SAM6792d6e98068	0	0	0	0.030109	0	0	0.260211	0.004983	0.060645	0	0.018664	0	0.041166	0.038535	0	0.143838	0.220634	0.13096	0.001319	0.043035	0.0059	0
SAM681e4bf7cf85	0.107534	0.070153	0	0.025014	0	0	0.172472	0.06196	0.059465	0.004853	0.008152	0	0.073101	0.020533	0.199646	0.075524	0.003619	0	0	0.099143	0.018831	0
SAM6964a6d7b967	0	0	0	0.102312	0	0	0.360513	0	0	0	0.088395	0	0	0.079625	0.203323	0	0	0.002241	0.130444	0	0.01019	0.022958
SAM698d8d76b934	0.039796	0.082407	0	0.057831	0	0	0.090078	0.030905	0.055392	0	0.013348	0	0.049971	0.002263	0.225686	0.126332	0.008561	0.052001	0	0.147357	0.007151	0.010919
SAM6cb230f208a8	0.012238	0.057047	0	0.015302	0	0	0.218812	0	0.030921	0.000207	0.086528	0	0.064088	0.077138	0.240034	0	0	0.000488	0	0.149001	0	0.048197
SAM6cbc10abddb0	0.071948	0	0.008972	0	0	0	0.132516	0.023265	0.040939	0.002069	0.123094	0	0.036185	0	0.273039	0.128411	0.034857	0.017236	0	0.092947	0.011645	0.002878
SAM6d2ae0c39b96	0.043165	0.008452	0.17187	0.05727	0	0	0.168478	0.053014	0.175798	0	0.017477	0	0.096607	0	0.090522	0.08005	0.005347	0.005471	0.02648	0	0	0
SAM6dd7ad1d797d	0.023158	0.01679	0	0.0294	0	0	0.134219	0	0.015447	0	0	0	0.053016	0	0.162805	0.080077	0.01534	0	0	0.419982	0.011397	0.03837
SAM6f2a102a99df	0.118714	0.091216	0	0.062695	0.026557	0	0.012304	0.112801	0.064128	0	0.089512	0	0.094189	0.030745	0.066055	0.129681	0	0.025142	0	0.062602	0	0.013659
SAM6ff654a20f98	0.03315	0.094154	0	0.074423	0	0	0.25324	0.028395	0.036912	0.033865	0.065573	0	0.029959	0.029271	0.090263	0.050861	0.144575	0	0.018177	0.014756	0.002426	0
SAM7114d99032ec	0.080884	0.059776	0	0.010032	0.006543	0	0.310575	0	0.11214	0	0.006524	0	0.037657	0.041911	0.204356	0.029031	0.00499	0	0	0.072408	0.020071	0.003102
SAM714285adf612	0.125553	0.012735	0.015626	0.017947	0.127322	0	0.027198	0.085644	0.045765	0	0.309071	0	0.097466	0	0.082893	0.049491	0	0	0	0.003289	0	0
SAM716f54e468f4	0.070124	0.007466	0.072064	0.041989	0.005981	0	0.417317	0.008453	0	0	0.079197	0	0.054128	0.026597	0.085251	0.091262	0.01555	0	0	0.022874	0.001747	0
SAM727c0e92a2a7	0.168083	0.074827	0.104005	0	0	0	0.138133	0.096751	0.083592	0	0.018175	0	0.053102	0.005879	0.162162	0.02908	0.002704	0	0	0.063507	0	0
SAM73663ee4a96e	0.09281	0.059589	0	0.215639	0	0	0.183873	0.154406	0.015707	0.007723	0	0	0.021923	0.013775	0.067025	0.128876	0.003854	0.016823	0	0.017123	0.000852	0
SAM73b653ae20d1	0.01525	0.008031	0	0.009222	0	0	0.179789	0	0	0	0	0	0.104769	0	0.239454	0.032328	0.005797	0	0	0.40536	0	0
SAM75142fcab9df	0.028877	0.03352	0	0.042008	0.004366	0	0.362874	0.019449	0.034122	0	0.081159	0	0.03567	0.057925	0.007134	0.081672	0.133336	0	0	0.033399	0.030992	0.013498
SAM7538ad9ff524	0.02392	0.006551	0	0.027826	0.030929	0	0.085568	0	0.071427	0	0	0	0.055846	0.051318	0.052666	0.050277	0.003295	0.092733	0	0.419581	0.004413	0.023651
SAM753d4bb52dbe	0.017846	0.031794	0.101826	0.070673	0	0	0.254494	0.033011	0.068972	0	0.073626	0	0.046206	0.025034	0.059193	0.079934	0.044062	0.037541	0	0.048508	0.007279	0
SAM75f12d1a55fc	0.030104	0	0.077597	0.038761	0	0	0.214812	0.050367	0.047932	0.004071	0.038218	0	0.029094	0.010646	0.197601	0.089152	0.047529	0.093721	0.00441	0.012051	0.000403	0.01353
SAM76a431ba6ce1	0.043068	0.001742	0.027503	0.053855	0	0	0.067133	0.04257	0.022408	0	0.042981	0.000222	0	0.023381	0.362996	0.148315	0.016066	0.005524	0	0.139731	0	0.002504
SAM771445e92421	0.11009	0	0.053534	0	0	0	0.332691	0.027677	0.10489	0.009436	0.054148	0	0.043973	0.021869	0.042217	0.04442	0.097562	0.025096	0.019965	0	0.012431	0
SAM7746b76437e6	0	0.001647	0	0.007376	0	0	0.455173	0	0.053719	0	0.012553	0	0.025771	0.040485	0.181134	0	0.002365	0.010872	0.189384	0	0	0.019522
SAM7829a341b9f3	0.047113	0.010729	0	0.057917	0	0	0.163317	0.024438	0.091371	0.001904	0.104952	0	0.009508	0	0.356728	0.008529	0	0.033906	0	0.089587	0	0
SAM7893196e0e89	0	0	0	0.023764	0	0	0.178518	0.016083	0.076054	0	0.031657	0	0.034013	0	0.181194	0.201365	0.013304	0.181586	0	0.057884	0.004579	0
SAM7a9093b9c7e9	0.027343	0.074665	0	0.019095	0	0	0.377361	0.068019	0	0	0.078058	0	0.032472	0.015212	0.16227	0.070259	0.021692	0	0	0.051165	0	0.00239
SAM7aa01fc49a80	0.016213	0.059389	0.070204	0.008407	0	0	0.286462	0.131703	0.054953	0	0.049753	0	0.0368	0	0.042361	0.040241	0.048967	0.029721	0	0.095022	0.02523	0.004573
SAM7b40007f4aa4	0.001468	0	0.06165	0	0	0.003351	0.074776	0	0.06262	0.088592	0	0.002057	0	0.066138	0.368079	0	0.009169	0	0.200753	0	0.061347	0
SAM7bff231634e9	0.076271	0	0.005091	0.008902	0.047976	0	0.049823	0.212302	0.064197	0	0.099989	0	0.126492	0	0.037161	0.127906	0.001171	0.045302	0	0.087276	0.010142	0
SAM7c67b05aa109	0	0.009437	0	0.00784	0	0	0.22769	0	0.202921	0	0	0	0.004122	0.095731	0.160112	0	0.00572	0.153597	0	0.103672	0.029158	0
SAM7d2dfba6cd84	0.017051	0.016408	0.017882	0.03947	0.002447	0	0.215981	0.007719	0.071488	0.011585	0	0.025656	0	0.001345	0.261942	0.024641	0	0.00727	0	0.216493	0.049976	0.012645
SAM7d7c54623618	0	0.019852	0.006373	0.004798	0.018402	0	0.183734	0	0.052998	0	0.020977	0	0.066709	0	0.159589	0.088113	0	0.112086	0	0.191739	0	0.074629
SAM7edacb3deb65	0.032731	0.003432	0.008588	0.031189	0	0	0.349705	0	0.04746	0	0.107377	0	0.050943	0.014502	0.096228	0.102059	0.056058	0	0.03174	0.067988	0	0
SAM7ee2b6e4d6b3	0	0.025497	0	0.172165	0	0	0.328871	0	0.054619	0	0	0	0.057152	0.021037	0	0.075379	0.008565	0.084171	0	0.163486	0.009059	0
SAM7f0d9cc7f001	0	0.023573	0.094101	0	0	0	0.387673	0	0.056675	0	0.027883	0.000261	0	0.011793	0.095364	0.037198	0	0.057009	0	0.154258	0.023896	0.030317
SAM7fb6987514a4	0.106861	0.005384	0.004133	0.0326	0	0	0.215663	0.153741	0.021648	0	0.137158	0	0.095868	0	0.097241	0.046398	0	0	0	0.078132	0	0.005173
SAM7fb7a13c096b	0.017774	0.131823	0.165426	0.065595	0	0	0.241862	0.027586	0.030252	0	0.035547	0	0	0.006135	0.090735	0.06765	0.046574	0.015642	0	0.0574	0	0
SAM80c6183220e6	0.105665	0.002464	0.049418	0.013179	0	0	0.250528	0.092084	0.010422	0	0	0	0.071435	0	0.174087	0.083021	0.011762	0	0	0.100959	0.001468	0.033508
SAM81b71522417a	0.027054	0.029047	0	0.031172	0	0	0.412654	0.047949	0.03752	0	0.095569	0.032553	0	0	0.119116	0.017641	0.03319	0	0	0.106911	0.001144	0.008481
SAM822b226466a1	0.012003	0	0	0.011838	0.01108	0	0.439383	0	0.106216	0	0.013816	0	0.004745	0.012782	0.081507	0.06428	0	0	0.24235	0	0	0
SAM8533e5e261d6	0.00793	0.034771	0	0	0	0	0.238959	0	0.031801	0	0	0.037606	0	0.017538	0.014022	0.043289	0.04844	0.076125	0	0.41295	0.036569	0
SAM85e41e7f33f9	0.021943	0.010874	0	0.010682	0	0	0.11902	0	0.058435	0	0.038235	0	0.099495	0	0.10579	0.07406	0.018541	0.020829	0	0.395645	0.026451	0
SAM85f0a3ac1c45	0	0.173076	0	0.101659	0	0.04824	0.211095	0.033774	0.037317	0	0.021822	0	0	0	0.053518	0.027229	0.111118	0.051482	0	0.076729	0.046526	0.006417
SAM87a8e18eb45b	0.020688	0.007793	0	0.012639	0	0	0.304055	0.048093	0.120766	0	0.009831	0.019041	0	0.020652	0.107332	0.14997	0.07287	0.053669	0	0.048652	0.003948	0
SAM8884fe446d20	0.046107	0.016653	0	0.004967	0	0	0.085798	0.094132	0.062793	0	0.050676	0	0.049117	0	0.215098	0.036352	0	0.003413	0	0.296126	0.010771	0.027996
SAM8a1b0e02ee42	0.016821	0.046838	0	0.023645	0	0	0.257077	0.035021	0.099551	0	0.029053	0	0.004244	0.003779	0.11687	0.121418	0	0.130626	0.057878	0.057179	0	0
SAM8a42c0d59187	0.003907	0.053095	0	0.014376	0	0.044305	0.119326	0	0	0	0.013053	0	0	0	0.489427	0.165467	0	0	0	0.0944	0.002643	0
SAM8b4b8b0f9e73	0.044252	0.007365	0.058929	0.053112	0.029378	0	0.275556	0.007647	0.030932	0.007432	0.10642	0	0.03765	0.055049	0.071768	0.084593	0.048956	0	0	0.080851	0.000107	0
SAM8e43e9caf307	0.004522	0.062548	0	0.014738	0	0	0.25563	0	0.046759	0	0.078732	0	0.019067	0.042037	0.060809	0.040541	0.04929	0.082925	0	0.239616	0.002165	0.000621
SAM8e469834acc1	0.065726	0.002513	0.034506	0.012186	0.014076	0	0.192414	0.051234	0.049023	0	0.025125	0	0.080746	0.041876	0.022695	0.161241	0.069536	0	0.131148	0.016373	0.029583	0
SAM8e8ef2368dfa	0.003547	0.061276	0	0.080538	0	0	0.369344	0.013015	0	0	0	0	0.012272	0.078982	0.052019	0.121044	0.160274	0.004144	0.001603	0.039506	0	0.002437
SAM8f2275c36e8c	0.005474	0.004509	0	0.017982	0	0	0.152669	0	0.055567	0.014362	0.041882	0	0.078454	0.018174	0.119325	0	0.077426	0.003244	0	0.384939	0.025994	0
SAM91c47b054ffb	0.106162	0.074452	0	0.043017	0.023141	0	0.27675	0.093355	0.106839	0	0	0	0.057905	0.035857	0.058042	0.043415	0.007487	0	0	0.055762	0.017816	0
SAM9306c5c92444	0.037679	0	0.058393	0.009139	0	0	0.220686	0.024349	0.094523	0	0.088927	0	0.052248	0.003376	0.064592	0.054143	0.000982	0.076828	0	0.207253	0	0.006883
SAM9410b866974a	0.026951	0	0.010063	0	0.004783	0	0.074437	0	0.028298	0	0.049896	0	0.049346	0.000113	0.502672	0.11599	0	0	0	0.13654	0.00091	0
SAM943df5cf15df	0.008365	0.007904	0	0.015737	0	0	0.129848	0	0.023579	0	0.03649	0	0.039702	0	0.381352	0.07861	0	0.06886	0	0.194044	0.006727	0.00878
SAM9448d858692c	0.08027	0.033154	0	0.023367	0	0	0.379995	0.082714	0.038832	0	0.10416	0	0.018152	0	0.049088	0.044754	0.005806	0.064853	0	0.063353	0.008165	0.003337
SAM94859b440b1d	0	0	0.044896	0.011352	0	0	0.531663	0.009401	4.2e-05	0.015729	0.027089	0.032488	0	0.019011	0	0	0.15493	0.028245	0	0.125155	0	0
SAM9539a4f19ebc	0.008761	0.039938	0	0.02104	0	0	0.201973	0	0.029819	0	0.026225	0	0.026036	0	0.330159	0.132468	0.039868	0.002173	0	0.131856	0	0.009685
SAM957378bd907f	0.025718	0.010336	0.203907	0	0	0	0.400769	0.056949	0.050802	0	0.094285	0	0	0	0.059849	0.0172	0	0.004704	0	0.075481	0	0
SAM95c70496ffb5	0.042234	0	0.053249	0.075775	0.033729	0	0.342108	0.039742	0.05534	0.003442	0.060832	0	0.065516	0.025408	0.047217	0.075922	0.044245	0.000387	0.005921	0.028933	0	0
SAM961d04c42bd9	0.014624	0.034171	0	0.014285	0	0	0.205752	0.136241	0.047733	0	0.000149	0	0.032832	0.042645	0.115563	0.059617	0.007161	0.02513	0	0.240463	0.010542	0.013091
SAM9681450bbc90	0.120581	0	0.017558	0.005543	0	0	0.155333	0.121334	0.020326	0	0.026637	0	0.186262	0	0.106262	0.119579	0	0.000877	0	0.111249	0.007285	0.001174
SAM9725303dce0c	0.029271	0.048656	0	0	0	0	0.240553	0.070988	0.087044	0.043135	0.008051	0.007158	0	0.018586	0.07952	0.096856	0.051973	0.060797	0	0.155777	0	0.001634
SAM978a587b207e	0.029702	0.044931	0	0.012654	0.045627	0	0.164316	0.007524	0.023598	0	0.028993	0	0.124864	0.105571	0.080719	0.280087	0.007576	0	0	0.041568	0.00227	0
SAM97a00e0929fb	0.072412	0.076078	0	0.158116	0.015249	0	0.143303	0.05746	0.002393	0	0.203281	0	0.043957	0.004426	0.050723	0	0	0.014722	0	0.15233	0.005553	0
SAM99a46b9eec27	0.032241	0	0.025319	0.032108	0.019467	0	0.35141	0.127193	0	0	0.047045	0	0.044109	0.008559	0.084789	0.102649	0.055644	0.021691	0.033324	0.000806	0.013646	0
SAM99b1f6a9534e	0.026172	0.03518	0.045011	0.038436	0	0	0.173768	0.010751	0.116234	0	0.031841	0	0.063823	0.017562	0.08247	0.027567	0.07196	0.150871	0	0.107323	0.000996	3.47e-05
SAM9a2cf3c06fb3	0.035889	0.059117	0	0.007919	0	0	0.283524	0.007602	0.05677	0	0.037451	0	0.07969	0.044173	0.019386	0.098393	0.018892	0.010887	0	0.204156	0.017781	0.018369
SAM9aa6a095a9d6	0.03518	0	0.070458	0.028914	0	0	0.473353	0.083581	0.025432	0	0	0.007674	0.004895	0.071921	0.029861	0.057861	0.059356	0.004853	0	0.010362	0.036298	0
SAM9b9d48b0b02c	0.017393	0.009569	0	0.095908	0	0	0.239537	0.045242	0.074742	0	0	0	0.042879	0.008692	0.076171	0.062293	0.01714	0.159139	0	0.146852	0.004444	0
SAM9cafb905b36a	0.04452	0	0.004425	0.029122	0.055153	0	0.111461	0	0.012992	0	0.040716	0	0.167069	0	0.33143	0.165288	0.00279	0	0	0.035033	0	0
SAM9d2494119c05	0.04691	0.05256	0	0.003423	0	0	0.199415	0	0.025385	0	0	0.002002	0.009886	0.016553	0.18923	0.304671	0.026787	0	0	0.121433	0	0.001745
SAM9daccafc18db	0.055922	0.055435	0	0.016778	0	0	0.205243	0.001275	0.058001	0.002357	0	0	0.029336	0	0.384746	0.060052	0	0	0	0.130855	0	0
SAM9e11ec6bea80	0.063434	0	0.008601	0	0.106784	0	0.009557	0.0752	0.055044	0	0.149167	0	0.097717	0	0.184687	0.171819	0.004412	0.022734	0.011547	0	0.039298	0
SAM9eebdef2858a	0.014762	0.051513	0	0.02286	0	0	0.202887	0.019294	0.056012	0	0.057554	0	0.006339	0	0.105815	0.063492	0	0.074283	0	0.275187	0.001885	0.048117
SAM9fb814c22bdb	0.059441	0.053508	0	0.007359	0	0	0.267821	0.064677	0.004945	0	0.024864	0	0	0	0.139524	0.018307	0.041182	0	0	0.291817	0.00806	0.018496
SAMa0ca029b7afd	0.047146	0.060689	0.30199	0.004967	0.035637	0	0.041239	0	0.071904	0	0.014014	0	0.076938	0	0.09876	0.109381	0	0	0	0.134432	0	0.002903
SAMa1871f491b02	0.017416	0.025532	0	0	0.010406	0	0.135762	0.011984	0.133793	0	0.007585	0	0.082137	0	0	0.021564	0	0.14248	0	0.179755	0.030971	0.200614
SAMa1e62d323e1d	0.082418	0	0.050069	0.051638	0.008426	0	0.205488	0.048851	0.080612	0	0.137442	0	0.076644	0	0.091708	0.095045	0.051149	0	0.013866	0.006646	0	0
SAMa321770ac31c	0.120139	0	0.031465	0.09407	0.036753	0	0.097223	0.031165	0.027427	0	0.09435	0	0.115789	0	0.203295	0.115137	0.017489	0.002102	0.007638	0.005957	0	0
SAMa424c75831b4	0.065103	0	0.026636	0.008313	0.028148	0	0.051147	0.229356	0.076365	0	0.048166	0	0.095446	0	0.218621	0.05968	0	0.076909	0.015967	0	0.000143	0
SAMa535fcdf18a0	0.046335	0.004008	0	0.021083	0	0	0.410893	0.005029	0.061123	0	0.050021	0	0.031276	0.022325	0	0	0.015941	0.001339	0	0.3014	0.029226	0
SAMa90d73f8d891	0.014705	0.052498	0	0.026278	0.000589	0	0.038805	0	0.065794	6.36e-06	0	0	0.057763	0	0.417253	0.200838	0	0	0	0.122034	0.000695	0.002744
SAMa913c6139ec8	0.003552	0.060246	0.036262	0.015294	0	0	0.527485	0.093091	0	0	0.009423	0.002244	0	0	0.151598	0.020381	0	0.02457	0	0.055313	0	0.000542
SAMa9ca8536d2b1	0.006678	0.018211	0.076111	0	0	0.001964	0.134876	0.031105	0.029561	0	0.085522	0	0.040014	0	0.198609	0.040441	0	0.037248	0	0.281387	0.01005	0.008222
SAMaabf4afe4213	0.082086	0.039907	0.119891	0	0	0	0.280362	0.006964	0.052175	0.004107	0.018799	0	0.011253	0	0.181277	0.120755	0.000287	0	0	0.073739	0.008399	0
SAMaaf505c36f93	0.042223	0.048294	0.014577	0.235513	0	0	0.052584	0.050693	0.003884	0.004369	0.024497	0	0.037507	0	0.231727	0.163317	0.045701	0	0	0.045113	0	0
SAMab8052a03398	0.069109	0.018561	0	0.045316	0	0	0.254172	0.006108	0.025639	0	0.023118	0	0.070563	0.052023	0.127704	0.243336	0.000119	0	0	0.035421	0.005457	0.023353
SAMabc151b01ea3	0.048395	0.060266	0	0.027226	0.002141	0	0.094963	0	0.068009	0	0.048756	0	0.033577	0	0.272417	0.162242	0	0	0	0.128602	0	0.053406
SAMad83c9c53537	0.008992	0.077874	0	0.143089	0	0	0.091042	0.047109	0.049839	0	0.003807	0	0.003748	0	0.195752	0.173797	0.023738	0.075276	0	0.098662	0.007275	0
SAMae02629a97f7	0	0	0	0.081822	0	0.005867	0.12569	0.000965	0.03408	0.051143	0.129107	0	0.027877	0.042095	0.216361	0.069277	0.030312	0	0.185402	0	0	0
SAMae1690469964	0.018678	0.042125	0	0.135387	0	0	0.273745	0	0.049582	0	0.090789	0	0.019537	0	0.163511	0.064684	0.007632	0.021544	0	0.10952	0.003266	0
SAMae4da274eded	0.012447	0.041084	0.056856	0.039454	0	0	0.336219	0.107858	0.068867	0	0.010619	0.021848	0	0.009098	0.136887	0.057526	0.005898	0.028699	0	0.062151	0	0.00449
SAMaec7380f9ab0	0.053809	0	0	0.0455	0	0	0.050253	0.033245	0.033251	0	0.062971	0	0.078338	0.011946	0.218978	0.06877	0.047323	0	0	0.215976	0.038797	0.040842
SAMaf42c1541269	0.054128	0.0266	0	0.028342	0.031008	0	0.047574	0.061071	0.056482	0	0.173542	0	0.130455	0	0.176377	0.083877	0	0.030879	0	0.094316	0	0.005349
SAMaf7578d55754	0.039543	0	0.072995	0.10952	0.022011	0	0.197512	0	0.034652	0	0.082497	0	0.094916	0.015082	0.194202	0.091601	0	0	0	0.027725	0.005513	0.01223
SAMaff272833538	0.009761	0.093213	0	0.058466	0	0	0.342417	0.008332	0	0.010715	0	0	0.013183	0.067815	0.136892	0.07893	0	0.032208	0	0.125072	0.022996	0
SAMb0a83e5fbde9	0	0.055331	0	0.023924	0.006461	0	0.400141	0.009631	0.105091	0	0	0.001119	0	0.021106	0.028022	0.076303	0.06624	0.111287	0	0.087356	0.00799	0
SAMb0d11db9aa79	0.077041	0	0.011115	0.072336	0.038374	0	0.14813	0.091616	0.130598	0	0.074015	0	0.12019	0	0.074944	0.072589	0.008027	0.041927	0	0.038003	0	0.001093
SAMb15ac6e4c4ef	0.127405	0.063011	0	0.137715	0	0	0.161709	0.064661	0.063262	0.008531	0.026114	0	0.061944	0.013301	0.022387	0.07617	0.051516	0.017995	0	0.102757	0.001523	0
SAMb15ad09d6e24	0.052699	0.003357	0.011151	0.0077	0	0	0.047584	0.105667	0.030667	0	0.198815	0	0.104131	0	0.227631	0.065044	0.004621	0	0	0.100732	0.038927	0.001272
SAMb2e4a082541a	0.011287	0.074157	0.187649	0	0.003795	0	0.34324	0.10498	0.033236	0.010003	0	0.051375	0	0.018087	0.06195	0.000351	0.000102	0.027668	0	0.070888	0.000716	0.000516
SAMb2f1d0e54ece	0.04788	0.052277	0	0.022754	0.020319	0	0.141308	0.027837	0.056942	0	0.02816	0	0.085359	0	0.202988	0.179484	0	0	0	0.098457	0	0.036237
SAMb3c02294aba7	0	0.001618	0.019866	0.000583	0	0.061879	0.28442	0	0.010906	0.000797	0	0.068977	0.009424	0	0.436979	0.040003	0	0	0	0.056131	0.008417	0
SAMb419a8fcbfcd	0.046045	0.080354	0	0.011278	0	0	0.215622	0.08544	0.064101	0	0.023333	0	0.071187	0	0.286598	0.068697	0.006174	0.026435	0.014736	0	0	0
SAMb470eb8f04be	0.020886	0.001539	0.030817	0.000317	0	0	0.340281	0.160901	0.040584	0	0.055063	0	0	0.024349	0.071903	0.082201	0.020659	0.007849	0	0.09168	0.05097	0
SAMb4c7a001537d	0.070899	0.057573	0	0.035	0.071987	0	0.0443	0.227124	0.031115	0	0.042973	0	0.084146	0	0.149996	0.107256	0.001457	0	0	0.047121	0.026464	0.00259
SAMb8070b7937e7	0.006955	0	0.022854	0.016391	0	0	0.294051	0.010264	0.042296	0.014105	0	0.012247	0	0.00836	0.168515	0	0.226654	0.055885	0.039365	0.00503	0.025312	0.051714
SAMb8101c538753	0.051263	5.21e-05	0	0.019485	0.025929	0	0.043581	0.194347	0.015482	0	0.024784	0	0.08564	0	0.199075	0.177081	0	0.028053	0	0.132249	0	0.002981
SAMb8f13a0525a6	0.052885	0.054747	0	0.044602	0	0	0.188489	0.024919	0.106493	0	0.024506	0	0.031463	0	0.341525	0.045495	0.002314	0	0	0.082564	0	0
SAMb963dda93cfd	0.014001	0.01587	0	0.002479	0	0	0.155427	0.004915	0.044322	0	0	0	0.035878	0.029944	0.350244	0.087567	0.005964	0.080891	0	0.161541	0.003817	0.007142
SAMba1a34b5a060	0.031972	0.016197	0.020236	0.087558	0	0	0.234031	0.079956	0.035494	0	0	0	0.04479	0.003786	0.155953	0.040668	0.0714	0	0	0.147819	0.022985	0.007154
SAMba7176afe070	0.014949	0	0	0.076352	0	0	0.418564	0.022559	0.06275	0	0.099504	0	0	0	0.038609	0.012459	0.06925	0	0.185005	0	0	0
SAMbc8dc3a7b54e	0.037268	0.103985	0	0.040184	0.014837	0	0.278835	0	0.046992	0	0	0	0.098468	0	0.157961	0.098985	0.06253	0	0.059957	0	0	0
SAMbcb07ba81cee	0.084465	0	0.00155	0.028346	0	0	0.102546	0.120191	0.062739	0	0.010476	0	0.098223	0.047162	0	0.008489	0.14469	0.112163	0	0.136496	0.042464	0
SAMbcbc7957c264	0.005553	0	0.016944	0.003123	0	0	0.350371	0.025906	0.028103	0.014999	0	0	0.022818	0.045638	0	0.07547	0.225388	0.057979	0	0.111772	0.015702	0.000233
SAMbd8ee73983b8	0.00435	0.102619	0	0.097151	0	0	0.2516	0.113682	0.033735	0	0.025192	0	0	0.008801	0.080749	0.109686	0	0.063106	0	0.105165	0.003265	0.000898
SAMbda79f955628	0.099125	0.018907	0	0.020552	0.17194	0	0	0.28498	0.00995	0	0.157362	0	0.152463	0	0.025647	0.01732	0.008403	0	0	0.03335	0	0
SAMbe25e2c88f3e	0.041128	0.014444	0	0.015928	0.123447	0	0	0.102461	0.062984	0	0.197041	0	0.115517	0	0.059657	0.086252	0.007826	0	0	0.143441	0.00344	0.026433
SAMbe83eae4026e	0.009897	0.039347	0.024473	0.074407	0	0	0.109786	0.027267	0.049649	0	0.082798	0	0	0	0.304574	0.048455	0	0.017317	0	0.209562	0	0.002468
SAMbf1a3ae828e6	0.049754	0.026336	0.031971	0	0	0	0.320842	0.031919	0.05444	0	0.036301	0	0.056747	0.007156	0.099343	0.095084	0.071321	0.020197	0.098588	0	0	0
SAMbf91f27e7f9b	0.127225	0.002815	0.16545	0.048952	0	0	0.250965	0.041443	0.067081	0	0.059976	0	0.03414	0.02204	0.053378	0.042178	0.026132	0	0	0.048255	0.00997	0
SAMbfdffb97c446	0.056637	0.081434	0	0.011944	0	0	0.168639	0.041637	0.034459	0	0.069133	0	0.032928	0.01409	0.1389	0.016891	0.007114	0.021855	0	0.253815	0.020299	0.030226
SAMc0d625a50eb8	0.012987	0.06618	0	0.063269	0	0	0.075126	0	0.039286	0	0.020595	0	0.031054	0	0.469044	0.10018	0	0	0	0.122278	0	0
SAMc0da5d48686d	0.010465	0.032103	0	0	0	0	0.082981	0	0.003717	0.018631	0.012232	0.026499	0	0	0.504524	0.063064	0	0.009551	0	0.146066	0.019318	0.070849
SAMc0ef41aa6c8b	0.008095	0.021304	0	0.004966	0	0	0.088435	0	0.012774	0.014522	0	0	0.024254	0	0.604798	0.126496	0	0	0	0.094354	0	0
SAMc1251c7bfee2	0.051265	0.005364	0	0.017174	0	0	0.122556	0.007154	0.063582	0	0.058715	0	0.060408	0	0.231903	0.063518	0.001615	0	0	0.288404	0.017669	0.010673
SAMc1b27bc16435	0.040589	0.044671	0	0.006845	0	8.4e-05	0.326148	0.059179	0	0	0.110982	0	0.021609	0	0.12553	0.071987	0.003286	0.024527	0	0.164547	0	1.59e-05
SAMc2a1820d4e6b	0.135598	0	0.070396	0.003553	0	0	0.310542	0.126993	0.010559	0	0.088878	0	0.045206	0	0.123694	0.044775	0.015571	0	0.015283	0.001794	0	0.007158
SAMc57eadb2d82b	0	0.002432	0	0.004139	0	0	0.0527	0	0.097835	0	0.006691	0	0.058679	0.032274	0.144133	0.150488	0.033558	0.082482	0	0.230093	0.089863	0.014632
SAMc692536a795a	0.10428	0.118395	0	0.032665	0	0	0.147744	0	0.098466	0.005753	0.082711	0	0.108	0	0.126466	0.041986	0.058614	0	3.79e-05	0.074881	0	0
SAMc6eff056c89a	0.016741	0	0.186089	0.037692	0	0	0.24585	0.010445	0.035407	0	0.066679	0	0.053656	0	0.222654	0.068929	0	0.005859	0	0.049999	0	0
SAMc919aebc7fdd	0.131553	0.054155	0.088706	0	0	0	0.329165	0.036777	0.085258	0	0.009775	0	0.066594	0.022029	0.088259	0	0.009461	0	0	0.06227	0.015999	0
SAMc97f35a29d16	0.006751	0.055118	0	0.008761	0	0	0.424181	0	0.058523	0	0.00156	0	0.026732	0.104977	0.164661	0.021022	0.011421	0	0.101502	0	0.01479	0
SAMcabb6d58ff55	0.105528	0.056107	0.121936	0.029877	0	0	0.162443	0.086096	0.042997	0	0.061511	0	0.012607	0	0.218215	0.048047	0.001131	0	0	0.053505	0	0
SAMcb132b0cdd2c	0.040036	0.218201	0.010702	0.027494	0	0	0.275366	0.145957	0.038012	0	0.006904	0.017338	0	0.009794	0.116136	0.009842	0	0	0	0.081872	0.002346	0
SAMcc4675f394a1	0.022683	0.00098	0	0.004715	0	0	0.318586	0	0	0	0.00925	0	0.026319	0.090305	0.211367	0.105911	0.081098	0	0	0.114744	0	0.014042
SAMcc7a42d87e9c	0.10016	0.021587	0	0.053074	0.001153	0	0.205154	0.117705	0.066932	0.011357	0.039758	0	0.091638	0	0.147815	0.060047	0.058877	0	0.024741	0	0	0
SAMce39dd79b441	0.044407	0.034154	0	0.022727	0	0	0.026627	0	0.081512	0	0.006493	0	0.064196	0	0.194654	0.058632	0.037461	0.057935	0	0.306829	0.021585	0.042786
SAMcee0fa8c05b4	0.081621	0	0.126446	0.052192	0	0	0.274917	0.006242	0.076756	0	0.127819	0	0.057071	0	0.039852	0.103734	0.001861	0.017411	0	0.034077	0	0
SAMcf018fee2acd	0.009184	0.046185	0	0	0	0	0.405107	0.015594	0.042621	0	0	0	0.042166	0.018422	0.196278	0.078411	0.020892	0.048403	0	0.041583	0.035155	0
SAMd027124354ce	0.024552	0.024964	0	0.006957	0	0	0.034411	0	0.083916	0	0.063043	0	0.032327	0	0.568214	0.032768	0	0	0	0.128848	0	0
SAMd0e47be700b0	0.022563	0.067717	0	0.052661	0	0	0.330607	0	0.085709	0	0.069653	0	0.040602	0.025514	0.123939	0.00999	0	0.052275	0	0.10851	0.010258	0
SAMd135d5867fe3	0.030487	0	0	0.000821	0.00137	0	0.167034	0	0.008983	0	0.008729	0	0.060312	0.051244	0.283666	0.192603	0.012086	0.008398	0	0.137857	0.034806	0.001605
SAMd1bd63734394	0.098412	0	0	0.004753	0.047689	0	0.022851	0.066685	0.0935	0	0	0	0.18085	0.005916	0.109624	0.036656	0.036141	0.01977	0	0.267303	0.009849	0
SAMd215b503f99a	0.002181	0	0.020668	0.085883	0	0	0.099156	0.130866	0.031763	0	0	0	0.046398	0.004994	0.204634	0.053045	0.087796	0.080671	0	0.113081	0.02897	0.009894
SAMd2492b2a31bb	0.028111	0	0	0.00179	0.01341	0	0.115627	0	0.010102	0	0.011278	0	0.048053	0	0.50817	0.054031	0.018393	0.008432	0	0.175959	0.006623	1.91e-05
SAMd35318127278	0.065254	0	0.017982	0.140227	0.029023	0	0	0.16343	0.09637	0	0.120601	0	0.161653	0	0.086324	0.084135	0	0	0	0.035001	0	0
SAMd3601288319e	0.1136	0.010552	0.019265	0	0	0	0.299057	0.018479	0.040494	0	0.134008	0	0.092957	0	0.202557	0.014042	0.0199	0	0	0.03509	0	0
SAMd3bd67996035	0.064297	0	0.233539	0.014989	0	0	0.213161	0.15499	0.041073	0	0.041104	0	0	0	0.092724	0.015184	0.014382	0	0	0.114556	0	0
SAMd43f8933066b	0.101166	0.031827	0	0.020169	0.013225	0	0.096797	0.072835	0.103856	0	0.164383	0	0.11443	0	0.091796	0.02719	0.032608	0	0	0.118159	0.011559	0
SAMd4c0837b0997	0.066219	0.109169	0	0.031306	0	0	0.279156	0.068796	0.055701	0	0.029652	0	0.079418	0	0.080973	0.107223	0	0.075935	0	0.016083	0	0.00037
SAMd5ab7fbfab4e	0.119605	0	0.099402	0.010634	0.010037	0	0.119098	0.147875	0.077073	0.015725	0.044239	0	0.057198	0	0.222289	0.035221	0.001419	0	0	0.040185	0	0
SAMd636e3461955	0	0.02009	0	0.00091	0	0	0.095095	0.00847	0.007788	0.001401	0.020004	0.005378	0	0	0.606028	0.102808	0	0.006946	0	0.102675	0.003773	0.018633
SAMd697ba701077	0.058517	0.045657	0	0.0059	0	0	0.422852	0.004896	0.043273	0.001508	0.045576	0	0.01234	0	0.227944	0.062129	0.013843	0.013294	0	0.04227	0	0
SAMd7d57ee3a863	0.092864	0	0.001208	0.029358	0.023427	0	0.019182	0.055253	0.053777	0	0.204286	0	0.082553	0	0.333242	0.075205	0	0	0	0.029645	0	0
SAMd86389d0d768	0	0	0	0.028129	0.02137	0	0.325938	0	0.026319	0	0.127611	0	0.022262	0.042496	0	0.019054	0.069411	0.042485	0	0.251815	0.023112	0
SAMd98bac0a070f	0.040787	0.04562	0	0.050755	0	0	0.281252	0.022175	0.087188	0	0.050906	0	0.059908	0.026562	0.069555	0.0694	0.068127	0.015829	0	0.081841	0.018503	0.011593
SAMda4d892fddc8	0.026084	0.117974	0	0.060366	0.007641	0	0.186119	0.09275	0.037403	0	0.048773	0	0.034377	0	0.165632	0.101536	0.005877	0	0	0.115467	0	0
SAMdab9ca8fb5de	0.058728	0.01673	0.01864	0.027072	0	0	0.292915	0.049304	0.057824	0	0.021193	0	0.038777	0.006881	0.100632	0.08449	0.092836	0	0	0.133976	0	0
SAMdad5c29dc105	0.09186	0.063409	0	0.160837	0.013423	0	0.155682	0.047715	0.027707	0.003422	0.016928	0	0.066536	0	0.059591	0.092857	0.026624	0.021227	0	0.14716	0	0.00502
SAMdb3f50c9129c	0.001226	0.088216	0	0.092825	0	0	0.316028	0.041243	0.084274	0	0.038404	0	0.027174	0.033411	0.052069	0.078633	0.000751	0.013101	0	0.106786	0.025859	0
SAMdcae54fcd7fa	0	0.020033	0.039277	0.123676	0	0	0.259442	0.056305	0.059823	0	0.004349	0.018783	0	0.02508	0.168355	0.000516	0	0.026241	0	0.131101	0.03525	0.031768
SAMdee1011782cd	0.084692	0.039711	0.043303	0.062176	0	0	0.268375	0	0.021143	0	0.121641	0	0.077574	0	0.220639	0.045674	0	0	0.002935	0.012139	0	0
SAMdf3e42c8672a	0.040489	0.012796	0.011349	0.042804	0.005704	0	0.079498	0.093426	0.03112	0	0.055534	0	0.143098	0	0.268132	0.017868	0	0	0	0.194326	0	0.003855
SAMe07c4560772d	0.000889	0	0	0.002684	0	0	0.505919	0	0.019996	0.019889	0	0.039878	0	0.155242	0.177116	0	0.007545	0	0.058291	0	0.01255	0
SAMe0c49ea0df5d	0.056351	0.044989	0	0.014245	0	0	0.158566	0.035323	0.109311	0	0.013384	0	0.039406	0.005792	0.185708	0.103015	0.114262	0.001872	0	0.107775	0.010002	0
SAMe1eb5d988760	0.107584	0.007377	0.011367	0.028823	0	0	0.23918	0.28033	0	0	0	0	0.054281	0.026091	0.001821	0.068968	0.09251	0.008372	0.0244	0	0.048896	0
SAMe3210d3632b4	0.043649	0.016457	0	0.003921	0	0	0.088998	0.019496	0.063283	0	0.070779	0	0.046386	0	0.372911	0.035758	0.006478	0	0	0.211209	0.00953	0.011145
SAMe3d4266775a9	0.007879	0.028106	0	0.005944	0	0	0.349497	0.035625	0.050168	0.009221	0.06128	0	0.053686	0	0.129531	0.098427	0.01053	0.077101	0	0.072633	0.010372	0
SAMe41b1e773582	0.041922	0	0.063622	0.028719	0.016258	0	0.190978	0	0.106048	0	0.137707	0	0.115297	0	0.074642	0.065025	0.015337	0.060183	0	0.073336	0	0.010926
SAMe50d15fde368	0.011068	0	0	0.095515	0	0.075971	0.280606	0	0.044935	0.019434	0.079925	0	0	0	0.157189	0.099331	0.112113	0	0	0.020342	0.003572	0
SAMe56c96c51190	0.024328	0.019618	0	0.026731	0	0	0.156839	0.016165	0.018122	0	0.080587	0	0.002839	0.006251	0.263237	0.085562	0.003239	0.019803	0	0.244164	0.005608	0.026908
SAMe5bc41772bc9	9.17e-06	0	0	0.001721	0	0	0.232084	0.003941	0.01593	0.00203	0	0.012434	0	0.009394	0.417333	0.06838	0.065985	0	0	0.119805	0.008369	0.042587
SAMe712352fb82a	0.051312	0.039543	0.015614	0.018745	0	0	0.450541	0.035515	0.029275	0	0.057921	0	0.008147	0.000323	0.068011	0.10576	0.020791	0.00049	0	0.026903	0.012375	0.058733
SAMe7bcab05402e	0	0.020421	0	0.004844	0	0	0.418991	0.04509	0.002876	0	0	0.031487	0	0.074045	0.082684	0.091154	0.150411	0.015813	0	0.057581	0.00368	0.000924
SAMe7bf6c015192	0.046438	0	0.022655	0.042006	0.016926	0	0.251549	0.031872	0.02451	0	0.051404	0	0.186151	0.019334	0.068201	0.062289	0.066408	0	0	0.071934	0.027052	0.011271
SAMe7e4f7c076a7	0.066591	0.011924	0	0.016025	0	0	0.124685	0	0.055129	0	0.048504	0	0.09722	0	0.219236	0.053464	0.008131	0	0	0.28249	0.011364	0.005236
SAMe9475f77504b	0.071588	0.037479	0	0.024223	0	0	0.066992	0	0.073246	0	0.116554	0	0.101525	0	0.27303	0.06285	0	0	0	0.170997	0.001516	0
SAMe94c30c30616	0.016149	0.0299	0	0.080627	0	0	0.064726	0	0.05106	0	0.057865	0	0.019865	0	0.379374	0.069915	0	0.026689	0	0.20348	0.00035	0
SAMe97af0feefdf	0	0	0.007627	0.018667	0.00359	0	0.348376	0.08238	0.007682	0	0	0.037445	0	0.074005	0.184802	0.087158	0.074347	0.012543	0	0.056951	0.001616	0.002811
SAMe9ae8beb82fa	0.007051	0.021985	0.079099	0.049626	0	0	0.18394	0.021903	0.041314	0	0.058792	0	0.012282	0	0.155466	0.088416	0.078304	0.052219	0	0.076785	0.01677	0.056047
SAMeaa477a5384b	0.116892	0.016234	0.052899	0.040796	0.010037	0	0.060691	0.095725	0.146363	0	0.094837	0	0.1385	0	0.16281	0.047374	0	0	0.01684	0	0	0
SAMeb29625f76a5	0.079568	0	0.055565	0.009733	0	0	0.252926	0.039356	0.026109	0	0.070765	0	0.069449	0	0.17348	0.11657	0.07468	0	0	0.031799	0	0
SAMeb587a68006b	0.044715	0.047364	0	0.043186	0	0	0.21976	0	0.043609	0	0.01077	0	0.068162	0.015383	0.088977	0.100384	0.024603	0.004695	0	0.268123	0.020269	0
SAMee3844cc0b9f	0.12477	0.029361	0	0.02997	0	0.008733	0	0	0.047715	0	0.117941	0	0.075801	0	0.3175	0.225837	0	0	0	0.022371	0	0
SAMef0e3d2415fd	0.083938	0	0.035278	0.027717	0.028979	0	0.152855	0.021421	0.063613	0	0.170118	0	0.057764	0	0.21881	0.121279	0.003104	0	0	0.015124	0	0
SAMeff2ce356ccb	0.030027	0	0.015791	0	0	0	0.237753	0.014786	0.075411	0	0	0	0.051497	0.003531	0.178608	0.182521	0.033104	0.138145	0.02889	0.005996	0	0.003939
SAMf20b827dca51	0.056152	0.012719	0.04895	0	0.008895	0	0.340881	0.041846	0.069845	0	0.028035	0	0.02632	0.002666	0.165945	0.093699	0.021459	0.004829	0	0.077758	0	0
SAMf275eb859a39	0.007985	0.0216	0	0.072937	0	0	0.32817	0.051773	0.031442	0	0	0.039075	0	0.011006	0.119061	0.024539	0.054412	0.033952	0	0.156539	0	0.04751
SAMf28c01545593	0.011329	0.036184	0	0.012009	0	0	0.337926	0.012916	0.080591	0	0.005314	0.00214	0	0.014024	0.076117	0	0.112048	0.038766	0	0.260636	0	0
SAMf2aae1443f67	0.020755	0.042446	0	0.005201	0	0	0.269358	0	0.079534	0	0.001597	0	0.028768	0	0.024224	0.023887	0.017058	0.033156	0	0.417626	0.007627	0.028762
SAMf2ce197162ce	0.014857	0.035621	0	0.084435	0	0	0.251849	0	0.0369	0	0.020921	0	0	0	0.360619	0.045361	0	0.015654	0	0.098161	0.018639	0.016982
SAMf3a9bce50099	0.034489	0.044491	0.058763	0.080743	0.0329	0	0.234441	0.026834	0.078062	0.02452	0	0	0.124408	0.041179	0.085748	0.070864	0	0.001072	0	0.055176	0.006309	0
SAMf82bbdc267c8	0.012	0.082395	0	0.057117	0.000451	0	0.281142	0	0.090168	0	0	0	0.150302	0	0.260368	0.042108	0	0	0.012749	0.0112	0	0
SAMfb7aec7cb0e2	0.10465	0.002896	0.007756	0.007468	0	0	0.068519	0.064512	0.032414	0	0.017245	0	0.053111	0	0.184992	0.043432	0	0.002064	0	0.391778	0	0.019162
SAMfd947610629d	0.016851	0.090684	0	0.011028	0	0	0.22772	0	0.004694	0.00721	0.029614	0	0.050603	0	0.38879	0.062119	0	0	0.092958	0	0.017727	0
SAMfddc359e862b	0.03236	0.041157	0.110742	0.035832	0	0	0.274974	0.15928	0.027037	0	0.025737	0	0.034959	0.009797	0.090658	0.090764	0.015774	0.009139	0.032604	0.009187	0	0
SAMfed609955db9	0	0	0	0.002992	0	0	0.254421	0.09944	0.032942	0	0.01518	0	0	0.034442	0.044377	0.161027	0.163982	0.096062	0.047538	0.03129	0.016309	0
SAMff41c4e8c08f	0	0	0.112986	0.073747	0	0	0.212801	0.11495	0.030076	0	0.054549	0	0.036347	0.000527	0.020512	0.182062	0.042226	0.059306	0.022488	0.018891	0	0.018531
SAMffa5c7cad0e5	0.022901	0	0.002201	0.003255	0	0	0.187849	0.021449	0.048264	0	0.024869	0	0.065013	0.070735	0.317654	0.102383	0.00488	0.00431	0	0.101549	0.01347	0.009221

## Sheet: Table S2
Table S2: Clinical information of patients in IMvigor210 cohort
ID	Enrollment_IC	FMOne_mutation_burden_per_MB	Sex	Race	Intravesical_BCG_administered	Baseline_ECOG_Score	Met_Disease_Status	Sample_age	Tissue	Received_platinum	Sample_collected_pre.platinum	Neoantigen_burden_per_MB	sizeFactor	time	status	Lund	Lund2	TCGA_Subtype	BOR	binaryResponse	IC_Level	TC_Level	Immune_phenotype	Tobacco_use
SAM00b9e5c52da9	IC1	NA	M	WHITE	Y	1	Visceral	1-2 years	bladder	Y	Y	NA	1.21707	1.90554	Death	MS2b2.1	UroB	III	NE	NE	IC1	TC0	excluded	PREVIOUS
SAM0257bbbbd388	IC1	18	M	WHITE	N	1	Visceral	more than 2 years	bladder	Y	Y	4.68627	1.56768	15.6386	Death	MS2a1	Genomically unstable	II	SD	SDPD	IC1	TC0	excluded	PREVIOUS
SAM025b45c27e05	IC1	1	M	WHITE	N	0	Liver	1-2 years	bladder	Y	N	0.313725	1.64883	8.77207	Death	MS2b1	Infiltrated	III	PD	SDPD	IC1	TC0	desert	PREVIOUS
SAM032c642382a7	IC2	44	F	WHITE	N	1	Visceral	more than 2 years	bladder	Y	Y	6.19608	1.49481	2.49692	Death	MS2b2.2	Basal/SCC-like	IV	PD	SDPD	IC2	TC2	inflamed	PREVIOUS
SAM04c589eb3fb3	IC1	50	M	WHITE	N	2	Visceral	(less than) 1 year	bladder	N	NA	NA	0.212295	0.689938	Alive	MS2b2.1	UroB	III	NE	NE	IC1	TC0	NE	NEVER
SAM0571f17f4045	IC2	2	F	WHITE	N	0	LN Only	1-2 years	lymph node	Y	NA	1.47059	1.0322	4.53388	Death	MS2b1	Infiltrated	II	SD	SDPD	IC2	TC0	excluded	PREVIOUS
SAM065890737112	IC2	8	M	WHITE	Y	0	LN Only	(less than) 1 year	bladder	Y	Y	NA	1.43874	20.0739	Alive	MS1b	UroA	II	CR	CRPR	IC2	TC0	inflamed	PREVIOUS
SAM0684af734db1	IC0	6	F	WHITE	N	1	Visceral	(less than) 1 year	bladder	N	NA	0.921569	1.36119	23.2608	Alive	MS1b	UroA	I	PR	CRPR	IC0	TC0	NE	PREVIOUS
SAM075e037d95bc	IC1	11	M	WHITE	Y	0	Visceral	more than 2 years	kidney	Y	Y	0.745098	0.790563	21.3224	Alive	MS1b	UroA	I	PR	CRPR	IC1	TC0	excluded	NEVER
SAM07a93a28f801	IC1	18	M	WHITE	N	1	LN Only	(less than) 1 year	bladder	N	NA	2.11765	0.546177	12.846	Alive	MS2a1	Genomically unstable	II	PR	CRPR	IC1	TC0	excluded	PREVIOUS
SAM08cce2fa88f2	IC0	NA	F	WHITE	Y	1	Visceral	more than 2 years	bladder	Y	Y	NA	0.639472	22.1109	Alive	MS1b	UroA	I	SD	SDPD	IC0	TC0	excluded	CURRENT
SAM09c84ec0cf34	IC0	NA	M	WHITE	N	1	Liver	(less than) 1 year	NA	Y	N	NA	0.661994	6.50513	Death	MS1b	UroA	I	PD	SDPD	IC0	TC0	inflamed	PREVIOUS
SAM0a0f2bac4b20	IC1	2	M	WHITE	N	0	Liver	(less than) 1 year	kidney	Y	Y	0.215686	1.37594	1.18275	Death	MS2b2.2	Basal/SCC-like	III	PD	SDPD	IC1	TC1	NE	NEVER
SAM0a7c2091dd56	IC2	8	M	WHITE	N	1	Visceral	(less than) 1 year	bladder	Y	N	1.27451	0.937676	2.62834	Death	MS2b2.2	Basal/SCC-like	III	PD	SDPD	IC2	TC1	excluded	NEVER
SAM0bdb3428bd13	IC0	NA	F	WHITE	N	1	Visceral	(less than) 1 year	lymph node	Y	N	NA	1.01875	2.23409	Death	MS2b1	Infiltrated	II	PD	SDPD	IC0	TC0	NE	NEVER
SAM0ce9c983b20f	IC2	9	M	WHITE	N	0	NA	1-2 years	ureter	Y	Y	NA	0.886362	6.6037	Death	MS2b2.2	Basal/SCC-like	III	PD	SDPD	IC2	TC0	excluded	NEVER
SAM0d855cff64e6	IC1	4	F	WHITE	N	1	Visceral	(less than) 1 year	bladder	Y	Y	0.137255	1.13302	2.85832	Death	MS2b2.2	Basal/SCC-like	IV	PD	SDPD	IC1	TC0	desert	CURRENT
SAM0f956e757453	IC1	32	M	WHITE	Y	1	Visceral	(less than) 1 year	ureter	N	NA	4.09804	0.730244	10.4148	Death	MS2b1	Infiltrated	II	PD	SDPD	IC1	TC0	excluded	PREVIOUS
SAM110501d0eedb	IC1	21	M	WHITE	Y	1	LN Only	more than 2 years	bladder	Y	Y	3.52941	1.17522	4.27105	Death	MS2a1	Genomically unstable	II	PD	SDPD	IC1	TC0	desert	NEVER
SAM12502d970c10	IC2	10	M	WHITE	N	0	Visceral	more than 2 years	kidney	Y	Y	1.07843	0.712692	7.3922	Death	MS1b	UroA	I	SD	SDPD	IC2	TC0	inflamed	PREVIOUS
SAM14938611a2d3	IC1	38	M	WHITE	Y	2	LN Only	1-2 years	bladder	N	NA	6.68627	1.15817	21.4209	Alive	MS2a1	Genomically unstable	II	PR	CRPR	IC1	TC0	desert	PREVIOUS
SAM14df63a65411	IC2	7	F	WHITE	N	0	Liver	(less than) 1 year	bladder	Y	Y	0.568627	1.73628	21.4209	Alive	MS1b	UroA	III	PR	CRPR	IC2	TC2	excluded	PREVIOUS
SAM166a419a4e5a	IC1	5	M	WHITE	N	1	Visceral	1-2 years	bladder	Y	N	0.27451	1.27231	5.38809	Death	MS2b1	Infiltrated	IV	PD	SDPD	IC1	TC0	excluded	PREVIOUS
SAM17c45bf16bb6	IC0	5	M	WHITE	N	0	Liver	(less than) 1 year	kidney	N	NA	0.431373	0.891639	2.69405	Death	MS1b	UroA	I	NE	NE	IC0	TC0	excluded	NEVER
SAM18039827e1b9	IC0	15	M	WHITE	N	1	Visceral	(less than) 1 year	bladder	Y	N	NA	1.91849	1.47844	Death	MS1b	UroA	II	PD	SDPD	IC0	TC0	desert	NEVER
SAM181b638b8248	IC2	NA	M	WHITE	N	1	Liver	(less than) 1 year	kidney	Y	Y	0.215686	0.885055	10.8747	Death	MS2b1	Infiltrated	IV	PD	SDPD	IC2	TC2	excluded	CURRENT
SAM187e056d6a2a	IC0	NA	M	WHITE	N	0	Visceral	(less than) 1 year	lung	Y	N	NA	0.838192	2.29979	Death	MS1b	UroA	I	PD	SDPD	IC0	TC0	NE	CURRENT
SAM18a4dabbc557	IC2	18	M	WHITE	N	1	Visceral	1-2 years	bladder	Y	Y	2.03922	1.51423	16.46	Death	MS2a2	Genomically unstable	II	PD	SDPD	IC2	TC2	excluded	PREVIOUS
SAM18b9351e265a	IC2	7	M	BLACK OR AFRICAN AMERICAN	N	2	Liver	(less than) 1 year	ureter	N	NA	0.392157	0.793895	15.8686	Death	MS2b1	Infiltrated	III	PD	SDPD	IC2	TC0	inflamed	PREVIOUS
SAM18bc1078bc15	IC1	19	M	WHITE	N	1	Visceral	(less than) 1 year	bladder	N	NA	1.80392	0.956425	6.89938	Death	MS2a1	Genomically unstable	II	PD	SDPD	IC1	TC0	NE	PREVIOUS
SAM18be5b395318	IC2	5	M	WHITE	N	1	Liver	(less than) 1 year	bladder	Y	Y	0.470588	0.965305	9.00205	Death	MS2a1	Genomically unstable	IV	PD	SDPD	IC2	TC1	excluded	PREVIOUS
SAM19fec8f3b3bd	IC2	5	M	WHITE	Y	1	Liver	(less than) 1 year	bladder	Y	Y	0.431373	0.631668	9.88912	Death	MS2b2.2	Basal/SCC-like	III	PD	SDPD	IC2	TC2	excluded	PREVIOUS
SAM1a87df750b9d	IC1	8	M	WHITE	N	2	Visceral	(less than) 1 year	bladder	N	NA	1.17647	0.924222	5.38809	Death	MS2b2.2	Basal/SCC-like	III	SD	SDPD	IC1	TC0	excluded	PREVIOUS
SAM1ab1b28d9f2b	IC1	13	F	WHITE	N	1	Liver	more than 2 years	ureter	N	NA	0.294118	0.549941	2.10267	Death	MS2a1	Genomically unstable	II	PD	SDPD	IC1	TC0	desert	PREVIOUS
SAM1abf01dd4544	IC1	16	M	WHITE	N	2	Visceral	(less than) 1 year	kidney	N	NA	1.86275	0.507408	16.8542	Alive	MS2a2	Genomically unstable	II	PR	CRPR	IC1	TC0	excluded	PREVIOUS
SAM1ac4e3dee297	IC1	2	M	WHITE	Y	1	Liver	(less than) 1 year	kidney	N	NA	0.647059	1.0557	5.51951	Death	MS1b	UroA	I	PD	SDPD	IC1	TC0	excluded	PREVIOUS
SAM1bcc62d8290c	IC1	10	M	WHITE	Y	1	Visceral	(less than) 1 year	bladder	N	NA	1.4902	0.862554	18.6283	Alive	MS2a1	Genomically unstable	IV	NE	NE	IC1	TC0	excluded	PREVIOUS
SAM1c0ecfb3eb63	IC2	NA	F	WHITE	N	0	Liver	(less than) 1 year	bladder	Y	NA	NA	1.16579	5.84805	Death	MS2b2.2	Basal/SCC-like	III	PD	SDPD	IC2	TC0	excluded	PREVIOUS
SAM1c8b086175ca	IC0	7	M	WHITE	N	0	Visceral	more than 2 years	bladder	Y	Y	0.54902	0.637736	20.7639	Death	MS2b1	Infiltrated	I	PD	SDPD	IC0	TC0	excluded	PREVIOUS
SAM1dda30f1c5be	IC1	20	M	WHITE	N	0	NA	1-2 years	bladder	Y	Y	4.01961	1.37314	21.2567	Alive	MS2b1	Infiltrated	II	PD	SDPD	IC1	TC0	desert	PREVIOUS
SAM1e9c4d1d39ae	IC1	5	F	WHITE	N	0	Liver	more than 2 years	bladder	Y	Y	1.43137	1.75169	12.4189	Death	MS2b2.2	Basal/SCC-like	II	PD	SDPD	IC1	TC0	inflamed	PREVIOUS
SAM1f3c93814cb9	IC0	5	F	WHITE	N	2	Visceral	(less than) 1 year	bladder	N	NA	1.13725	0.67746	1.44559	Death	MS2a2	Genomically unstable	II	NE	NE	IC0	TC0	excluded	PREVIOUS
SAM1f66db567eb5	IC2	38	M	WHITE	N	2	Liver	1-2 years	bladder	Y	N	4.5098	0.731951	16.5914	Alive	MS2b2.2	Basal/SCC-like	III	PR	CRPR	IC2	TC0	inflamed	CURRENT
SAM1f83ebd6be9b	IC1	6	M	WHITE	N	1	Liver	(less than) 1 year	kidney	N	NA	0.54902	0.472311	3.5154	Death	MS1b	UroA	I	PD	SDPD	IC1	TC0	desert	NEVER
SAM1fa6bcb7fc48	IC2	8	M	WHITE	Y	1	Visceral	(less than) 1 year	bladder	Y	Y	1.23529	1.32591	22.7351	Alive	MS1b	UroA	I	PD	SDPD	IC2	TC0	inflamed	CURRENT
SAM203dcf14f927	IC1	13	M	WHITE	N	1	LN Only	more than 2 years	bladder	Y	Y	2.39216	1.44746	19.3511	Alive	MS2a2	Genomically unstable	II	CR	CRPR	IC1	TC1	inflamed	CURRENT
SAM2070b416069c	IC1	5	M	WHITE	Y	1	Liver	more than 2 years	kidney	Y	Y	0.294118	1.12971	8.01643	Death	MS1a	UroA	I	SD	SDPD	IC1	TC1	excluded	NEVER
SAM23095936e611	IC2	5	F	WHITE	N	0	Liver	more than 2 years	bladder	Y	Y	0.235294	1.33492	2.23409	Death	MS1b	UroA	I	PD	SDPD	IC2	TC0	desert	PREVIOUS
SAM23aa15d4a0b0	IC1	5	F	WHITE	N	1	Liver	more than 2 years	kidney	Y	Y	0.333333	0.967266	5.71663	Death	MS2a1	Genomically unstable	II	PD	SDPD	IC1	TC0	excluded	NEVER
SAM25510f300d79	IC0	NA	M	WHITE	N	0	Visceral	(less than) 1 year	other	Y	N	1.82353	1.78516	20.6982	Alive	MS2b2.2	Basal/SCC-like	III	CR	CRPR	IC0	TC0	desert	PREVIOUS
SAM2570ff4aae6e	IC2	12	F	WHITE	N	1	LN Only	(less than) 1 year	lymph node	Y	N	1.52941	0.851526	22.3737	Alive	MS2b2.1	UroB	III	PR	CRPR	IC2	TC0	inflamed	CURRENT
SAM26104d5adc89	IC0	1	M	ASIAN	Y	1	Visceral	(less than) 1 year	bladder	N	NA	0.27451	0.958124	5.38809	Death	MS1a	UroA	III	SD	SDPD	IC0	TC0	excluded	PREVIOUS
SAM2624229effe8	IC0	6	M	WHITE	N	1	Visceral	more than 2 years	bladder	Y	Y	0.431373	0.567845	2.56263	Death	MS2b1	Infiltrated	I	PD	SDPD	IC0	TC0	excluded	PREVIOUS
SAM27299aed7681	IC1	8	F	UNKNOWN	Y	0	NA	1-2 years	bladder	Y	Y	0.745098	1.86436	18.8583	Alive	MS1b	UroA	I	PR	CRPR	IC1	TC0	excluded	NEVER
SAM28687037e4ff	IC2	6	M	WHITE	N	0	Visceral	(less than) 1 year	kidney	Y	Y	0.568627	1.50879	21.5852	Alive	MS2b2.2	Basal/SCC-like	III	SD	SDPD	IC2	TC2	inflamed	PREVIOUS
SAM28e6031ac18b	IC0	22	M	WHITE	N	1	Liver	(less than) 1 year	bladder	Y	N	NA	1.36404	9.23203	Death	MS1a	UroA	I	SD	SDPD	IC0	TC0	desert	CURRENT
SAM297c0301e861	IC1	1	M	WHITE	Y	1	Liver	more than 2 years	bladder	Y	N	NA	1.08512	8.08214	Death	MS2b1	Infiltrated	IV	PD	SDPD	IC1	TC2	excluded	NEVER
SAM29da928587ad	IC1	NA	F	WHITE	N	1	Visceral	(less than) 1 year	ureter	Y	Y	0.490196	0.676961	2.59548	Death	MS1a	UroA	III	PD	SDPD	IC1	TC0	desert	PREVIOUS
SAM2b672f4336c7	IC0	2	M	WHITE	N	0	Visceral	more than 2 years	kidney	N	NA	0.156863	0.596754	15.3101	Death	MS1b	UroA	I	SD	SDPD	IC0	TC0	desert	NEVER
SAM2bba8cb35e48	IC0	11	M	WHITE	N	1	Liver	more than 2 years	bladder	Y	Y	1.29412	0.800619	10.4805	Death	MS2b1	Infiltrated	II	PD	SDPD	IC0	TC0	excluded	PREVIOUS
SAM2c9586161ce6	IC1	9	M	WHITE	N	0	Visceral	1-2 years	bladder	Y	Y	0.431373	1.48518	11.269	Death	MS1b	UroA	I	PD	SDPD	IC1	TC0	desert	NEVER
SAM2dc3f04e45e9	IC2	NA	M	WHITE	N	1	Liver	(less than) 1 year	kidney	Y	N	NA	1.14586	10.1848	Death	MS2b2.2	Basal/SCC-like	II	PD	SDPD	IC2	TC2	inflamed	PREVIOUS
SAM2dc578e0165f	IC2	8	M	ASIAN	N	1	Visceral	(less than) 1 year	bladder	Y	Y	NA	1.76519	1.97125	Death	MS2a2	Genomically unstable	IV	NE	NE	IC2	TC2	excluded	PREVIOUS
SAM2de7cffb5f72	IC1	NA	M	WHITE	Y	1	LN Only	1-2 years	bladder	Y	Y	NA	0.445911	1.83984	Death	MS2a1	Genomically unstable	II	NE	NE	IC1	TC2	NE	PREVIOUS
SAM2e7aa8fa0ab3	IC1	14	M	WHITE	N	1	Visceral	(less than) 1 year	kidney	N	NA	2.70588	1.27953	7.72074	Death	MS1b	UroA	II	PD	SDPD	IC1	TC0	excluded	PREVIOUS
SAM2e9ac0b1b250	IC2	18	M	WHITE	N	1	NA	1-2 years	bladder	Y	Y	1.76471	0.478279	22.1437	Alive	MS2b2.2	Basal/SCC-like	IV	CR	CRPR	IC2	TC2	NE	PREVIOUS
SAM2eb07dedf07f	IC2	13	M	WHITE	Y	0	Visceral	1-2 years	bladder	Y	Y	1.13725	0.30554	20.501	Alive	MS2b1	Infiltrated	II	PR	CRPR	IC2	TC0	inflamed	PREVIOUS
SAM2f228939632f	IC1	8	F	BLACK OR AFRICAN AMERICAN	N	1	Liver	more than 2 years	bladder	Y	N	0.45098	0.891808	7.88501	Death	MS2b1	Infiltrated	IV	PD	SDPD	IC1	TC0	excluded	NEVER
SAM30b5c6c54cf7	IC2	6	F	WHITE	N	1	LN Only	1-2 years	bladder	Y	N	NA	0.754702	9.26489	Death	MS2b2.2	Basal/SCC-like	IV	CR	CRPR	IC2	TC0	excluded	PREVIOUS
SAM30cf07d4874f	IC1	NA	M	WHITE	Y	1	Liver	1-2 years	bladder	Y	N	NA	1.33751	11.6632	Death	MS2b1	Infiltrated	II	SD	SDPD	IC1	TC0	excluded	NEVER
SAM31291c256373	IC1	32	M	WHITE	Y	1	Visceral	(less than) 1 year	other	Y	N	3.21569	1.39034	1.1499	Death	MS2b1	Infiltrated	II	NE	NE	IC1	TC0	inflamed	CURRENT
SAM31d9176e11fb	IC2	23	M	WHITE	Y	0	LN Only	(less than) 1 year	bladder	N	NA	4.23529	0.81157	17.117	Alive	MS2b2.1	UroB	I	CR	CRPR	IC2	TC1	inflamed	NEVER
SAM31f41dd0d6ca	IC1	NA	F	WHITE	Y	1	NA	(less than) 1 year	lymph node	Y	N	0.705882	1.27301	8.27926	Death	MS2b2.1	UroB	I	SD	SDPD	IC1	TC0	NE	PREVIOUS
SAM3330c03fdf00	IC1	2	M	WHITE	N	0	LN Only	(less than) 1 year	lymph node	Y	N	NA	1.14051	19.1869	Alive	MS2b1	Infiltrated	IV	PD	SDPD	IC1	TC0	NE	NEVER
SAM34430ef08e5b	IC1	NA	M	WHITE	N	0	Visceral	more than 2 years	bladder	Y	Y	NA	0.567628	18.1684	Alive	MS2b1	Infiltrated	IV	PD	SDPD	NE	NE	NE	NEVER
SAM36851bc8b9ae	IC1	7	M	WHITE	N	1	Visceral	(less than) 1 year	bladder	Y	Y	0.333333	0.739707	3.54825	Death	MS1b	UroA	I	SD	SDPD	IC1	TC2	excluded	PREVIOUS
SAM36a9225b0222	IC2	1	M	ASIAN	N	1	Liver	1-2 years	bladder	Y	N	0.607843	1.68128	23.8193	Alive	MS2b1	Infiltrated	IV	SD	SDPD	IC2	TC2	inflamed	PREVIOUS
SAM36d87392593b	IC2	7	M	WHITE	N	0	Visceral	1-2 years	ureter	Y	Y	0.352941	1.00066	23.6879	Alive	MS2b2.2	Basal/SCC-like	III	SD	SDPD	IC2	TC2	excluded	NEVER
SAM3779e979db6b	IC1	NA	M	WHITE	N	0	Visceral	more than 2 years	bladder	Y	Y	NA	1.42225	1.31417	Death	MS1a	UroA	I	NE	NE	IC1	TC0	excluded	CURRENT
SAM3785587846ce	IC1	9	F	WHITE	Y	1	Liver	1-2 years	ureter	Y	Y	NA	1.11873	7.06366	Death	MS1b	UroA	I	NE	NE	IC1	TC0	NE	PREVIOUS
SAM3894ac3956a5	IC1	5	M	WHITE	N	0	Visceral	(less than) 1 year	bladder	Y	Y	NA	1.90566	2.10267	Alive	MS1b	UroA	I	PD	SDPD	IC1	TC0	excluded	PREVIOUS
SAM39eb94fa504d	IC2	6	M	WHITE	N	1	Visceral	1-2 years	bladder	Y	Y	NA	1.08337	17.9055	Death	MS2b2.2	Basal/SCC-like	III	PD	SDPD	IC2	TC0	excluded	PREVIOUS
SAM3a1c9632ff7b	IC0	NA	M	WHITE	N	0	Visceral	(less than) 1 year	lung	N	NA	NA	0.627821	16.0329	Alive	MS1b	UroA	II	SD	SDPD	IC0	TC0	NE	NEVER
SAM3b1066e5801b	IC2	2	M	WHITE	N	1	LN Only	(less than) 1 year	lymph node	Y	N	0.176471	0.386722	15.6386	Alive	MS2b1	Infiltrated	IV	SD	SDPD	IC2	TC0	excluded	NEVER
SAM3b15b4c6311d	IC2	44	M	WHITE	N	1	Visceral	more than 2 years	bladder	Y	Y	5.82353	1.59823	21.4538	Alive	MS2b2.2	Basal/SCC-like	III	CR	CRPR	IC2	TC2	inflamed	NEVER
SAM3cb94b0d5297	IC1	15	M	WHITE	N	1	Visceral	1-2 years	kidney	Y	Y	2.23529	0.674091	5.05955	Death	MS2b1	Infiltrated	IV	PD	SDPD	IC1	TC0	excluded	CURRENT
SAM3e04eb914f3d	IC2	17	M	WHITE	N	1	Liver	(less than) 1 year	lymph node	Y	N	1.41176	1.28662	17.2813	Alive	MS2b1	Infiltrated	I	PR	CRPR	IC2	TC0	excluded	NEVER
SAM3e8baff50d7a	IC0	11	M	WHITE	Y	0	Liver	1-2 years	kidney	Y	N	1.21569	1.69543	6.96509	Death	MS2a1	Genomically unstable	II	SD	SDPD	IC0	TC0	desert	NEVER
SAM3ee5dcd894f0	IC0	NA	M	WHITE	Y	0	Visceral	1-2 years	bladder	Y	N	NA	0.932179	8.70637	Death	MS2b2.1	UroB	I	PD	SDPD	IC0	TC0	desert	CURRENT
SAM3f2033c90438	IC0	NA	M	WHITE	Y	1	Liver	(less than) 1 year	lymph node	Y	N	NA	1.16308	0.821355	Death	MS2b2.2	Basal/SCC-like	II	NE	NE	IC0	TC0	inflamed	PREVIOUS
SAM3f446449bf81	IC2	NA	M	WHITE	Y	1	LN Only	(less than) 1 year	bladder	Y	N	0.980392	0.895025	0.755647	Death	MS2b2.1	UroB	I	NE	NE	IC2	TC0	inflamed	NEVER
SAM415f36ad349e	IC1	NA	M	WHITE	N	0	LN Only	1-2 years	bladder	Y	N	0.431373	1.09846	17.9713	Death	MS2b2.2	Basal/SCC-like	IV	PD	SDPD	IC1	TC0	excluded	PREVIOUS
SAM4305ab968b90	IC0	12	M	WHITE	N	1	Liver	more than 2 years	bladder	Y	N	0.392157	1.34512	1.41273	Death	MS1b	UroA	I	PD	SDPD	IC0	TC0	desert	PREVIOUS
SAM4501e41e4751	IC1	6	M	WHITE	N	1	Liver	1-2 years	bladder	Y	Y	0.921569	1.36335	1.11704	Death	MS2b2.2	Basal/SCC-like	III	PD	SDPD	IC1	TC1	excluded	NEVER
SAM4581bac493af	IC2	16	M	WHITE	N	0	LN Only	(less than) 1 year	bladder	Y	Y	3	0.986933	20.0411	Alive	MS2a2	Genomically unstable	II	NE	NE	IC2	TC0	NE	NEVER
SAM45c8e6412c66	IC1	5	M	WHITE	N	1	LN Only	(less than) 1 year	bladder	Y	N	1.39216	1.29793	3.48255	Death	MS2b2.2	Basal/SCC-like	III	PD	SDPD	IC1	TC2	inflamed	PREVIOUS
SAM468a9e1dc821	IC2	8	M	WHITE	N	1	Visceral	(less than) 1 year	NA	Y	N	NA	0.737269	3.8768	Death	MS2b2.1	UroB	IV	PD	SDPD	IC2	TC0	desert	PREVIOUS
SAM47fc46c3d6be	IC2	8	M	WHITE	N	0	LN Only	(less than) 1 year	bladder	N	NA	0.803922	0.761637	18.7269	Alive	MS2b1	Infiltrated	IV	SD	SDPD	IC2	TC0	inflamed	PREVIOUS
SAM4918c524b83a	IC1	14	M	WHITE	Y	2	Visceral	(less than) 1 year	bladder	N	NA	NA	0.709871	0.62423	Alive	MS1b	UroA	I	NE	NE	IC1	TC0	desert	CURRENT
SAM491e341d5a82	IC1	13	F	WHITE	N	0	Visceral	more than 2 years	bladder	Y	Y	NA	0.978218	1.87269	Death	MS2a1	Genomically unstable	II	NE	NE	IC1	TC0	desert	NEVER
SAM49d48750e294	IC1	0	M	UNKNOWN	N	0	Visceral	1-2 years	bladder	Y	Y	0.607843	1.10497	9.85626	Death	MS2b1	Infiltrated	II	PD	SDPD	IC1	TC0	excluded	PREVIOUS
SAM49f9b2e57aa5	IC0	5	M	WHITE	Y	1	Liver	1-2 years	kidney	Y	Y	1.45098	0.997797	7.45791	Death	MS1b	UroA	I	PD	SDPD	IC0	TC0	excluded	PREVIOUS
SAM4b0175e8db6e	IC1	6	M	WHITE	N	1	Liver	more than 2 years	kidney	Y	Y	NA	1.05102	2.06982	Death	MS2b1	Infiltrated	I	PD	SDPD	IC1	TC0	desert	PREVIOUS
SAM4b7ea015fd9e	IC1	NA	F	WHITE	Y	1	Visceral	(less than) 1 year	kidney	Y	N	NA	0.81558	13.2731	Death	MS1b	UroA	I	PD	SDPD	IC1	TC0	excluded	NEVER
SAM4caabd64e7fd	IC1	59	M	WHITE	N	1	NA	1-2 years	ureter	N	NA	11.6863	0.790146	15.7043	Alive	MS1a	UroA	III	PR	CRPR	IC1	TC0	excluded	PREVIOUS
SAM4edbe45817b3	IC2	26	M	WHITE	N	1	NA	(less than) 1 year	bladder	Y	Y	3.68627	0.907538	1.05133	Death	MS2b2.2	Basal/SCC-like	III	NE	NE	IC2	TC2	inflamed	PREVIOUS
SAM5234688806a7	IC0	13	M	WHITE	N	1	Liver	more than 2 years	kidney	Y	Y	0.313725	0.356537	5.8809	Death	MS1b	UroA	I	PD	SDPD	IC0	TC0	desert	PREVIOUS
SAM52500cabdd36	IC1	12	F	OTHER	N	0	LN Only	1-2 years	ureter	Y	Y	0.745098	0.725809	20.4682	Alive	MS2a1	Genomically unstable	II	SD	SDPD	IC1	TC0	excluded	PREVIOUS
SAM52e3fa3ad574	IC1	4	M	WHITE	Y	1	Liver	1-2 years	lymph node	Y	N	0.254902	0.964846	7.95072	Death	MS2b1	Infiltrated	II	PD	SDPD	IC1	TC0	NE	PREVIOUS
SAM548551ef782c	IC0	11	M	WHITE	N	1	Liver	1-2 years	bladder	Y	Y	1.82353	1.95402	17.2813	Alive	MS2a1	Genomically unstable	IV	PR	CRPR	IC0	TC0	desert	NEVER
SAM54e58f1b0230	IC0	5	M	WHITE	N	1	Liver	(less than) 1 year	bladder	Y	N	NA	1.34632	4.36961	Death	MS1b	UroA	I	PD	SDPD	IC0	TC0	desert	NEVER
SAM553c3c35b847	IC0	NA	F	WHITE	N	0	Liver	(less than) 1 year	kidney	Y	Y	NA	0.978528	6.70226	Death	MS2b1	Infiltrated	IV	PD	SDPD	IC0	TC0	NE	PREVIOUS
SAM557dde1b9f3e	IC1	5	M	WHITE	N	1	Visceral	more than 2 years	ureter	Y	Y	NA	0.583186	6.70226	Death	MS1a	UroA	I	PD	SDPD	IC1	TC0	excluded	NEVER
SAM560f23d6a3ad	IC2	19	M	NATIVE HAWAIIAN OR OTHER PACIFIC ISLANDER	N	0	NA	(less than) 1 year	other	Y	Y	0.647059	1.0572	21.3881	Alive	MS2b2.2	Basal/SCC-like	IV	CR	CRPR	IC2	TC2	inflamed	PREVIOUS
SAM563d6233dfa2	IC0	NA	M	WHITE	N	1	Liver	(less than) 1 year	bladder	Y	N	0.607843	0.977704	2.13552	Death	MS1a	UroA	IV	PD	SDPD	IC0	TC0	NE	PREVIOUS
SAM568ce160abd9	IC0	NA	F	WHITE	Y	0	Visceral	1-2 years	bladder	Y	N	NA	0.318993	12.846	Death	MS2b1	Infiltrated	III	SD	SDPD	IC0	TC0	NE	PREVIOUS
SAM572f19794c96	IC1	33	M	WHITE	N	1	Visceral	1-2 years	kidney	N	NA	5.5098	0.678423	16.8214	Alive	MS2b2.2	Basal/SCC-like	III	CR	CRPR	IC1	TC2	excluded	PREVIOUS
SAM5767dd75d142	IC1	32	M	WHITE	N	1	NA	1-2 years	other	Y	Y	NA	0.742625	18.1684	Alive	MS2a2	Genomically unstable	IV	PR	CRPR	IC1	TC0	excluded	NEVER
SAM58e7832f4e7d	IC0	2	M	WHITE	Y	1	Visceral	more than 2 years	bladder	N	NA	0.333333	0.853529	16.46	Alive	MS1a	UroA	I	PR	CRPR	IC0	TC0	desert	NEVER
SAM59289ca42c99	IC1	4	M	WHITE	N	0	Liver	(less than) 1 year	kidney	N	NA	0.235294	0.438422	1.70842	Death	MS2b2.2	Basal/SCC-like	III	NE	NE	IC1	TC0	excluded	PREVIOUS
SAM59b825252c0d	IC1	15	M	WHITE	N	1	LN Only	more than 2 years	lymph node	Y	N	NA	2.55122	0.525667	Death	MS2b2.2	Basal/SCC-like	III	NE	NE	IC1	TC0	NE	NEVER
SAM59f392864f5d	IC2	14	M	OTHER	N	0	LN Only	more than 2 years	bladder	Y	N	NA	1.02602	17.7741	Death	MS2b1	Infiltrated	II	SD	SDPD	IC2	TC0	excluded	PREVIOUS
SAM59fda9035d1d	IC0	NA	M	WHITE	N	1	Visceral	(less than) 1 year	NA	Y	N	NA	0.493701	3.74538	Death	MS2b1	Infiltrated	IV	PD	SDPD	IC0	TC0	NE	NEVER
SAM5a2347c0498a	IC0	9	M	WHITE	N	1	Visceral	1-2 years	bladder	Y	Y	1.33333	1.92475	4.89528	Death	MS2a1	Genomically unstable	II	SD	SDPD	IC0	TC0	desert	NEVER
SAM5b57e47fdcb3	IC2	12	F	ASIAN	N	1	Liver	more than 2 years	ureter	Y	Y	NA	0.977806	3.84394	Death	MS1b	UroA	I	PD	SDPD	IC2	TC0	NE	NEVER
SAM5c139c5c1c4f	IC2	NA	M	WHITE	N	1	Liver	more than 2 years	bladder	Y	Y	NA	0.655137	7.22793	Death	MS2b2.1	UroB	III	PD	SDPD	IC2	TC0	excluded	PREVIOUS
SAM5cc2d9036053	IC0	11	M	WHITE	N	1	LN Only	(less than) 1 year	bladder	N	NA	0.411765	0.264372	5.68378	Death	MS2b1	Infiltrated	I	PD	SDPD	IC0	TC0	desert	NEVER
SAM5cfa1699bdb7	IC0	10	M	WHITE	Y	0	Visceral	(less than) 1 year	liver	Y	N	1.21569	0.788406	15.8357	Alive	MS2b1	Infiltrated	II	PD	SDPD	IC0	TC0	NE	PREVIOUS
SAM5d1dfd5207f5	IC0	12	M	WHITE	Y	1	Visceral	(less than) 1 year	bladder	Y	N	NA	1.83819	10.9076	Death	MS1b	UroA	I	PD	SDPD	IC0	TC0	NE	NEVER
SAM5d989c86255e	IC1	13	F	UNKNOWN	N	1	Liver	(less than) 1 year	bladder	Y	N	1.41176	0.812834	3.44969	Death	MS2a2	Genomically unstable	III	PD	SDPD	IC1	TC0	desert	PREVIOUS
SAM5e3bae090b8c	IC2	6	M	WHITE	Y	1	Liver	more than 2 years	kidney	Y	Y	0.823529	1.02852	6.73511	Death	MS1b	UroA	I	PD	SDPD	IC2	TC0	excluded	PREVIOUS
SAM5fc9ae0aed1f	IC2	6	M	WHITE	N	2	LN Only	(less than) 1 year	bladder	N	NA	2.01961	0.881794	0.62423	Death	MS2b2.2	Basal/SCC-like	IV	NE	NE	IC2	TC2	inflamed	PREVIOUS
SAM5fe7a81a39dd	IC2	21	M	WHITE	Y	0	LN Only	more than 2 years	ureter	Y	N	3.82353	0.884286	17.0842	Death	MS2a1	Genomically unstable	II	PD	SDPD	IC2	TC0	inflamed	CURRENT
SAM5ffd7e4cd794	IC0	NA	M	WHITE	N	1	NA	(less than) 1 year	liver	Y	N	NA	2.1054	1.21561	Death	MS2a1	Genomically unstable	I	NE	NE	IC0	TC0	NE	PREVIOUS
SAM6083aac8db99	IC1	14	M	WHITE	N	0	Visceral	(less than) 1 year	bladder	Y	Y	NA	1.84954	20.6324	Alive	MS2a2	Genomically unstable	II	PR	CRPR	IC1	TC0	inflamed	PREVIOUS
SAM6157c8f38b72	IC1	9	M	WHITE	N	0	Visceral	(less than) 1 year	bladder	N	NA	1.80392	0.670758	16.5914	Alive	MS2b1	Infiltrated	I	PR	CRPR	IC1	TC0	desert	PREVIOUS
SAM61b9d4d84c64	IC2	27	M	WHITE	N	1	Liver	1-2 years	bladder	Y	Y	5.88235	1.8785	21.3881	Alive	MS2a1	Genomically unstable	I	SD	SDPD	IC2	TC0	inflamed	PREVIOUS
SAM61baf919bb01	IC0	NA	F	WHITE	N	1	Visceral	(less than) 1 year	lymph node	Y	N	NA	0.939829	15.6057	Death	MS2b1	Infiltrated	I	SD	SDPD	IC1	TC0	desert	NEVER
SAM62fb1388c871	IC1	5	F	WHITE	N	0	Visceral	more than 2 years	kidney	Y	N	0.784314	1.28824	22.5051	Alive	MS2a1	Genomically unstable	IV	PD	SDPD	IC1	TC0	NE	PREVIOUS
SAM63405b04ab2d	IC0	NA	M	WHITE	Y	0	Liver	1-2 years	bladder	Y	Y	0.156863	0.73549	6.80082	Death	MS2b1	Infiltrated	II	PD	SDPD	IC0	TC0	NE	NEVER
SAM63b2189c36d7	IC0	14	M	WHITE	N	1	Liver	more than 2 years	bladder	Y	Y	0.980392	1.20141	3.97536	Death	MS1b	UroA	I	PD	SDPD	IC0	TC0	desert	CURRENT
SAM65afda25b920	IC2	4	M	WHITE	Y	2	Visceral	more than 2 years	bladder	N	NA	0.294118	0.289938	8.08214	Death	MS2b1	Infiltrated	III	SD	SDPD	IC2	TC2	excluded	CURRENT
SAM6662f5181f87	IC1	5	M	WHITE	N	0	Liver	(less than) 1 year	bladder	N	NA	0.490196	0.918382	19.2854	Alive	MS1a	UroA	I	PD	SDPD	IC1	TC0	inflamed	PREVIOUS
SAM670649e105b5	IC2	15	F	WHITE	N	0	LN Only	(less than) 1 year	bladder	Y	Y	2.68627	1.14889	22.078	Alive	MS2b2.2	Basal/SCC-like	I	CR	CRPR	IC2	TC0	excluded	NEVER
SAM675a12a09c15	IC1	13	M	WHITE	N	0	Liver	1-2 years	bladder	Y	N	1.2549	0.874536	2.89117	Death	MS1a	UroA	I	PD	SDPD	IC1	TC0	desert	PREVIOUS
SAM6780ed436b55	IC2	14	F	WHITE	N	1	Visceral	more than 2 years	bladder	Y	Y	2.54902	1.12775	6.2423	Death	MS2b2.2	Basal/SCC-like	III	PD	SDPD	IC2	TC0	inflamed	PREVIOUS
SAM6792d6e98068	IC2	17	M	BLACK OR AFRICAN AMERICAN	Y	2	Liver	(less than) 1 year	bladder	N	NA	1.11765	1.0716	6.01232	Death	MS1b	UroA	I	PD	SDPD	IC2	TC0	desert	PREVIOUS
SAM681e4bf7cf85	IC2	7	M	WHITE	N	0	NA	1-2 years	bladder	Y	Y	1.86275	1.58635	23.3922	Alive	MS1b	UroA	I	PR	CRPR	IC2	TC0	excluded	NEVER
SAM6964a6d7b967	IC1	5	M	WHITE	N	1	Visceral	(less than) 1 year	bladder	N	NA	1.17647	0.886016	16.2628	Death	MS2a1	Genomically unstable	II	PD	SDPD	IC0	TC1	NE	PREVIOUS
SAM698d8d76b934	IC1	6	F	WHITE	N	1	Visceral	(less than) 1 year	bladder	Y	Y	1.01961	1.23441	0.427105	Death	MS2b2.2	Basal/SCC-like	IV	NE	NE	IC1	TC0	excluded	NEVER
SAM6cb230f208a8	IC0	20	M	WHITE	N	0	Visceral	1-2 years	lung	Y	Y	1.03922	0.772357	23.2279	Alive	MS1b	UroA	I	PR	CRPR	IC0	TC1	desert	PREVIOUS
SAM6cbc10abddb0	IC2	3	M	WHITE	N	1	LN Only	(less than) 1 year	bladder	Y	Y	0.960784	0.933544	5.94661	Death	MS2b2.2	Basal/SCC-like	III	PD	SDPD	IC2	TC0	inflamed	NEVER
SAM6d2ae0c39b96	IC1	NA	M	BLACK OR AFRICAN AMERICAN	N	1	LN Only	(less than) 1 year	lymph node	Y	Y	NA	1.08796	22.1109	Alive	MS1b	UroA	I	PD	SDPD	IC1	TC0	excluded	CURRENT
SAM6dd7ad1d797d	IC1	NA	M	WHITE	N	1	Visceral	1-2 years	bladder	Y	Y	3.56863	1.24941	19.2854	Death	MS2b2.2	Basal/SCC-like	III	PD	SDPD	IC1	TC2	NE	PREVIOUS
SAM6f2a102a99df	IC2	8	F	WHITE	N	1	NA	(less than) 1 year	NA	N	NA	2.07843	0.74348	19.2854	Alive	MS2a2	Genomically unstable	II	CR	CRPR	IC2	TC2	NE	NEVER
SAM6ff654a20f98	IC1	6	M	WHITE	N	0	NA	(less than) 1 year	kidney	N	NA	1.03922	0.673915	18.5626	Alive	MS2b1	Infiltrated	I	CR	CRPR	IC1	TC0	excluded	PREVIOUS
SAM7114d99032ec	IC0	17	M	WHITE	N	1	Visceral	1-2 years	bladder	Y	Y	2.17647	1.08297	10.8419	Death	MS1b	UroA	I	PD	SDPD	IC0	TC0	NE	NEVER
SAM714285adf612	IC2	5	M	WHITE	N	1	Liver	1-2 years	kidney	Y	Y	0.980392	1.3311	0.62423	Death	MS2b1	Infiltrated	IV	NE	NE	IC2	TC2	inflamed	NEVER
SAM716f54e468f4	IC2	6	M	WHITE	N	1	Liver	1-2 years	kidney	Y	Y	1.56863	1.35678	21.191	Alive	MS2b1	Infiltrated	II	SD	SDPD	IC2	TC0	NE	NEVER
SAM727c0e92a2a7	IC2	1	M	WHITE	Y	0	LN Only	(less than) 1 year	lymph node	N	NA	0.333333	0.955961	18.7269	Alive	MS2a2	Genomically unstable	II	PR	CRPR	IC2	TC2	NE	PREVIOUS
SAM73663ee4a96e	IC2	NA	M	WHITE	N	0	LN Only	(less than) 1 year	kidney	N	NA	NA	0.796165	21.2567	Alive	MS1b	UroA	I	CR	CRPR	IC2	TC0	excluded	PREVIOUS
SAM73b653ae20d1	IC2	3	F	WHITE	N	1	Visceral	(less than) 1 year	other	Y	Y	0.960784	1.36227	1.80698	Death	MS2b2.2	Basal/SCC-like	III	NE	NE	IC2	TC2	inflamed	NEVER
SAM75142fcab9df	IC2	7	F	WHITE	N	1	LN Only	more than 2 years	kidney	Y	Y	0.27451	1.36783	11.9261	Death	MS2b1	Infiltrated	I	PD	SDPD	IC2	TC0	excluded	NEVER
SAM7538ad9ff524	IC1	21	F	WHITE	N	1	NA	(less than) 1 year	bladder	N	NA	2.39216	0.657817	19.1211	Alive	MS2b2.1	UroB	III	SD	SDPD	IC1	TC0	inflamed	PREVIOUS
SAM753d4bb52dbe	IC1	7	M	WHITE	N	1	Visceral	(less than) 1 year	ureter	Y	Y	NA	1.52308	11.3676	Death	MS2b1	Infiltrated	I	SD	SDPD	IC1	TC0	excluded	CURRENT
SAM75f12d1a55fc	IC2	6	M	WHITE	N	0	Visceral	1-2 years	lung	Y	N	0.333333	0.748056	14.7515	Alive	MS2b1	Infiltrated	IV	SD	SDPD	IC2	TC0	inflamed	PREVIOUS
SAM76a431ba6ce1	IC1	6	M	WHITE	N	0	Visceral	(less than) 1 year	kidney	N	NA	0.215686	0.804777	14.1273	Death	MS2b1	Infiltrated	III	PD	SDPD	IC1	TC0	inflamed	NEVER
SAM771445e92421	IC1	NA	M	WHITE	N	0	LN Only	more than 2 years	bladder	Y	N	0.215686	0.490146	19.4168	Alive	MS2b1	Infiltrated	III	CR	CRPR	IC1	TC0	inflamed	NEVER
SAM7746b76437e6	IC0	5	M	WHITE	N	1	Liver	1-2 years	bladder	Y	Y	0.392157	1.66593	2.82546	Death	MS1b	UroA	I	NE	NE	IC0	TC0	desert	PREVIOUS
SAM7829a341b9f3	IC2	3	M	WHITE	Y	1	NA	(less than) 1 year	bladder	N	NA	0.745098	0.714102	3.8768	Death	MS2b2.2	Basal/SCC-like	IV	PD	SDPD	IC2	TC1	inflamed	PREVIOUS
SAM7893196e0e89	IC0	5	M	ASIAN	N	1	Visceral	(less than) 1 year	bladder	Y	N	0.941176	1.54839	2.66119	Death	MS2b2.2	Basal/SCC-like	III	PD	SDPD	IC0	TC0	NE	PREVIOUS
SAM7a9093b9c7e9	IC0	1	M	WHITE	N	1	NA	1-2 years	kidney	Y	Y	0.215686	0.821923	1.80698	Death	MS2b1	Infiltrated	II	NE	NE	IC0	TC0	desert	NEVER
SAM7aa01fc49a80	IC1	NA	M	WHITE	N	1	Liver	more than 2 years	bladder	N	NA	1.03922	1.06346	2.13552	Death	MS2b1	Infiltrated	II	PD	SDPD	IC1	TC0	excluded	PREVIOUS
SAM7b40007f4aa4	IC0	12	F	WHITE	N	1	Visceral	(less than) 1 year	ureter	N	NA	NA	0.978981	21.6509	Alive	MS2a1	Genomically unstable	IV	PR	CRPR	IC0	TC0	NE	NEVER
SAM7bff231634e9	IC2	NA	M	WHITE	N	1	Visceral	(less than) 1 year	ureter	Y	Y	0.72549	1.22719	10.2505	Death	MS2b2.2	Basal/SCC-like	III	SD	SDPD	IC2	TC2	NE	PREVIOUS
SAM7c67b05aa109	IC0	5	F	WHITE	N	0	Visceral	1-2 years	bladder	Y	Y	0.529412	1.17525	8.24641	Death	MS1b	UroA	I	SD	SDPD	IC0	TC1	NE	NEVER
SAM7d2dfba6cd84	IC1	4	M	WHITE	N	0	Liver	1-2 years	lymph node	Y	Y	0.156863	0.7465	12.7146	Death	MS2b1	Infiltrated	IV	SD	SDPD	IC1	TC0	inflamed	CURRENT
SAM7d7c54623618	IC0	8	M	WHITE	N	0	Liver	(less than) 1 year	bladder	Y	N	2.09804	1.1321	21.2238	Alive	MS2a1	Genomically unstable	II	PR	CRPR	IC0	TC0	excluded	CURRENT
SAM7edacb3deb65	IC0	NA	M	WHITE	Y	1	LN Only	1-2 years	kidney	N	NA	0.647059	0.571193	18.0041	Alive	MS2a1	Genomically unstable	II	NE	NE	IC0	TC0	desert	PREVIOUS
SAM7ee2b6e4d6b3	IC0	36	M	WHITE	Y	1	Visceral	1-2 years	kidney	Y	Y	6.80392	1.43324	1.70842	Death	MS1b	UroA	I	NE	NE	IC0	TC0	excluded	PREVIOUS
SAM7f0d9cc7f001	IC1	NA	M	WHITE	N	1	Liver	more than 2 years	bladder	Y	Y	NA	0.649813	4.63244	Death	MS2b1	Infiltrated	II	PD	SDPD	IC1	TC0	excluded	NEVER
SAM7fb6987514a4	IC2	1	M	BLACK OR AFRICAN AMERICAN	N	0	Liver	1-2 years	bladder	Y	N	NA	1.1566	22.8337	Alive	MS2b1	Infiltrated	III	PD	SDPD	IC2	TC0	excluded	NEVER
SAM7fb7a13c096b	IC0	11	M	ASIAN	N	2	Liver	(less than) 1 year	kidney	N	NA	0.764706	0.483769	1.67556	Death	MS2b1	Infiltrated	II	PD	SDPD	IC0	TC0	excluded	CURRENT
SAM80c6183220e6	IC1	8	M	WHITE	N	0	LN Only	(less than) 1 year	kidney	N	NA	0.215686	0.541934	14.7515	Alive	MS2b2.2	Basal/SCC-like	III	PD	SDPD	IC1	TC0	inflamed	CURRENT
SAM81b71522417a	IC0	7	F	WHITE	N	0	Liver	(less than) 1 year	bladder	N	NA	1.07843	1.70566	2.13552	Death	MS1b	UroA	I	PD	SDPD	IC0	TC0	NE	PREVIOUS
SAM822b226466a1	IC0	NA	M	WHITE	Y	1	Visceral	1-2 years	other	Y	Y	1.09804	1.26144	17.2813	Alive	MS1b	UroA	I	SD	SDPD	IC0	TC0	desert	PREVIOUS
SAM8533e5e261d6	IC0	5	M	WHITE	N	0	Visceral	1-2 years	bladder	Y	N	1.72549	1.52308	12.8131	Death	MS1b	UroA	I	PR	CRPR	IC0	TC0	desert	PREVIOUS
SAM85e41e7f33f9	IC1	10	M	WHITE	N	2	Visceral	(less than) 1 year	bladder	N	NA	1.2549	1.16474	0.62423	Death	MS2b2.2	Basal/SCC-like	IV	NE	NE	IC1	TC1	inflamed	PREVIOUS
SAM85f0a3ac1c45	IC2	8	M	WHITE	N	1	Visceral	1-2 years	lung	Y	Y	0.27451	1.12474	5.84805	Death	MS1b	UroA	III	PD	SDPD	IC2	TC0	excluded	CURRENT
SAM87a8e18eb45b	IC1	14	F	WHITE	N	2	Visceral	(less than) 1 year	bladder	N	NA	0.313725	1.04861	2.75975	Death	MS1b	UroA	I	PD	SDPD	IC1	TC0	excluded	NEVER
SAM8884fe446d20	IC2	13	M	WHITE	N	1	NA	(less than) 1 year	bladder	Y	N	6	0.794959	23.1622	Alive	MS2b2.2	Basal/SCC-like	III	PR	CRPR	IC2	TC2	inflamed	NEVER
SAM8a1b0e02ee42	IC0	14	M	ASIAN	N	0	LN Only	1-2 years	bladder	Y	Y	0.843137	1.79684	20.5667	Alive	MS2a1	Genomically unstable	II	CR	CRPR	IC0	TC0	desert	NEVER
SAM8a42c0d59187	IC0	3	M	WHITE	Y	1	Liver	(less than) 1 year	NA	Y	N	0.27451	0.891949	2.82546	Death	MS1b	UroA	III	NE	NE	IC0	TC0	NE	NEVER
SAM8b4b8b0f9e73	IC1	7	M	WHITE	N	0	LN Only	(less than) 1 year	kidney	N	NA	1	0.581736	15.6715	Alive	MS2b1	Infiltrated	I	SD	SDPD	IC1	TC0	excluded	PREVIOUS
SAM8e43e9caf307	IC1	4	F	WHITE	N	0	Liver	(less than) 1 year	bladder	Y	Y	1	1.39204	0.492813	Death	MS2a1	Genomically unstable	II	NE	NE	IC1	TC0	excluded	PREVIOUS
SAM8e469834acc1	IC1	6	M	WHITE	N	1	Liver	more than 2 years	bladder	Y	Y	NA	0.978557	3.71253	Death	MS1a	UroA	I	PD	SDPD	IC1	TC0	excluded	NEVER
SAM8e8ef2368dfa	IC0	6	M	WHITE	N	0	Visceral	(less than) 1 year	kidney	Y	N	0.509804	1.04275	4.50103	Death	MS2b1	Infiltrated	IV	PD	SDPD	IC0	TC0	desert	CURRENT
SAM8f2275c36e8c	IC1	5	M	WHITE	N	0	Visceral	1-2 years	bladder	Y	Y	NA	1.63105	20.731	Alive	MS1b	UroA	I	SD	SDPD	IC1	TC0	desert	NEVER
SAM91c47b054ffb	IC2	49	M	WHITE	Y	0	Visceral	(less than) 1 year	bladder	Y	N	2.70588	1.10269	17.0185	Death	MS2a1	Genomically unstable	II	PR	CRPR	IC2	TC0	inflamed	PREVIOUS
SAM9306c5c92444	IC2	12	M	WHITE	N	1	Visceral	1-2 years	bladder	Y	NA	2.23529	1.77258	15.4415	Alive	MS2a1	Genomically unstable	II	PD	SDPD	IC2	TC1	inflamed	NEVER
SAM9410b866974a	IC0	NA	M	WHITE	N	1	LN Only	1-2 years	bladder	Y	N	NA	1.46748	6.73511	Death	MS2b1	Infiltrated	IV	SD	SDPD	IC0	TC0	NE	NEVER
SAM943df5cf15df	IC1	5	M	WHITE	N	1	Visceral	(less than) 1 year	bladder	Y	N	0.117647	0.984679	2.13552	Death	MS2b2.2	Basal/SCC-like	III	PD	SDPD	IC1	TC0	desert	PREVIOUS
SAM9448d858692c	IC2	8	M	WHITE	Y	1	Liver	(less than) 1 year	kidney	Y	N	NA	0.9508	2.03696	Death	MS2b1	Infiltrated	II	NE	NE	IC2	TC1	inflamed	PREVIOUS
SAM94859b440b1d	IC1	11	M	BLACK OR AFRICAN AMERICAN	N	1	Visceral	more than 2 years	kidney	N	NA	0.215686	0.507752	13.3388	Death	MS1b	UroA	I	PD	SDPD	IC1	TC0	excluded	NEVER
SAM9539a4f19ebc	IC0	NA	M	WHITE	N	0	Liver	(less than) 1 year	bladder	Y	N	0.431373	1.46802	7.95072	Death	MS1b	UroA	I	SD	SDPD	IC0	TC0	desert	NEVER
SAM957378bd907f	IC0	NA	M	WHITE	N	0	Liver	1-2 years	ureter	Y	N	0.196078	0.870142	2.23409	Death	MS2b1	Infiltrated	II	PD	SDPD	IC0	TC0	excluded	PREVIOUS
SAM95c70496ffb5	IC2	NA	F	OTHER	N	0	Visceral	(less than) 1 year	lymph node	Y	N	NA	0.567752	0.361396	Death	MS2b1	Infiltrated	III	NE	NE	IC2	TC0	inflamed	NEVER
SAM961d04c42bd9	IC0	17	M	WHITE	N	1	Visceral	(less than) 1 year	bladder	Y	N	1.72549	1.54621	5.8809	Death	MS2a1	Genomically unstable	I	PD	SDPD	IC0	TC0	excluded	CURRENT
SAM9681450bbc90	IC2	21	M	WHITE	N	1	Visceral	more than 2 years	bladder	Y	Y	NA	1.18287	4.96099	Death	MS2b1	Infiltrated	III	NE	NE	IC2	TC0	inflamed	PREVIOUS
SAM9725303dce0c	IC1	22	M	WHITE	Y	1	Liver	more than 2 years	bladder	N	NA	4.43137	1.30737	8.90349	Alive	MS2a1	Genomically unstable	II	PD	SDPD	IC1	TC0	desert	NEVER
SAM978a587b207e	IC0	NA	M	WHITE	N	0	LN Only	(less than) 1 year	bladder	Y	N	1.92157	1.04287	2.10267	Death	MS2a2	Genomically unstable	II	PD	SDPD	IC1	TC2	excluded	CURRENT
SAM97a00e0929fb	IC2	18	M	OTHER	N	0	Liver	(less than) 1 year	kidney	N	NA	2.86275	0.710257	12.7146	Alive	MS2a1	Genomically unstable	II	PR	CRPR	IC2	TC0	excluded	PREVIOUS
SAM99a46b9eec27	IC0	5	M	WHITE	N	1	Liver	1-2 years	kidney	Y	Y	0.72549	1.96569	3.61396	Death	MS2b1	Infiltrated	I	PD	SDPD	IC0	TC0	excluded	PREVIOUS
SAM99b1f6a9534e	IC1	5	F	WHITE	N	0	Liver	(less than) 1 year	bladder	Y	Y	1	1.04395	0.492813	Death	MS2a1	Genomically unstable	II	NE	NE	IC1	TC0	excluded	PREVIOUS
SAM9a2cf3c06fb3	IC1	4	M	WHITE	N	0	Visceral	more than 2 years	bladder	Y	Y	0.862745	1.60661	5.65092	Death	MS2b1	Infiltrated	II	PD	SDPD	IC1	TC0	inflamed	PREVIOUS
SAM9aa6a095a9d6	IC1	5	M	WHITE	Y	0	NA	more than 2 years	kidney	Y	Y	0.647059	0.882239	8.83778	Death	MS2b2.1	UroB	I	PD	SDPD	IC1	TC0	excluded	PREVIOUS
SAM9b9d48b0b02c	IC1	5	M	WHITE	Y	1	Liver	more than 2 years	bladder	Y	Y	2.11765	1.584	2.89117	Death	MS2a1	Genomically unstable	II	NE	NE	IC1	TC0	inflamed	PREVIOUS
SAM9cafb905b36a	IC2	12	M	WHITE	N	0	LN Only	(less than) 1 year	kidney	Y	Y	0.588235	1.53249	7.62218	Death	MS2b2.2	Basal/SCC-like	IV	PD	SDPD	IC2	TC2	inflamed	PREVIOUS
SAM9d2494119c05	IC0	NA	M	WHITE	N	1	Liver	(less than) 1 year	liver	Y	N	NA	0.958447	1.44559	Death	MS1b	UroA	I	PD	SDPD	IC0	TC0	NE	NEVER
SAM9daccafc18db	IC0	NA	F	WHITE	N	0	Visceral	(less than) 1 year	kidney	Y	Y	NA	0.597249	16.46	Alive	MS2b2.2	Basal/SCC-like	III	PD	SDPD	IC0	TC0	desert	CURRENT
SAM9e11ec6bea80	IC2	10	M	WHITE	N	1	Visceral	more than 2 years	bladder	Y	N	NA	1.39537	15.4086	Death	MS2b2.2	Basal/SCC-like	IV	SD	SDPD	IC2	TC2	inflamed	PREVIOUS
SAM9eebdef2858a	IC1	NA	F	WHITE	N	1	Liver	more than 2 years	bladder	Y	Y	NA	0.620737	0.821355	Death	MS2a1	Genomically unstable	IV	NE	NE	IC1	TC0	excluded	NEVER
SAM9fb814c22bdb	IC1	6	F	WHITE	N	0	NA	(less than) 1 year	bladder	N	NA	0.431373	0.771397	19.1211	Death	MS2b1	Infiltrated	III	SD	SDPD	IC1	TC0	desert	PREVIOUS
SAMa0ca029b7afd	IC0	12	M	WHITE	N	1	Visceral	(less than) 1 year	NA	N	NA	0.745098	0.642024	0.361396	Death	MS1b	UroA	II	NE	NE	IC0	TC0	NE	PREVIOUS
SAMa1871f491b02	IC0	NA	F	WHITE	N	1	Liver	more than 2 years	bladder	Y	Y	3.33333	1.62959	1.74127	Death	MS1b	UroA	I	PD	SDPD	IC0	TC0	desert	NEVER
SAMa1e62d323e1d	IC2	15	F	WHITE	Y	0	Visceral	1-2 years	bladder	Y	N	0.921569	1.31402	10.5791	Death	MS2a1	Genomically unstable	II	SD	SDPD	IC2	TC0	inflamed	PREVIOUS
SAMa321770ac31c	IC2	8	M	WHITE	N	0	Visceral	(less than) 1 year	lymph node	Y	N	1.41176	1.38859	7.06366	Alive	MS2b2.2	Basal/SCC-like	II	PD	SDPD	IC2	TC0	excluded	PREVIOUS
SAMa424c75831b4	IC2	6	M	WHITE	N	1	Visceral	1-2 years	bladder	Y	N	0.686275	0.776142	3.54825	Death	MS1b	UroA	II	PD	SDPD	IC2	TC0	NE	PREVIOUS
SAMa535fcdf18a0	IC0	19	M	WHITE	N	1	NA	1-2 years	bladder	Y	Y	0.882353	0.899224	17.2813	Alive	MS1b	UroA	I	PR	CRPR	IC0	TC0	NE	PREVIOUS
SAMa90d73f8d891	IC0	12	M	WHITE	N	0	Visceral	(less than) 1 year	other	Y	N	0.72549	0.848679	1.01848	Death	MS2b2.2	Basal/SCC-like	III	PD	SDPD	IC0	TC0	NE	PREVIOUS
SAMa913c6139ec8	IC2	NA	M	WHITE	N	0	Visceral	(less than) 1 year	kidney	Y	N	1.52941	0.942285	5.12526	Death	MS2b1	Infiltrated	II	SD	SDPD	IC2	TC0	excluded	NEVER
SAMa9ca8536d2b1	IC1	3	M	WHITE	N	0	LN Only	1-2 years	bladder	N	NA	0.352941	0.84613	21.848	Alive	MS2b1	Infiltrated	III	SD	SDPD	IC1	TC1	NE	PREVIOUS
SAMaabf4afe4213	IC0	18	M	WHITE	N	1	Visceral	(less than) 1 year	lymph node	N	NA	2	0.879312	2.62834	Death	MS2a1	Genomically unstable	II	PD	SDPD	IC0	TC0	NE	NEVER
SAMaaf505c36f93	IC1	15	M	WHITE	N	1	LN Only	more than 2 years	kidney	Y	Y	1.72549	1.53825	20.5667	Alive	MS1b	UroA	I	PR	CRPR	IC1	TC0	excluded	PREVIOUS
SAMab8052a03398	IC2	NA	M	WHITE	N	1	LN Only	(less than) 1 year	lymph node	Y	N	0.0392157	0.767621	13.306	Death	MS2b1	Infiltrated	III	SD	SDPD	IC2	TC0	inflamed	NEVER
SAMabc151b01ea3	IC1	NA	F	WHITE	N	1	Liver	(less than) 1 year	bladder	Y	N	NA	0.74401	0.558522	Death	MS2b2.2	Basal/SCC-like	IV	PD	SDPD	IC1	TC0	excluded	NEVER
SAMad83c9c53537	IC1	6	M	WHITE	N	0	Visceral	1-2 years	kidney	Y	Y	0.745098	1.29695	14.9815	Alive	MS1a	UroA	I	PD	SDPD	IC1	TC0	NE	PREVIOUS
SAMae02629a97f7	IC0	NA	F	WHITE	N	0	Liver	(less than) 1 year	kidney	Y	N	NA	0.772283	3.25257	Death	MS1b	UroA	II	PD	SDPD	IC0	TC0	NE	PREVIOUS
SAMae1690469964	IC1	NA	M	BLACK OR AFRICAN AMERICAN	Y	0	Visceral	1-2 years	ureter	Y	Y	NA	1.80588	21.1581	Death	MS1b	UroA	I	SD	SDPD	IC1	TC0	NE	CURRENT
SAMae4da274eded	IC0	NA	F	WHITE	Y	1	Liver	(less than) 1 year	bladder	Y	Y	NA	1.48462	4.99384	Death	MS2a2	Genomically unstable	II	PD	SDPD	IC0	TC0	NE	NEVER
SAMaec7380f9ab0	IC2	4	M	WHITE	N	2	NA	(less than) 1 year	ureter	N	NA	NA	1.30867	20.8624	Alive	MS2a2	Genomically unstable	IV	PR	CRPR	IC2	TC0	excluded	NEVER
SAMaf42c1541269	IC2	14	M	WHITE	N	1	Liver	(less than) 1 year	bladder	N	NA	2.19608	0.795428	5.51951	Alive	MS2a2	Genomically unstable	II	SD	SDPD	IC2	TC0	inflamed	PREVIOUS
SAMaf7578d55754	IC0	NA	F	WHITE	N	1	NA	(less than) 1 year	other	Y	N	2.66667	1.35651	0.229979	Death	MS2a2	Genomically unstable	II	NE	NE	IC2	TC2	excluded	PREVIOUS
SAMaff272833538	IC2	5	M	WHITE	Y	1	Liver	(less than) 1 year	kidney	Y	Y	1.27451	1.309	2.13552	Death	MS2a2	Genomically unstable	I	NE	NE	IC2	TC0	excluded	NEVER
SAMb0a83e5fbde9	IC0	7	M	WHITE	Y	1	Visceral	more than 2 years	lung	Y	N	0.352941	0.805644	23.3265	Alive	MS1b	UroA	I	SD	SDPD	IC0	TC0	NE	PREVIOUS
SAMb0d11db9aa79	IC2	3	F	WHITE	N	0	Visceral	1-2 years	lung	Y	N	0.843137	1.26897	10.5462	Death	MS2b2.1	UroB	I	PD	SDPD	IC2	TC0	inflamed	NEVER
SAMb15ac6e4c4ef	IC1	11	M	WHITE	Y	0	Visceral	more than 2 years	bladder	Y	Y	1.5098	1.28557	20.0082	Alive	MS2a1	Genomically unstable	II	PR	CRPR	IC1	TC0	NE	PREVIOUS
SAMb15ad09d6e24	IC2	4	F	WHITE	N	0	LN Only	(less than) 1 year	bladder	Y	Y	NA	1.17946	3.8768	Death	MS2b1	Infiltrated	IV	PD	SDPD	IC2	TC2	excluded	NEVER
SAMb2e4a082541a	IC1	NA	F	WHITE	N	1	Visceral	1-2 years	bladder	Y	N	NA	0.720924	4.36961	Death	MS2b1	Infiltrated	IV	PD	SDPD	IC1	TC0	NE	NEVER
SAMb2f1d0e54ece	IC2	NA	M	WHITE	N	1	Visceral	(less than) 1 year	bladder	Y	N	0.862745	0.798489	11.4004	Death	MS2b1	Infiltrated	IV	PR	CRPR	IC2	TC2	desert	PREVIOUS
SAMb3c02294aba7	IC0	18	M	WHITE	Y	1	Visceral	(less than) 1 year	other	Y	N	NA	1.06556	22.4066	Alive	MS2a1	Genomically unstable	II	PR	CRPR	IC0	TC1	desert	PREVIOUS
SAMb419a8fcbfcd	IC2	19	M	WHITE	Y	1	Liver	1-2 years	bladder	Y	N	NA	1.56615	22.7351	Alive	MS2a1	Genomically unstable	IV	PR	CRPR	IC2	TC0	excluded	PREVIOUS
SAMb470eb8f04be	IC2	35	M	WHITE	N	0	LN Only	more than 2 years	bladder	Y	Y	NA	1.43812	20.0739	Alive	MS1b	UroA	I	CR	CRPR	IC2	TC0	excluded	NEVER
SAMb4c7a001537d	IC1	5	M	WHITE	N	1	Visceral	1-2 years	kidney	Y	Y	NA	0.815851	3.18686	Death	MS1b	UroA	I	PD	SDPD	IC1	TC1	inflamed	PREVIOUS
SAMb8070b7937e7	IC1	5	M	WHITE	Y	0	Liver	(less than) 1 year	bladder	Y	Y	0.333333	0.92136	21.0267	Death	MS1b	UroA	I	SD	SDPD	IC1	TC0	desert	PREVIOUS
SAMb8101c538753	IC2	16	M	WHITE	N	1	Liver	(less than) 1 year	bladder	N	NA	3.76471	0.562345	13.4045	Death	MS2b2.2	Basal/SCC-like	IV	SD	SDPD	IC2	TC2	inflamed	PREVIOUS
SAMb8f13a0525a6	IC2	4	M	WHITE	N	0	Liver	1-2 years	kidney	Y	Y	0.529412	0.97032	2.69405	Death	MS2b2.2	Basal/SCC-like	IV	NE	NE	IC2	TC0	excluded	NEVER
SAMb963dda93cfd	IC2	8	M	OTHER	N	1	Liver	1-2 years	bladder	Y	Y	0.882353	1.69362	2.75975	Death	MS2b2.2	Basal/SCC-like	IV	PD	SDPD	IC2	TC2	excluded	CURRENT
SAMba1a34b5a060	IC2	5	M	WHITE	N	0	Visceral	(less than) 1 year	bladder	Y	N	0.901961	1.02302	12.846	Death	MS2b2.2	Basal/SCC-like	III	PD	SDPD	IC2	TC0	inflamed	NEVER
SAMba7176afe070	IC0	5	F	WHITE	N	0	Visceral	more than 2 years	kidney	Y	Y	NA	1.03046	3.44969	Alive	MS1a	UroA	I	PD	SDPD	IC0	TC0	excluded	NEVER
SAMbc8dc3a7b54e	IC0	7	F	WHITE	Y	1	Visceral	(less than) 1 year	bladder	N	NA	0.745098	1.01781	14.7515	Death	MS2a1	Genomically unstable	II	PD	SDPD	IC0	TC0	desert	PREVIOUS
SAMbcb07ba81cee	IC2	NA	M	WHITE	N	0	Liver	more than 2 years	bladder	Y	Y	NA	0.352492	2.52977	Death	MS2b2.2	Basal/SCC-like	III	PD	SDPD	IC2	TC0	excluded	PREVIOUS
SAMbcbc7957c264	IC1	9	M	WHITE	Y	1	Visceral	1-2 years	bladder	Y	Y	NA	1.70139	4.17248	Death	MS1b	UroA	I	PD	SDPD	IC1	TC0	desert	NEVER
SAMbd8ee73983b8	IC1	9	M	WHITE	Y	1	LN Only	1-2 years	bladder	Y	N	1.01961	0.950789	0.854209	Death	MS1b	UroA	II	NE	NE	IC1	TC0	excluded	NEVER
SAMbda79f955628	IC2	20	F	WHITE	N	1	NA	1-2 years	bladder	Y	Y	1.2549	0.37328	20.6324	Alive	MS2a2	Genomically unstable	II	SD	SDPD	IC2	TC0	inflamed	PREVIOUS
SAMbe25e2c88f3e	IC2	NA	M	WHITE	N	2	LN Only	(less than) 1 year	lymph node	N	NA	NA	0.696806	2.92402	Death	MS2b2.2	Basal/SCC-like	IV	NE	NE	IC2	TC1	NE	PREVIOUS
SAMbe83eae4026e	IC1	10	F	WHITE	Y	1	Liver	(less than) 1 year	lymph node	Y	N	0.784314	0.98462	2.7269	Death	MS1b	UroA	I	PD	SDPD	IC1	TC0	excluded	NEVER
SAMbf1a3ae828e6	IC2	35	M	WHITE	N	0	Visceral	more than 2 years	bladder	Y	N	3.7451	1.2704	20.731	Alive	MS2b1	Infiltrated	II	CR	CRPR	IC2	TC0	excluded	PREVIOUS
SAMbf91f27e7f9b	IC2	3	M	WHITE	N	0	Liver	1-2 years	kidney	Y	Y	NA	0.778596	0.591376	Death	MS2b1	Infiltrated	I	NE	NE	IC2	TC0	excluded	PREVIOUS
SAMbfdffb97c446	IC1	6	F	WHITE	N	1	Visceral	(less than) 1 year	bladder	Y	Y	1.45098	1.29314	6.70226	Death	MS2b2.2	Basal/SCC-like	IV	SD	SDPD	IC1	TC2	excluded	CURRENT
SAMc0d625a50eb8	IC0	3	F	WHITE	N	1	Visceral	1-2 years	bladder	Y	N	0.294118	1.00769	13.2731	Death	MS2b1	Infiltrated	I	SD	SDPD	IC0	TC0	desert	NEVER
SAMc0da5d48686d	IC1	5	M	WHITE	N	1	Visceral	(less than) 1 year	bladder	Y	Y	1.17647	1.6304	9.49487	Death	MS2a2	Genomically unstable	IV	PD	SDPD	IC1	TC2	desert	NEVER
SAMc0ef41aa6c8b	IC0	5	M	WHITE	Y	0	Visceral	(less than) 1 year	NA	Y	N	0.960784	0.986296	9.56057	Death	MS1b	UroA	I	PD	SDPD	IC0	TC0	desert	NEVER
SAMc1251c7bfee2	IC2	5	M	WHITE	N	0	Visceral	(less than) 1 year	bladder	Y	Y	1.09804	1.63589	21.6181	Alive	MS2a2	Genomically unstable	IV	PR	CRPR	IC2	TC0	excluded	PREVIOUS
SAMc1b27bc16435	IC2	5	M	WHITE	N	0	Visceral	more than 2 years	kidney	Y	Y	1.41176	0.555512	24.1807	Alive	MS2a1	Genomically unstable	I	PR	CRPR	IC2	TC0	excluded	PREVIOUS
SAMc2a1820d4e6b	IC2	NA	M	WHITE	N	0	LN Only	(less than) 1 year	bladder	Y	N	NA	1.31778	20.731	Alive	MS2b1	Infiltrated	I	CR	CRPR	IC2	TC0	excluded	NEVER
SAMc57eadb2d82b	IC0	3	M	OTHER	Y	1	Visceral	(less than) 1 year	bladder	Y	NA	0.196078	0.768499	8.01643	Death	MS1b	UroA	I	PD	SDPD	IC0	TC0	desert	NEVER
SAMc692536a795a	IC1	10	M	WHITE	Y	1	NA	1-2 years	ureter	Y	Y	NA	1.01426	5.65092	Death	MS2b1	Infiltrated	II	PD	SDPD	IC1	TC0	desert	PREVIOUS
SAMc6eff056c89a	IC0	3	M	WHITE	N	1	LN Only	(less than) 1 year	lymph node	N	NA	0.45098	0.875813	1.80698	Death	MS2b2.1	UroB	III	PD	SDPD	IC0	TC0	excluded	PREVIOUS
SAMc919aebc7fdd	IC2	3	M	WHITE	N	0	LN Only	1-2 years	bladder	Y	Y	0.607843	0.617165	20.731	Alive	MS2b1	Infiltrated	IV	PR	CRPR	IC2	TC0	inflamed	NEVER
SAMc97f35a29d16	IC0	13	M	WHITE	N	1	Visceral	(less than) 1 year	bladder	Y	Y	NA	0.265934	0.821355	Alive	MS1a	UroA	II	NE	NE	IC0	TC0	desert	PREVIOUS
SAMcabb6d58ff55	IC2	11	F	BLACK OR AFRICAN AMERICAN	N	1	Visceral	(less than) 1 year	lung	Y	N	1.35294	0.898815	20.271	Alive	MS2b2.2	Basal/SCC-like	IV	SD	SDPD	IC2	TC2	inflamed	NEVER
SAMcb132b0cdd2c	IC1	NA	M	WHITE	N	1	LN Only	(less than) 1 year	lymph node	Y	N	0.843137	1.3659	2.52977	Death	MS2a2	Genomically unstable	II	PD	SDPD	IC1	TC2	desert	CURRENT
SAMcc4675f394a1	IC0	NA	M	WHITE	N	1	Liver	(less than) 1 year	liver	Y	Y	NA	1.19941	3.12115	Death	MS1a	UroA	I	PD	SDPD	IC0	TC0	NE	PREVIOUS
SAMcc7a42d87e9c	IC2	26	F	WHITE	N	1	Visceral	(less than) 1 year	ureter	N	NA	4.96078	0.737523	17.2156	Alive	MS2a1	Genomically unstable	I	PR	CRPR	IC2	TC0	inflamed	PREVIOUS
SAMce39dd79b441	IC2	14	M	WHITE	N	0	Visceral	(less than) 1 year	bladder	N	NA	0.843137	0.683708	6.27515	Death	MS2b2.2	Basal/SCC-like	IV	PD	SDPD	IC2	TC0	inflamed	PREVIOUS
SAMcee0fa8c05b4	IC1	7	M	WHITE	N	1	Liver	more than 2 years	bladder	Y	Y	1.37255	1.5152	1.67556	Death	MS2a1	Genomically unstable	II	NE	NE	IC1	TC1	excluded	PREVIOUS
SAMcf018fee2acd	IC0	NA	M	WHITE	N	0	Visceral	more than 2 years	lung	Y	Y	NA	1.77996	16.23	Death	MS1a	UroA	I	PD	SDPD	IC0	TC0	excluded	PREVIOUS
SAMd027124354ce	IC0	4	F	WHITE	N	0	NA	1-2 years	ureter	N	NA	0.764706	1.43111	23.5236	Alive	MS2b2.2	Basal/SCC-like	III	CR	CRPR	IC0	TC0	desert	NEVER
SAMd0e47be700b0	IC0	5	M	WHITE	N	1	Visceral	1-2 years	kidney	Y	Y	NA	0.948339	0.887064	Death	MS1b	UroA	II	NE	NE	IC0	TC0	desert	NEVER
SAMd135d5867fe3	IC2	3	M	WHITE	Y	1	Visceral	1-2 years	bladder	Y	Y	0.607843	1.03082	3.61396	Death	MS2b2.2	Basal/SCC-like	IV	PD	SDPD	IC2	TC2	excluded	PREVIOUS
SAMd1bd63734394	IC1	22	M	WHITE	Y	1	Liver	(less than) 1 year	bladder	Y	N	NA	1.32842	1.9384	Death	MS2b2.2	Basal/SCC-like	III	PD	SDPD	IC1	TC0	NE	PREVIOUS
SAMd215b503f99a	IC0	NA	M	WHITE	N	1	Visceral	more than 2 years	bladder	Y	N	NA	1.07858	1.70842	Alive	MS2b1	Infiltrated	I	SD	SDPD	IC0	TC0	NE	NEVER
SAMd2492b2a31bb	IC2	3	F	WHITE	N	0	LN Only	(less than) 1 year	lymph node	Y	N	0.490196	0.824884	7.85216	Death	MS2b2.2	Basal/SCC-like	III	PD	SDPD	IC2	TC2	desert	NEVER
SAMd35318127278	IC1	62	M	WHITE	Y	1	LN Only	(less than) 1 year	kidney	N	NA	10.0196	1.76734	21.5852	Alive	MS2a1	Genomically unstable	II	CR	CRPR	IC1	TC1	excluded	PREVIOUS
SAMd3601288319e	IC2	14	M	OTHER	N	0	LN Only	1-2 years	other	Y	N	0.784314	0.96954	23.1294	Alive	MS2a1	Genomically unstable	II	CR	CRPR	IC2	TC0	excluded	PREVIOUS
SAMd3bd67996035	IC2	7	M	WHITE	N	0	LN Only	more than 2 years	lymph node	Y	Y	1.56863	1.33588	20.8296	Alive	MS2a2	Genomically unstable	II	CR	CRPR	IC2	TC0	excluded	PREVIOUS
SAMd43f8933066b	IC1	15	M	UNKNOWN	N	0	Visceral	more than 2 years	bladder	Y	Y	1.88235	0.903453	20.0082	Alive	MS2b1	Infiltrated	II	PR	CRPR	IC1	TC0	inflamed	PREVIOUS
SAMd4c0837b0997	IC2	5	M	WHITE	N	0	Liver	1-2 years	kidney	N	NA	0.529412	1.24023	5.38809	Death	MS2b2.1	UroB	III	PD	SDPD	IC2	TC1	excluded	PREVIOUS
SAMd5ab7fbfab4e	IC2	35	M	WHITE	N	0	LN Only	more than 2 years	bladder	Y	Y	4.64706	0.903065	18.1027	Alive	MS2a2	Genomically unstable	II	NE	NE	IC2	TC2	excluded	PREVIOUS
SAMd636e3461955	IC1	NA	M	WHITE	Y	1	LN Only	1-2 years	bladder	Y	Y	0.196078	0.933865	10.4805	Death	MS2b1	Infiltrated	IV	PD	SDPD	IC1	TC0	inflamed	PREVIOUS
SAMd697ba701077	IC0	NA	F	WHITE	Y	0	LN Only	more than 2 years	ureter	Y	Y	NA	1.22069	21.1581	Death	MS1a	UroA	II	SD	SDPD	IC0	TC0	excluded	PREVIOUS
SAMd7d57ee3a863	IC2	24	M	WHITE	N	1	NA	(less than) 1 year	bladder	Y	NA	NA	1.12889	20.271	Alive	MS2b2.2	Basal/SCC-like	IV	CR	CRPR	IC2	TC0	inflamed	PREVIOUS
SAMd86389d0d768	IC0	NA	M	WHITE	N	1	Visceral	(less than) 1 year	bladder	Y	N	1.41176	0.789802	2.20123	Death	MS1b	UroA	I	PD	SDPD	IC0	TC0	desert	PREVIOUS
SAMd98bac0a070f	IC0	8	M	WHITE	Y	1	Liver	(less than) 1 year	ureter	Y	N	0.72549	1.22811	2.06982	Death	MS1a	UroA	III	PD	SDPD	IC0	TC0	desert	PREVIOUS
SAMda4d892fddc8	IC1	4	M	WHITE	N	0	Visceral	(less than) 1 year	kidney	N	NA	0.27451	0.421491	14.1273	Alive	MS2b1	Infiltrated	IV	PD	SDPD	IC1	TC0	NE	PREVIOUS
SAMdab9ca8fb5de	IC0	14	M	WHITE	N	2	Liver	(less than) 1 year	bladder	N	NA	2.92157	1.52933	0.197125	Alive	MS1a	UroA	I	PD	SDPD	IC0	TC0	excluded	PREVIOUS
SAMdad5c29dc105	IC1	5	M	WHITE	N	1	Visceral	more than 2 years	bladder	Y	Y	0.666667	1.53079	2.43121	Death	MS1b	UroA	II	PD	SDPD	IC1	TC0	excluded	CURRENT
SAMdb3f50c9129c	IC0	10	M	WHITE	N	1	Visceral	(less than) 1 year	bladder	Y	N	0.509804	1.16787	15.8029	Death	MS2b1	Infiltrated	IV	PD	SDPD	IC0	TC0	excluded	CURRENT
SAMdcae54fcd7fa	IC1	NA	M	WHITE	Y	1	LN Only	more than 2 years	kidney	Y	N	1.43137	1.27868	6.2423	Death	MS2b1	Infiltrated	II	SD	SDPD	IC1	TC0	excluded	PREVIOUS
SAMdee1011782cd	IC1	NA	M	WHITE	N	1	Visceral	(less than) 1 year	lymph node	Y	Y	NA	0.88244	3.90965	Death	MS2b1	Infiltrated	I	PD	SDPD	IC1	TC0	NE	NEVER
SAMdf3e42c8672a	IC2	19	M	WHITE	N	1	Visceral	(less than) 1 year	bladder	Y	Y	3.23529	0.791353	7.32649	Death	MS2b2.2	Basal/SCC-like	III	PD	SDPD	IC2	TC2	inflamed	PREVIOUS
SAMe07c4560772d	IC0	5	F	OTHER	Y	1	Visceral	more than 2 years	ureter	Y	Y	0.54902	1.28389	2.10267	Alive	MS1b	UroA	I	PD	SDPD	IC0	TC0	desert	NEVER
SAMe0c49ea0df5d	IC1	2	F	WHITE	N	1	Visceral	(less than) 1 year	bladder	N	NA	NA	0.911801	4.13963	Death	MS2b2.1	UroB	III	SD	SDPD	IC1	TC0	excluded	PREVIOUS
SAMe1eb5d988760	IC2	14	M	WHITE	N	0	Liver	1-2 years	bladder	Y	Y	2.27451	1.20648	21.0595	Alive	MS2b1	Infiltrated	I	CR	CRPR	IC2	TC0	inflamed	PREVIOUS
SAMe3210d3632b4	IC2	17	F	WHITE	Y	1	LN Only	(less than) 1 year	NA	Y	N	0.862745	1.18023	2.16838	Death	MS2b2.2	Basal/SCC-like	III	PD	SDPD	IC2	TC2	inflamed	NEVER
SAMe3d4266775a9	IC0	NA	M	WHITE	Y	0	Visceral	1-2 years	bladder	Y	Y	NA	0.933748	13.9959	Alive	MS1b	UroA	I	PD	SDPD	IC0	TC0	NE	PREVIOUS
SAMe41b1e773582	IC1	6	M	WHITE	N	1	NA	(less than) 1 year	bladder	Y	Y	0.470588	1.4048	0.854209	Death	MS2b2.2	Basal/SCC-like	III	PD	SDPD	IC1	TC0	excluded	NEVER
SAMe50d15fde368	IC1	9	F	WHITE	Y	1	Visceral	1-2 years	bladder	Y	Y	2.17647	1.70065	18.8912	Alive	MS1b	UroA	I	PR	CRPR	IC1	TC0	desert	PREVIOUS
SAMe56c96c51190	IC1	5	F	WHITE	N	2	Liver	(less than) 1 year	kidney	N	NA	0.0980392	0.809542	9.7577	Death	MS2b1	Infiltrated	III	PD	SDPD	IC1	TC2	excluded	NEVER
SAMe5bc41772bc9	IC1	5	M	WHITE	N	1	Liver	(less than) 1 year	liver	Y	N	0.27451	1.23262	6.11088	Death	MS2b2.1	UroB	I	PD	SDPD	IC1	TC0	excluded	PREVIOUS
SAMe712352fb82a	IC0	NA	M	WHITE	N	0	NA	(less than) 1 year	bladder	Y	Y	NA	1.64079	22.1109	Alive	MS2a1	Genomically unstable	II	PR	CRPR	IC0	TC0	desert	PREVIOUS
SAMe7bcab05402e	IC0	NA	M	WHITE	N	1	Visceral	1-2 years	kidney	Y	N	NA	1.49069	7.91786	Death	MS2b1	Infiltrated	I	SD	SDPD	IC0	TC0	NE	PREVIOUS
SAMe7bf6c015192	IC2	7	M	WHITE	N	1	Visceral	(less than) 1 year	kidney	N	NA	1.37255	1.20882	3.12115	Death	MS2b2.1	UroB	III	PD	SDPD	IC2	TC0	inflamed	PREVIOUS
SAMe7e4f7c076a7	IC2	1	M	WHITE	N	1	Visceral	(less than) 1 year	bladder	N	NA	0.196078	0.818856	1.97125	Death	MS2b2.2	Basal/SCC-like	IV	PD	SDPD	IC2	TC2	inflamed	PREVIOUS
SAMe9475f77504b	IC1	NA	M	WHITE	N	0	Liver	1-2 years	bladder	Y	Y	NA	0.721469	18.6612	Alive	MS2b1	Infiltrated	IV	SD	SDPD	IC1	TC0	excluded	NEVER
SAMe94c30c30616	IC1	6	M	WHITE	N	1	Visceral	more than 2 years	bladder	Y	Y	1.01961	1.15424	15.3758	Death	MS2a2	Genomically unstable	I	SD	SDPD	IC1	TC0	excluded	PREVIOUS
SAMe97af0feefdf	IC1	3	F	WHITE	N	0	Visceral	(less than) 1 year	bladder	Y	N	0.705882	1.40309	11.1047	Death	MS1a	UroA	I	PD	SDPD	IC1	TC0	excluded	PREVIOUS
SAMe9ae8beb82fa	IC1	7	M	WHITE	N	1	NA	(less than) 1 year	bladder	N	NA	1.33333	1.49889	5.48665	Death	MS2b1	Infiltrated	III	PD	SDPD	IC1	TC0	desert	PREVIOUS
SAMeaa477a5384b	IC2	14	M	WHITE	N	0	NA	more than 2 years	bladder	Y	Y	2.76471	1.11991	21.5852	Alive	MS2b2.1	UroB	I	CR	CRPR	IC2	TC0	inflamed	PREVIOUS
SAMeb29625f76a5	IC1	2	M	WHITE	N	1	Visceral	1-2 years	kidney	Y	Y	0.0588235	1.33606	3.12115	Death	MS1b	UroA	I	PD	SDPD	IC1	TC0	excluded	PREVIOUS
SAMeb587a68006b	IC1	NA	M	WHITE	Y	1	LN Only	1-2 years	bladder	N	NA	NA	1.28031	20.6982	Alive	MS2b1	Infiltrated	II	SD	SDPD	IC1	TC0	NE	PREVIOUS
SAMee3844cc0b9f	IC0	NA	M	WHITE	Y	1	Visceral	(less than) 1 year	lymph node	Y	N	NA	0.891882	3.21971	Death	MS2b1	Infiltrated	I	PD	SDPD	IC0	TC0	NE	PREVIOUS
SAMef0e3d2415fd	IC2	1	M	WHITE	N	0	Visceral	(less than) 1 year	lung	N	NA	0.0392157	0.481345	10.1191	Death	MS2b1	Infiltrated	IV	SD	SDPD	IC2	TC2	inflamed	PREVIOUS
SAMeff2ce356ccb	IC0	14	M	WHITE	Y	0	Visceral	more than 2 years	ureter	Y	Y	NA	1.07778	8.08214	Death	MS1b	UroA	I	PD	SDPD	IC0	TC0	desert	NEVER
SAMf20b827dca51	IC2	14	M	WHITE	N	0	LN Only	(less than) 1 year	kidney	Y	N	1.09804	0.811141	4.36961	Death	MS2b1	Infiltrated	II	PD	SDPD	IC2	TC0	inflamed	NEVER
SAMf275eb859a39	IC1	9	M	BLACK OR AFRICAN AMERICAN	Y	0	Visceral	1-2 years	bladder	Y	Y	NA	1.48344	24.4764	Alive	MS1a	UroA	I	PR	CRPR	IC1	TC0	excluded	PREVIOUS
SAMf28c01545593	IC1	8	M	WHITE	Y	0	Visceral	more than 2 years	bladder	Y	Y	NA	1.01196	6.40657	Death	MS1b	UroA	I	SD	SDPD	IC1	TC0	desert	PREVIOUS
SAMf2aae1443f67	IC1	7	F	WHITE	N	0	Visceral	1-2 years	bladder	Y	Y	0.803922	1.45673	10.3491	Death	MS1b	UroA	III	PD	SDPD	IC1	TC0	desert	NEVER
SAMf2ce197162ce	IC1	3	M	WHITE	N	0	Liver	1-2 years	ureter	Y	Y	0.568627	1.36176	1.577	Death	MS2a2	Genomically unstable	IV	NE	NE	IC1	TC1	NE	NEVER
SAMf3a9bce50099	IC2	4	F	ASIAN	N	1	LN Only	(less than) 1 year	kidney	Y	Y	NA	1.05343	2.10267	Alive	MS2b1	Infiltrated	II	PD	SDPD	IC2	TC0	excluded	PREVIOUS
SAMf82bbdc267c8	IC0	7	M	WHITE	N	0	Visceral	1-2 years	kidney	Y	Y	0.529412	1.17181	3.12115	Death	MS1b	UroA	I	PD	SDPD	IC0	TC0	desert	CURRENT
SAMfb7aec7cb0e2	IC2	NA	M	WHITE	N	1	NA	(less than) 1 year	bladder	Y	Y	5.92157	1.60244	22.538	Alive	MS2b2.2	Basal/SCC-like	IV	PR	CRPR	IC2	TC2	inflamed	PREVIOUS
SAMfd947610629d	IC0	5	M	WHITE	N	0	Visceral	1-2 years	bladder	Y	N	NA	0.753906	9.03491	Death	MS2b1	Infiltrated	I	PD	SDPD	IC0	TC0	desert	PREVIOUS
SAMfddc359e862b	IC0	NA	F	WHITE	Y	1	NA	1-2 years	bladder	Y	Y	NA	1.34007	1.9384	Death	MS2b1	Infiltrated	II	NE	NE	IC0	TC0	excluded	PREVIOUS
SAMfed609955db9	IC2	7	F	WHITE	N	0	Visceral	(less than) 1 year	bladder	Y	Y	0.352941	1.04129	20.5667	Alive	MS1b	UroA	I	PD	SDPD	IC2	TC2	desert	NEVER
SAMff41c4e8c08f	IC0	14	M	WHITE	N	0	Visceral	(less than) 1 year	bladder	Y	Y	NA	1.87245	2.46407	Death	MS1a	UroA	I	NE	NE	IC0	TC0	excluded	PREVIOUS
SAMffa5c7cad0e5	IC1	10	M	WHITE	N	1	Visceral	(less than) 1 year	other	Y	NA	NA	0.83755	15.54	Death	MS2b1	Infiltrated	IV	PR	CRPR	IC1	TC0	desert	PREVIOUS

## Sheet: Table S3
Table S3: Differentially expressed genes of TME-clusters in the IMvigor210 cohort
TME cluster A VS others							TME cluster B VS others							TME cluster C VS others
Symbol	log2FC	t	B	PValue	FDR		Symbol	log2FC	t	B	PValue	FDR		Symbol	log2FC	t	B	PValue	FDR
MMP9	2.602	9.92607	35.6526	1.30282e-20	2.0961e-16		WARS	0.834829	8.09908	22.7591	9.42893e-15	1.51702e-10		PLAUR	-1.28024	-11.0456	44.7994	1.61298e-24	2.59513e-20
SPP1	2.25277	8.28967	24.0534	2.49836e-15	2.0098e-11		GBP1	0.9848	7.86855	21.2588	4.5743e-14	2.17377e-10		CCL3	-1.78672	-10.7036	42.0759	2.65008e-23	2.13186e-19
RFX8	1.77548	8.20803	23.5091	4.4237e-15	2.37243e-11		CXCL10	1.85776	7.86236	21.2189	4.77034e-14	2.17377e-10		CCL7	-2.08984	-10.501	40.483	1.36245e-22	5.57683e-19
DCSTAMP	2.18666	7.97742	21.9913	2.1778e-14	8.75967e-11		STAT1	0.749883	7.84394	21.1004	5.40437e-14	2.17377e-10		SPP1	-2.10411	-10.4989	40.466	1.38649e-22	5.57683e-19
TM4SF19	2.3489	7.79499	20.8114	7.5226e-14	2.42062e-10		BATF2	1.16848	7.71503	20.2762	1.28736e-13	3.7671e-10		CTSB	-0.908267	-10.1279	37.5891	2.66947e-21	8.58982e-18
C5orf46	2.47024	7.61442	19.6622	2.51733e-13	6.75022e-10		CXCL11	1.93062	7.70198	20.1932	1.40485e-13	3.7671e-10		SLC14A1	2.69941	9.85538	35.5116	2.26086e-20	6.06249e-17
IKZF3	-1.14563	-7.46869	18.7487	6.57912e-13	1.4385e-09		CCL4	1.28468	7.6361	19.7762	2.17972e-13	5.00993e-10		SPHK1	-1.40923	-9.77391	34.8965	4.25631e-20	9.78282e-17
ATP6V0D2	2.0213	7.45592	18.6692	7.15273e-13	1.4385e-09		IFNG	1.60533	7.58804	19.4735	2.99843e-13	6.03021e-10		CTSL	-0.950416	-9.68757	34.2478	8.29536e-20	1.6683e-16
MMP8	2.28624	7.33892	17.9458	1.53107e-12	2.73703e-09		LAG3	1.14913	7.404	18.3272	1.00365e-12	1.79419e-09		TM4SF19	-2.09983	-9.28784	31.2877	1.7444e-18	3.11841e-15
LOXL2	1.10979	7.31171	17.7787	1.82533e-12	2.93678e-09		CCL3	1.33752	7.37969	18.1772	1.17556e-12	1.89136e-09		TYMP	-1.27104	-9.18221	30.5178	3.85313e-18	6.1993e-15
BCL2L14	-1.52641	-7.28523	17.6166	2.16499e-12	3.16659e-09		UBE2L6	0.682417	7.21545	17.1737	3.3873e-12	4.95439e-09		FCGR3A	-1.47895	-9.08294	29.7991	8.07524e-18	1.08975e-14
FN1	1.66274	7.1224	16.6289	6.12349e-12	8.21006e-09		TAP1	0.899371	6.94906	15.5813	1.81838e-11	2.438e-08		SLC11A1	-1.50214	-9.08087	29.7842	8.2002e-18	1.08975e-14
PPEF1	1.46068	7.10367	16.5164	6.89375e-12	8.53181e-09		IDO1	1.61016	6.87537	15.1487	2.87147e-11	3.39665e-08		AK9	0.721855	9.07129	29.7151	8.80524e-18	1.08975e-14
TOM1	0.500879	6.91338	15.3854	2.26957e-11	2.60822e-08		CCL8	1.40183	6.86923	15.1128	2.98245e-11	3.39665e-08		PPFIBP2	1.15277	9.05546	29.601	9.90253e-18	1.13801e-14
ITGB5	0.809535	6.84011	14.956	3.56865e-11	3.82774e-08		IFIT3	0.926758	6.85951	15.056	3.16675e-11	3.39665e-08		CALU	-0.625512	-8.96763	28.9703	1.89584e-17	2.03348e-14
C12orf74	-1.80627	-6.82485	14.867	3.91963e-11	3.94144e-08		PARP9	0.549533	6.84494	14.9711	3.46408e-11	3.48335e-08		ITGA8	1.25161	8.94847	28.8332	2.18332e-17	2.19547e-14
SLAMF9	1.79907	6.7839	14.629	5.03787e-11	4.7679e-08		PSME2	0.407132	6.77007	14.5365	5.48244e-11	5.18864e-08		PLOD1	-0.633832	-8.93234	28.7179	2.45847e-17	2.32672e-14
LOX	1.44517	6.72008	14.2602	7.43337e-11	6.09896e-08		GZMH	1.28544	6.75114	14.4272	6.15357e-11	5.50027e-08		TREM2	-1.36043	-8.86229	28.2188	4.11069e-17	3.67427e-14
BMP1	0.84157	6.71884	14.253	7.48982e-11	6.09896e-08		PSMB9	0.913765	6.729	14.2997	7.04152e-11	5.96268e-08		ZNF763	0.622453	8.84653	28.1069	4.61299e-17	3.90623e-14
PLOD1	0.642945	6.71683	14.2415	7.58152e-11	6.09896e-08		OVGP1	-0.745003	-6.62453	13.7023	1.32424e-10	1.06528e-07		PDE7B	1.07341	8.75971	27.4924	8.68751e-17	6.98867e-14
LGALS1	1.04751	6.6543	13.8828	1.10691e-10	8.28217e-08		LMNB2	0.420825	6.59549	13.5375	1.57634e-10	1.16916e-07		GUCA1A	-1.76323	-8.66735	26.8429	1.69622e-16	1.29955e-13
TOP2B	-0.676676	-6.65051	13.8611	1.1325e-10	8.28217e-08		GBP5	1.32412	6.59314	13.5242	1.59871e-10	1.16916e-07		COL9A1	2.58179	8.64923	26.716	1.93319e-16	1.32246e-13
SHOX2	2.19878	6.61325	13.6488	1.417e-10	9.8702e-08		GZMB	1.42075	6.57612	13.4279	1.77007e-10	1.2382e-07		COLGALT1	-0.508409	-8.64839	26.7101	1.94505e-16	1.32246e-13
SPHK1	1.31061	6.6055	13.6047	1.48448e-10	9.8702e-08		IFI6	1.14552	6.55409	13.3035	2.01895e-10	1.35345e-07		SHOX2	-2.14002	-8.64643	26.6964	1.97272e-16	1.32246e-13
PLEKHG7	-1.82662	-6.59206	13.5283	1.60905e-10	9.8702e-08		IFI27	1.26334	6.5024	13.013	2.74543e-10	1.76685e-07		IFI30	-1.10053	-8.63277	26.6009	2.17673e-16	1.40085e-13
KANK4	2.16437	6.59194	13.5277	1.61017e-10	9.8702e-08		IRF1	0.626266	6.48914	12.9388	2.96969e-10	1.83766e-07		CCL8	-1.6804	-8.62108	26.5192	2.36794e-16	1.40403e-13
CERCAM	0.913959	6.58721	13.5009	1.65638e-10	9.8702e-08		TMEM178A	-0.970303	-6.41382	12.5193	4.62961e-10	2.75873e-07		COL11A1	-2.80094	-8.6186	26.5019	2.41055e-16	1.40403e-13
COL11A1	2.8637	6.55707	13.3302	1.98334e-10	1.13964e-07		CXCL9	1.78472	6.35368	12.1871	6.58103e-10	3.7815e-07		TOX3	3.05553	8.61575	26.482	2.46052e-16	1.40403e-13
SLC11A1	1.46851	6.54128	13.2411	2.17904e-10	1.17325e-07		ISG15	0.813978	6.32863	12.0495	7.61351e-10	4.22392e-07		CORO1C	-0.563646	-8.60429	26.402	2.67193e-16	1.40403e-13
CTSB	0.814457	6.54062	13.2373	2.18768e-10	1.17325e-07		KIAA1109	-0.271272	-6.26751	11.7154	1.0846e-09	5.8167e-07		CLEC5A	-1.49831	-8.60425	26.4017	2.67255e-16	1.40403e-13
SIDT1	-1.25963	-6.41571	12.5381	4.57833e-10	2.37615e-07		RSAD2	1.00482	6.23841	11.5573	1.28244e-09	6.65588e-07		CCSER1	1.45558	8.60256	26.3899	2.70525e-16	1.40403e-13
CD96	-1.07501	-6.34396	12.1412	6.96387e-10	3.5013e-07		HEATR5B	-0.206987	-6.20444	11.3735	1.55832e-09	7.83492e-07		SLC16A1	-1.37558	-8.55951	26.0901	3.68462e-16	1.85256e-13
P4HA2	0.764025	6.31497	11.9818	8.2417e-10	3.95204e-07		KIR2DL4	1.31537	6.19781	11.3377	1.6186e-09	7.89141e-07		MSI2	0.642591	8.54159	25.9657	4.18897e-16	2.04231e-13
ADAMTS12	1.34327	6.31269	11.9693	8.35162e-10	3.95204e-07		PARK2	-0.683504	-6.18916	11.291	1.70068e-09	8.0477e-07		ATRNL1	1.60642	8.50959	25.7438	5.26548e-16	2.49166e-13
NRP2	0.986287	6.25278	11.6419	1.18063e-09	5.4272e-07		TYMP	0.916622	6.17966	11.2398	1.79545e-09	8.25343e-07		BCAS1	2.33743	8.47799	25.5252	6.59613e-16	3.01074e-13
COL5A3	1.00657	6.23899	11.5668	1.27818e-09	5.71239e-07		IKZF5	-0.298263	-6.07668	10.6891	3.2196e-09	1.42242e-06		SNX31	2.91538	8.47245	25.4869	6.86162e-16	3.01074e-13
BANK1	-1.08927	-6.21526	11.4381	1.46467e-09	6.36894e-07		CASP5	1.03705	6.07386	10.6742	3.27115e-09	1.42242e-06		ACP5	-0.881684	-8.47118	25.4781	6.92382e-16	3.01074e-13
TREM2	1.29361	6.20327	11.3731	1.56879e-09	6.64216e-07		CCL7	1.3292	6.04063	10.4981	3.94292e-09	1.63386e-06		ATF7IP2	0.980674	8.46091	25.4072	7.449e-16	3.10214e-13
IGFL2	2.46763	6.19387	11.3223	1.65548e-09	6.82948e-07		SPATA6	-0.49988	-6.03984	10.4939	3.96051e-09	1.63386e-06		FN1	-1.48876	-8.45903	25.3942	7.54929e-16	3.10214e-13
CLEC5A	1.45365	6.17487	11.2197	1.84518e-09	7.42177e-07		TRIM21	0.357914	5.98588	10.2097	5.35482e-09	2.15384e-06		LGALS1	-0.995428	-8.45602	25.3735	7.71245e-16	3.10214e-13
GUCA1A	1.69217	6.14171	11.0414	2.22849e-09	8.62644e-07		ITGAE	0.572413	5.97803	10.1685	5.59418e-09	2.19524e-06		ZNF846	0.709866	8.40598	25.029	1.10008e-15	4.31688e-13
ACP5	0.862076	6.13987	11.0315	2.25191e-09	8.62644e-07		EPSTI1	0.865125	5.93898	9.96435	6.9482e-09	2.66166e-06		PTTG2	1.04815	8.40069	24.9927	1.14206e-15	4.37491e-13
MARCO	2.15921	6.11754	10.9119	2.55589e-09	9.43868e-07		CCL5	1.04519	5.90629	9.79425	8.32384e-09	3.0588e-06		RGS7BP	1.50647	8.38625	24.8935	1.26497e-15	4.73303e-13
ACOXL	-2.02694	-6.1158	10.9025	2.58128e-09	9.43868e-07		DTX3L	0.386125	5.90539	9.78958	8.36518e-09	3.0588e-06		LIMK1	-0.498355	-8.36477	24.7463	1.47229e-15	5.38357e-13
CHST11	1.00703	6.08393	10.7324	3.09073e-09	1.10504e-06		SNX14	-0.302236	-5.87801	9.64773	9.72553e-09	3.40364e-06		IGF2BP3	-2.60079	-8.35884	24.7057	1.53523e-15	5.48895e-13
ENPP1	1.26163	6.06991	10.6578	3.34475e-09	1.16986e-06		IGF2BP3	1.93525	5.87591	9.63689	9.83819e-09	3.40364e-06		GDF7	1.7831	8.34478	24.6095	1.69535e-15	5.92968e-13
ADAMTS8	-1.7225	-6.0586	10.5977	3.56447e-09	1.22019e-06		LAP3	0.411617	5.87355	9.62467	9.96676e-09	3.40364e-06		P4HA2	-0.752033	-8.3397	24.5748	1.75717e-15	6.01513e-13
FNDC1	2.10446	5.99619	10.2677	5.05575e-09	1.69462e-06		RGS7BP	-1.11692	-5.87015	9.60711	1.01544e-08	3.40364e-06		CERCAM	-0.864122	-8.3142	24.4007	2.10269e-15	7.04797e-13
COL5A2	1.16312	5.98661	10.2172	5.3331e-09	1.7309e-06		SLIT3	-0.867921	-5.8331	9.41623	1.24376e-08	4.00472e-06		HPGD	2.25555	8.30125	24.3124	2.30317e-15	7.50884e-13
COL5A1	1.18981	5.98506	10.2091	5.37915e-09	1.7309e-06		IFIT2	0.734455	5.83299	9.41563	1.24455e-08	4.00472e-06		ATOH8	1.65536	8.29939	24.2997	2.33353e-15	7.50884e-13
KLK4	2.23908	5.95402	10.0462	6.39241e-09	2.01662e-06		GBP4	0.722091	5.82149	9.3566	1.32514e-08	4.18042e-06		ZNF439	0.844563	8.29359	24.2602	2.43055e-15	7.66766e-13
ASAP1	0.473451	5.93319	9.93732	7.17458e-09	2.21984e-06		ZNF683	1.1886	5.76428	9.06427	1.80807e-08	5.59423e-06		COLQ	0.674563	8.25189	23.9767	3.25601e-15	1.00742e-12
LRP1	0.677604	5.89818	9.75499	8.70415e-09	2.64228e-06		TNIP3	1.1353	5.75426	9.01329	1.90878e-08	5.79442e-06		KIAA1109	0.339805	8.24039	23.8987	3.52876e-15	1.07121e-12
CHIC1	-0.435354	-5.88479	9.68551	9.36949e-09	2.79159e-06		PACRG	-1.25923	-5.74065	8.94417	2.05437e-08	6.04169e-06		SLAMF9	-1.64174	-8.22145	23.7704	4.02814e-15	1.20016e-12
AHNAK2	1.65965	5.85547	9.53373	1.10054e-08	3.16957e-06		PKMYT1	0.633494	5.73936	8.93763	2.06871e-08	6.04169e-06		FAM3D	2.34469	8.21113	23.7005	4.32913e-15	1.26639e-12
HSH2D	-0.864754	-5.85413	9.52682	1.10864e-08	3.16957e-06		IFI35	0.500267	5.73632	8.92222	2.10289e-08	6.04169e-06		HK3	-1.29216	-8.20002	23.6254	4.67776e-15	1.34394e-12
COL1A1	1.33482	5.85179	9.51476	1.12291e-08	3.16957e-06		ADAR	0.246128	5.72716	8.87583	2.20926e-08	6.23592e-06		RNF128	1.83727	8.18804	23.5444	5.0852e-15	1.41725e-12
MTMR8	-0.801364	-5.83093	9.40719	1.25861e-08	3.49135e-06		SECTM1	0.952735	5.68135	8.64467	2.82514e-08	7.83683e-06		ZNF506	0.580936	8.18736	23.5399	5.10913e-15	1.41725e-12
C11orf24	0.421131	5.82611	9.38241	1.29212e-08	3.52355e-06		CD3EAP	0.422962	5.67697	8.62266	2.89209e-08	7.88657e-06		CDC14A	0.501382	8.17844	23.4796	5.43676e-15	1.48241e-12
CD109	1.20911	5.8222	9.3623	1.31999e-08	3.53954e-06		CACNA1D	-1.25362	-5.66788	8.57703	3.03596e-08	8.14092e-06		MAML3	0.740019	8.17604	23.4635	5.52829e-15	1.48241e-12
FHL3	0.595387	5.81459	9.3232	1.37588e-08	3.62895e-06		CD274	0.884159	5.63742	8.42444	3.57126e-08	9.41934e-06		SHPRH	0.321271	8.15026	23.2898	6.61319e-15	1.74426e-12
TGFBI	1.02264	5.79672	9.23151	1.51644e-08	3.91917e-06		TMEM132E	-0.932029	-5.63052	8.39002	3.70454e-08	9.61329e-06		PACRG	1.69123	8.14333	23.2431	6.93898e-15	1.80067e-12
MMP14	0.709658	5.79452	9.22026	1.53464e-08	3.91917e-06		PDE7B	-0.736221	-5.607	8.27278	4.19699e-08	1.05854e-05		C5orf46	-2.01846	-8.1248	23.1186	7.89066e-15	2.01512e-12
CHST6	1.52871	5.78754	9.18452	1.59395e-08	4.00705e-06		IL4I1	0.977868	5.60638	8.2697	4.21075e-08	1.05854e-05		MMP9	-1.70898	-8.11649	23.0627	8.35838e-15	2.10122e-12
IKZF2	-0.958074	-5.78337	9.16323	1.63037e-08	4.03555e-06		IRF9	0.37407	5.59686	8.22237	4.4284e-08	1.09613e-05		ZNF737	1.2459	8.08898	22.8783	1.011e-14	2.50245e-12
PLAUR	0.961451	5.77871	9.13939	1.67213e-08	4.03756e-06		FASLG	1.03932	5.58225	8.14989	4.78372e-08	1.16614e-05		TEAD4	-0.796498	-8.07159	22.7619	1.14003e-14	2.77907e-12
ITGA8	-1.1071	-5.77769	9.13419	1.68138e-08	4.03756e-06		MAP4K3	-0.379104	-5.57892	8.13337	4.86863e-08	1.16913e-05		MSR1	-1.13503	-8.06805	22.7383	1.1682e-14	2.80524e-12
AMZ1	1.54369	5.77166	9.10335	1.73731e-08	4.07152e-06		IFI30	0.757294	5.55401	8.0102	5.5511e-08	1.31341e-05		ARHGAP6	1.08336	8.05431	22.6464	1.28431e-14	3.03872e-12
MRC2	0.884857	5.77072	9.09858	1.74613e-08	4.07152e-06		IFITM1	0.826113	5.54846	7.98282	5.71534e-08	1.33219e-05		CHI3L1	-2.15058	-8.0511	22.625	1.31303e-14	3.06165e-12
EVA1A	1.56279	5.76767	9.083	1.77525e-08	4.08028e-06		IFIH1	0.556584	5.54309	7.95638	5.87862e-08	1.33219e-05		ACOXL	1.99187	8.04181	22.5631	1.39969e-14	3.21588e-12
COL9A1	-2.33934	-5.75399	9.0133	1.91152e-08	4.33161e-06		FCGR3A	0.974572	5.54309	7.95634	5.87887e-08	1.33219e-05		ZNF253	0.618804	8.03981	22.5497	1.41915e-14	3.21588e-12
LRRC15	2.23881	5.7381	8.93245	2.08279e-08	4.65418e-06		OBFC1	-0.404317	-5.5373	7.92786	6.05996e-08	1.35129e-05		MAP4K3	0.516381	8.02744	22.4672	1.5452e-14	3.42545e-12
PCSK5	0.984063	5.7175	8.82795	2.32713e-08	5.12894e-06		C16orf59	0.571822	5.53508	7.9169	6.13115e-08	1.35129e-05		FAM214A	0.511895	8.02542	22.4538	1.56676e-14	3.42545e-12
PXDN	0.95279	5.711	8.79504	2.40989e-08	5.18883e-06		PLAUR	0.723425	5.53121	7.89786	6.25674e-08	1.35673e-05		MFI2	-1.47584	-8.02461	22.4484	1.5755e-14	3.42545e-12
GJD3	-1.09162	-5.71007	8.79036	2.42189e-08	5.18883e-06		IFIT1	0.968076	5.52915	7.88776	6.32447e-08	1.35673e-05		VSIG2	2.05021	8.01288	22.3703	1.7078e-14	3.66357e-12
GPR1	1.62672	5.70784	8.77908	2.45106e-08	5.18883e-06		OXR1	-0.423393	-5.51388	7.81276	6.85059e-08	1.45025e-05		TOP2B	0.614795	8.00965	22.3488	1.74603e-14	3.6963e-12
MYOCD	-1.44147	-5.69558	8.71713	2.6177e-08	5.46964e-06		PSME1	0.288672	5.51084	7.79781	6.96057e-08	1.4544e-05		NCF2	-1.04294	-7.99845	22.2744	1.88548e-14	3.93968e-12
ADAMTS2	1.13163	5.66314	8.55368	3.11387e-08	6.41411e-06		RNF128	-1.30907	-5.49912	7.7404	7.39971e-08	1.52038e-05		YARS	-0.380221	-7.99211	22.2322	1.9693e-14	4.06206e-12
TRERF1	-0.61675	-5.66101	8.54299	3.14945e-08	6.41411e-06		SCO2	0.530795	5.49743	7.73211	7.46537e-08	1.52038e-05		IGF2BP2	-1.71667	-7.99021	22.2196	1.99517e-14	4.06334e-12
TUBB6	1.01447	5.65215	8.49849	3.30188e-08	6.64049e-06		TTLL3	-0.417806	-5.47683	7.63148	8.31059e-08	1.67136e-05		TNFAIP6	-1.41295	-7.98497	22.1848	2.06813e-14	4.15927e-12
CALU	0.540588	5.64333	8.45426	3.46068e-08	6.87394e-06		IL1B	1.03174	5.44485	7.47586	9.81038e-08	1.94863e-05		ZNF708	0.515798	7.98269	22.1697	2.10068e-14	4.17258e-12
ABCA1	0.557209	5.63903	8.43276	3.54063e-08	6.94698e-06		USP18	0.55735	5.41946	7.35286	1.11854e-07	2.19465e-05		TMC7	1.26779	7.97473	22.1169	2.21836e-14	4.35259e-12
ALDH1L2	1.16663	5.6339	8.40704	3.63871e-08	7.05341e-06		CTSL	0.580821	5.40086	7.26302	1.23101e-07	2.36086e-05		TOM1	-0.437117	-7.95308	21.9734	2.57241e-14	4.98646e-12
VIM	0.841598	5.62242	8.34964	3.86753e-08	7.40769e-06		LARGE	-0.572271	-5.40061	7.26182	1.23259e-07	2.36086e-05		LOX	-1.29067	-7.9346	21.8512	2.91825e-14	5.58949e-12
EPYC	2.47473	5.6163	8.31911	3.99503e-08	7.50315e-06		LMBRD1	-0.33222	-5.38449	7.18418	1.33903e-07	2.53455e-05		CCL4	-1.30976	-7.92888	21.8134	3.03433e-14	5.74345e-12
SH3PXD2B	0.667934	5.61557	8.31544	4.01063e-08	7.50315e-06		MFAP3L	-0.908226	-5.37765	7.15134	1.38679e-07	2.59442e-05		CACNA1D	1.66326	7.91609	21.729	3.31072e-14	6.19373e-12
CDH15	1.3621	5.61144	8.29484	4.09941e-08	7.58109e-06		POLD1	0.362424	5.37435	7.13545	1.4105e-07	2.60844e-05		TUBB2A	-0.926625	-7.90789	21.6749	3.50084e-14	6.452e-12
FAM101B	0.651437	5.59346	8.20527	4.50874e-08	8.2433e-06		DTL	0.535809	5.37126	7.12064	1.43296e-07	2.61987e-05		ZNF552	0.91659	7.90672	21.6671	3.52897e-14	6.452e-12
ANKH	0.860276	5.5842	8.15925	4.73477e-08	8.55929e-06		UBD	1.27731	5.36396	7.08563	1.48751e-07	2.68905e-05		LOXL2	-0.916772	-7.89663	21.6006	3.77976e-14	6.83287e-12
MXRA7	0.723526	5.55414	8.01025	5.54729e-08	9.91671e-06		KREMEN2	1.17784	5.35477	7.0416	1.55907e-07	2.76467e-05		ZNF792	0.675522	7.89458	21.5871	3.83275e-14	6.85167e-12
APOBEC3D	-0.615068	-5.55062	7.99289	5.65063e-08	9.99044e-06		TK1	0.5742	5.35419	7.03882	1.56371e-07	2.76467e-05		TCAIM	0.478565	7.8901	21.5576	3.95134e-14	6.98605e-12
KCNA1	1.75881	5.53598	7.92058	6.1022e-08	1.05819e-05		GZMA	0.984148	5.34328	6.98665	1.65323e-07	2.89118e-05		BCKDHB	0.646369	7.88292	21.5104	4.14874e-14	7.25533e-12
APCDD1L	1.59057	5.53553	7.91835	6.11668e-08	1.05819e-05		PAX6	1.86095	5.33948	6.96848	1.68562e-07	2.91612e-05		APOE	-1.29269	-7.87475	21.4567	4.38541e-14	7.58675e-12
UBTD1	0.63256	5.5307	7.89456	6.2734e-08	1.07375e-05		ZNF792	-0.481783	-5.32416	6.89542	1.82232e-07	3.11908e-05		HS6ST3	2.29382	7.8712	21.4333	4.49247e-14	7.68929e-12
HTRA1	0.891122	5.51591	7.82174	6.77847e-08	1.14799e-05		B2M	0.476372	5.3212	6.88132	1.84997e-07	3.13307e-05		YKT6	-0.392718	-7.84339	21.2507	5.42435e-14	9.14338e-12
MSR1	1.04635	5.50418	7.76413	7.20678e-08	1.20781e-05		RERE	-0.310929	-5.30941	6.82524	1.9641e-07	3.26847e-05		RBL2	0.416466	7.84254	21.2452	5.45568e-14	9.14338e-12
CSMD2	1.33249	5.49457	7.71702	7.57712e-08	1.248e-05		NLRC5	0.65462	5.30877	6.82218	1.97055e-07	3.26847e-05		LRBA	0.410694	7.8131	21.0524	6.65741e-14	1.10424e-11
FAM219A	0.40972	5.49395	7.71397	7.60169e-08	1.248e-05		HPSE	0.687303	5.30534	6.8059	2.00509e-07	3.29183e-05		BEND5	1.01926	7.80005	20.9671	7.27018e-14	1.19357e-11
COL1A2	1.17164	5.48567	7.67341	7.93688e-08	1.28421e-05		RAD51	0.480247	5.3014	6.78716	2.04562e-07	3.31296e-05		RALGAPA2	0.839443	7.78617	20.8765	7.98329e-14	1.29741e-11
ITGA5	0.891362	5.48458	7.66809	7.9819e-08	1.28421e-05		CNP	0.278856	5.3001	6.78099	2.05915e-07	3.31296e-05		CBR4	0.499174	7.77027	20.7729	8.88501e-14	1.41562e-11
RCN3	0.861553	5.4798	7.64468	8.18323e-08	1.28814e-05		PYROXD2	-0.620179	-5.29502	6.7569	2.11279e-07	3.36562e-05		IL31RA	-1.53013	-7.77025	20.7727	8.88668e-14	1.41562e-11
MRO	1.11667	5.47851	7.63838	8.23825e-08	1.28814e-05		NKG7	0.984074	5.28714	6.71959	2.19869e-07	3.46811e-05		RGS5	0.907879	7.76016	20.707	9.51055e-14	1.50015e-11
NDST1	0.436643	5.47832	7.63743	8.24653e-08	1.28814e-05		WDR62	0.564897	5.28494	6.70917	2.22329e-07	3.47286e-05		CYP4F22	2.33528	7.75229	20.6558	1.00271e-13	1.55937e-11
LOXL3	0.664871	5.46805	7.58729	8.69844e-08	1.34567e-05		POU5F1	-1.20322	-5.2796	6.68387	2.28418e-07	3.53367e-05		MARCO	-2.05616	-7.75143	20.6502	1.0085e-13	1.55937e-11
ATF7IP2	-0.860996	-5.45033	7.5009	9.53592e-08	1.46117e-05		ARHGAP6	-0.750642	-5.25586	6.57179	2.5747e-07	3.94517e-05		TMEM178A	1.13049	7.75008	20.6415	1.01768e-13	1.55937e-11
PAEP	1.55517	5.44619	7.48076	9.74244e-08	1.47874e-05		AFF1	-0.293241	-5.25194	6.55332	2.62599e-07	3.98581e-05		ACSM6	2.69741	7.74048	20.5791	1.0854e-13	1.64746e-11
ASIC1	0.975741	5.43942	7.44785	1.00897e-07	1.51714e-05		MX1	0.774145	5.24703	6.53023	2.69157e-07	4.04717e-05		ZNF14	0.434376	7.71841	20.4358	1.25849e-13	1.89232e-11
ARSI	1.58787	5.42745	7.38973	1.07335e-07	1.5733e-05		ATOH8	-1.11588	-5.24263	6.50953	2.75177e-07	4.09937e-05		TMEM150B	-1.2071	-7.71627	20.4219	1.27668e-13	1.9019e-11
LAMA1	1.4192	5.42735	7.38922	1.07394e-07	1.5733e-05		SLC14A1	-1.5829	-5.24075	6.50067	2.77795e-07	4.1004e-05		NPC1	-0.44962	-7.70983	20.3802	1.33289e-13	1.96742e-11
KIF1B	0.312548	5.42687	7.38692	1.07657e-07	1.5733e-05		KIF23	0.498311	5.23739	6.48492	2.8251e-07	4.13209e-05		GPR1	-1.64035	-7.69938	20.3125	1.42945e-13	2.0681e-11
SLC39A14	0.834449	5.42529	7.37922	1.08544e-07	1.5733e-05		MBD5	-0.370837	-5.23445	6.4711	2.86711e-07	4.15576e-05		SURF4	-0.372437	-7.69863	20.3077	1.43657e-13	2.0681e-11
RAB19	-0.870952	-5.41854	7.34654	1.12385e-07	1.60738e-05		APOL6	0.444892	5.22173	6.41143	3.05589e-07	4.38984e-05		DACH2	2.17215	7.69831	20.3056	1.43966e-13	2.0681e-11
ADAM12	1.20738	5.41767	7.34231	1.12893e-07	1.60738e-05		ICAM1	0.742953	5.21155	6.36376	3.21561e-07	4.57841e-05		CDH26	1.56867	7.68919	20.2467	1.5301e-13	2.17857e-11
BCAS1	-2.03569	-5.41271	7.31832	1.15813e-07	1.62986e-05		VIPR1	-0.967503	-5.19856	6.30306	3.43118e-07	4.84247e-05		MAPK10	1.10761	7.68644	20.2288	1.55853e-13	2.19958e-11
DSC2	1.33084	5.41051	7.30767	1.17134e-07	1.62986e-05		ZNF763	-0.394318	-5.18958	6.26117	3.58831e-07	4.99935e-05		USP53	0.483768	7.67806	20.1747	1.64816e-13	2.30585e-11
COL10A1	2.3975	5.40989	7.30465	1.17511e-07	1.62986e-05		POU5F1B	-0.843322	-5.18867	6.25691	3.60469e-07	4.99935e-05		HEATR5B	0.246306	7.67292	20.1415	1.70566e-13	2.36572e-11
SPARC	0.905164	5.40777	7.2944	1.18799e-07	1.63364e-05		SHPRH	-0.217732	-5.18696	6.24894	3.63555e-07	4.99935e-05		ABCA1	-0.565598	-7.6592	20.053	1.86901e-13	2.57013e-11
ECM1	0.793068	5.40237	7.26829	1.22149e-07	1.65154e-05		CYP4F22	-1.65047	-5.18502	6.23991	3.6708e-07	5.00504e-05		MTHFD2	-0.626106	-7.65732	20.0408	1.89265e-13	2.58058e-11
DGKE	-0.455619	-5.40236	7.26825	1.22154e-07	1.65154e-05		OSM	1.04349	5.18257	6.22849	3.71589e-07	5.02394e-05		PLCE1	1.07952	7.63895	19.9225	2.13873e-13	2.8916e-11
ST3GAL6	0.826921	5.39336	7.22478	1.2794e-07	1.71535e-05		LRP2BP	-0.428985	-5.17479	6.19227	3.86263e-07	5.17883e-05		ARSI	-1.66412	-7.63045	19.8678	2.26303e-13	3.03416e-11
CYP27A1	0.949755	5.39022	7.20965	1.30018e-07	1.72881e-05		FPR2	1.06471	5.17159	6.17741	3.9245e-07	5.21829e-05		LAMA1	-1.4854	-7.6186	19.7917	2.44837e-13	3.25552e-11
COL3A1	1.2235	5.38579	7.18829	1.33008e-07	1.75407e-05		FAM174B	-0.948435	-5.16336	6.13918	4.08826e-07	5.39148e-05		FCGR2A	-1.005	-7.6114	19.7454	2.56828e-13	3.38697e-11
SYNRG	-0.291575	-5.37381	7.13061	1.41434e-07	1.85003e-05		AMT	-0.448728	-5.15761	6.1125	4.20661e-07	5.48571e-05		OSCAR	-1.17551	-7.60873	19.7283	2.61407e-13	3.41933e-11
COL6A3	1.14157	5.37076	7.11592	1.43665e-07	1.86406e-05		EPHB6	-1.01613	-5.15547	6.10259	4.25141e-07	5.48571e-05		FCGR1A	-1.35015	-7.6067	19.7152	2.6496e-13	3.43786e-11
NOTCH2	0.44026	5.36376	7.0823	1.48902e-07	1.89935e-05		AURKB	0.56691	5.15421	6.09677	4.27797e-07	5.48571e-05		FAM117B	0.535327	7.60192	19.6846	2.73484e-13	3.52006e-11
FBXO32	0.877404	5.3625	7.07623	1.49868e-07	1.89935e-05		CDH23	-1.05284	-5.15336	6.09281	4.2961e-07	5.48571e-05		CCNT2	0.412639	7.59957	19.6695	2.77782e-13	3.54702e-11
HTRA3	1.20387	5.36242	7.07586	1.49927e-07	1.89935e-05		GDF7	-1.17704	-5.15063	6.08016	4.35463e-07	5.51666e-05		TBX3	1.39637	7.59823	19.6609	2.80258e-13	3.55045e-11
SUGCT	0.970159	5.35456	7.03815	1.56071e-07	1.96156e-05		PRKCA	-0.534801	-5.14225	6.04136	4.53918e-07	5.70553e-05		SNX14	0.374505	7.59704	19.6533	2.8247e-13	3.55052e-11
PTPRN	1.87055	5.35188	7.0253	1.58223e-07	1.96156e-05		CLSPN	0.551168	5.1355	6.01019	4.69308e-07	5.82345e-05		CD109	-1.18329	-7.59392	19.6333	2.88377e-13	3.59667e-11
TXK	-0.869394	-5.35155	7.02368	1.58495e-07	1.96156e-05		PSMG1	0.3411	5.13353	6.00108	4.73901e-07	5.82345e-05		SPINK1	2.96294	7.58881	19.6005	2.98297e-13	3.67995e-11
PTPN12	0.398937	5.337	6.95402	1.70704e-07	2.09653e-05		ARPC5L	0.295143	5.13342	6.00058	4.74158e-07	5.82345e-05		CHST11	-0.946352	-7.58814	19.5962	2.99629e-13	3.67995e-11
SLC22A15	0.56598	5.33542	6.94648	1.7208e-07	2.09743e-05		RBM42	0.28043	5.12809	5.97597	4.86805e-07	5.93348e-05		AMT	0.626109	7.58315	19.5642	3.097e-13	3.77482e-11
FBN1	1.05623	5.31678	6.85749	1.89196e-07	2.2887e-05		DLEC1	-0.579691	-5.12537	5.96339	4.93398e-07	5.96863e-05		CASP9	0.379795	7.57223	19.4944	3.32887e-13	4.02693e-11
FKBP10	0.91208	5.30503	6.80148	2.00831e-07	2.37706e-05		PFDN2	0.393039	5.11769	5.92802	5.12429e-07	6.15259e-05		SORL1	1.02966	7.56946	19.4767	3.39027e-13	4.07061e-11
CTHRC1	1.30396	5.30502	6.80144	2.0084e-07	2.37706e-05		CDK4	0.297994	5.11587	5.91963	5.17051e-07	6.1621e-05		ANXA2	-0.692689	-7.56069	19.4206	3.59264e-13	4.28162e-11
BCAT1	1.2488	5.30493	6.80101	2.00932e-07	2.37706e-05		IFI44L	1.01431	5.10953	5.89044	5.33455e-07	6.31085e-05		IFI27	-1.42203	-7.55151	19.362	3.817e-13	4.51557e-11
GALNT10	0.566558	5.30157	6.78506	2.04376e-07	2.40015e-05		PPFIBP2	-0.70599	-5.10747	5.88096	5.38893e-07	6.32865e-05		SLIT3	1.0762	7.54121	19.2963	4.08523e-13	4.79761e-11
SURF4	0.344714	5.29454	6.75163	2.11791e-07	2.4692e-05		CXorf57	-1.04911	-5.1002	5.84757	5.58496e-07	6.51134e-05		DEGS1	-0.799905	-7.53048	19.2279	4.38452e-13	5.11178e-11
FAM20C	0.976686	5.29055	6.73268	2.16112e-07	2.50145e-05		BCL2A1	0.997121	5.09341	5.81639	5.77448e-07	6.68386e-05		SERPINB7	-2.22518	-7.5281	19.2127	4.45396e-13	5.15538e-11
MFI2	1.31628	5.28435	6.70324	2.23001e-07	2.56276e-05		C2	0.698348	5.0902	5.80168	5.86615e-07	6.70205e-05		RFX8	-1.27509	-7.52321	19.1815	4.59964e-13	5.28597e-11
TRMT2B	-0.274861	-5.28093	6.68703	2.26886e-07	2.58891e-05		CHI3L1	1.44685	5.08995	5.80051	5.87351e-07	6.70205e-05		CARD11	1.05787	7.51393	19.1225	4.88903e-13	5.57869e-11
FAP	1.32995	5.26344	6.60423	2.47824e-07	2.80791e-05		DYNC2LI1	-0.274195	-5.07586	5.736	6.29338e-07	7.13058e-05		AQP9	-1.53383	-7.50907	19.0916	5.04785e-13	5.71936e-11
IRF2	-0.332915	-5.25277	6.55384	2.61504e-07	2.9393e-05		CNTN4	-0.687247	-5.06307	5.67753	6.69994e-07	7.53814e-05		SHH	2.52998	7.50347	19.056	5.23689e-13	5.89205e-11
RAB31	0.700055	5.25158	6.54823	2.63073e-07	2.9393e-05		PSMB2	0.261306	5.05884	5.65826	6.83958e-07	7.6418e-05		ANKAR	0.500463	7.49982	19.0328	5.36419e-13	5.99336e-11
PLXND1	0.550771	5.24416	6.51326	2.73069e-07	3.02993e-05		GUCY1A2	-0.554277	-5.0554	5.64256	6.95552e-07	7.71775e-05		ACP6	0.747143	7.49522	19.0036	5.52867e-13	6.11003e-11
MFAP5	2.04964	5.24175	6.50189	2.764e-07	3.04589e-05		ODF3B	0.645507	5.05074	5.62134	7.11539e-07	7.84106e-05		HRC	0.992156	7.49478	19.0008	5.54456e-13	6.11003e-11
PTTG2	-0.892397	-5.23839	6.48609	2.81097e-07	3.07658e-05		OLR1	1.05352	5.04896	5.6132	7.17765e-07	7.85586e-05		LRRC15	-2.19398	-7.48924	18.9656	5.74991e-13	6.29322e-11
KLK5	2.32772	5.23578	6.47381	2.84801e-07	3.08739e-05		LNX1	-0.706385	-5.04695	5.60407	7.24817e-07	7.87945e-05		AHNAK2	-1.59608	-7.48611	18.9457	5.86935e-13	6.38054e-11
HK3	1.1219	5.235	6.47013	2.85923e-07	3.08739e-05		MRAP2	-0.933846	-5.03961	5.57069	7.51198e-07	8.11143e-05		DCSTAMP	-1.60082	-7.48149	18.9164	6.04986e-13	6.53263e-11
CHSY3	0.746075	5.23314	6.46137	2.88605e-07	3.09558e-05		ATRNL1	-1.02167	-5.03587	5.55368	7.65006e-07	8.20546e-05		ABCC4	0.815144	7.47578	18.8802	6.28039e-13	6.72363e-11
COLGALT1	0.421402	5.22249	6.41132	3.04429e-07	3.24368e-05		USP53	-0.335379	-5.03391	5.54478	7.7234e-07	8.22926e-05		ANLN	-0.76349	-7.47505	18.8756	6.31033e-13	6.72363e-11
POSTN	1.72944	5.21695	6.3853	3.12999e-07	3.31305e-05		CXCL8	1.2282	5.02863	5.5208	7.92431e-07	8.38778e-05		IL4I1	-1.24758	-7.47368	18.8669	6.36735e-13	6.73975e-11
OSBPL6	1.14826	5.21142	6.35937	3.21776e-07	3.37977e-05		ZNF846	-0.455286	-5.02639	5.51064	8.01104e-07	8.42416e-05		ACER2	1.61819	7.46812	18.8317	6.60368e-13	6.94422e-11
SH3D21	0.655667	5.21035	6.35435	3.23503e-07	3.37977e-05		ZNF709	-0.302375	-5.02489	5.50383	8.06966e-07	8.4307e-05		DNAH17	-1.98596	-7.44988	18.7163	7.44059e-13	7.77348e-11
ZNF780A	-0.386908	-5.20842	6.34534	3.2663e-07	3.39042e-05		UBE2T	0.474187	5.01947	5.47929	8.28462e-07	8.59944e-05		ANKRA2	0.37182	7.44708	18.6985	7.57822e-13	7.8662e-11
ZNF552	-0.816132	-5.20405	6.32485	3.33846e-07	3.44311e-05		SPC24	0.514774	5.01784	5.47192	8.35031e-07	8.61206e-05		TREM1	-1.40553	-7.44164	18.6642	7.85219e-13	8.09833e-11
APOE	1.15384	5.19857	6.29923	3.43097e-07	3.51598e-05		CDCA5	0.540931	5.01083	5.44016	8.63928e-07	8.85334e-05		NSUN6	0.599361	7.43663	18.6326	8.11312e-13	8.31414e-11
ELMOD1	1.23268	5.19514	6.2832	3.49018e-07	3.5239e-05		ZMIZ1	-0.380748	-5.00798	5.42728	8.75926e-07	8.88173e-05		CXCL8	-1.7245	-7.43218	18.6045	8.35239e-13	8.50517e-11
SOX11	1.37997	5.19435	6.27948	3.50405e-07	3.5239e-05		IFIT5	0.396419	5.00756	5.42535	8.77739e-07	8.88173e-05		BTBD16	2.31369	7.42851	18.5813	8.55488e-13	8.65657e-11
SLMO1	0.925418	5.19433	6.27939	3.50441e-07	3.5239e-05		MAML3	-0.483869	-5.00557	5.41637	8.86232e-07	8.89116e-05		PLOD2	-0.95206	-7.42477	18.5577	8.7663e-13	8.81506e-11
ZNF253	-0.541245	-5.18316	6.22721	3.70504e-07	3.7025e-05		ANLN	0.538524	5.00318	5.40557	8.96541e-07	8.89116e-05		FCER1G	-0.988775	-7.41989	18.5269	9.04954e-13	9.04335e-11
MCHR1	1.44014	5.17553	6.19163	3.84843e-07	3.82206e-05		PTH1R	-0.752135	-5.00227	5.40146	9.00498e-07	8.89116e-05		MFAP3L	1.19514	7.40992	18.4641	9.657e-13	9.59084e-11
HPCAL1	0.466993	5.16917	6.16205	3.97187e-07	3.92045e-05		TMEM8B	-0.36405	-5.0022	5.40117	9.00777e-07	8.89116e-05		PIK3C2B	0.762094	7.40027	18.4034	1.0283e-12	1.00771e-10
UPK1A	-2.44418	-5.16566	6.14571	4.04174e-07	3.95254e-05		TAP2	0.569641	4.9964	5.37499	9.26411e-07	9.06002e-05		TRAK1	0.763671	7.39956	18.3989	1.03303e-12	1.00771e-10
CORO1C	0.46434	5.16479	6.14162	4.05939e-07	3.95254e-05		YARS	0.252968	4.99579	5.37223	9.29146e-07	9.06002e-05		ZNF440	0.762292	7.3995	18.3986	1.03345e-12	1.00771e-10
THY1	0.788203	5.16386	6.13732	4.07807e-07	3.95254e-05		GPR84	0.722911	4.98467	5.32211	9.80422e-07	9.50242e-05		CAB39L	0.98975	7.39266	18.3555	1.08052e-12	1.04726e-10
RFX7	-0.368023	-5.16042	6.12131	4.14839e-07	3.99662e-05		FCGR1A	0.934163	4.98051	5.30335	1.00033e-06	9.63735e-05		BLVRA	-0.573175	-7.38867	18.3304	1.10889e-12	1.06445e-10
EDIL3	0.894385	5.14529	6.05108	4.47132e-07	4.28209e-05		PLEKHG1	-0.406823	-4.97767	5.29058	1.01412e-06	9.71199e-05		HPSE	-0.913504	-7.38831	18.3282	1.11149e-12	1.06445e-10
OSCAR	1.06964	5.14251	6.0382	4.53324e-07	4.3157e-05		RAP1GAP	-0.862046	-4.97455	5.27654	1.02949e-06	9.80087e-05		ANXA1	-1.04066	-7.37596	18.2506	1.20429e-12	1.14595e-10
RGS4	1.15206	5.12677	5.96535	4.8999e-07	4.63733e-05		TMEM150B	0.823501	4.97061	5.25887	1.04918e-06	9.92955e-05		OBFC1	0.515783	7.37513	18.2454	1.21084e-12	1.14595e-10
TIMP2	0.85748	5.11939	5.93125	5.08161e-07	4.75648e-05		NMI	0.346382	4.96884	5.25089	1.05819e-06	9.95629e-05		SPATA6	0.588486	7.36609	18.1887	1.28393e-12	1.20802e-10
SULF1	1.34392	5.11926	5.93064	5.08493e-07	4.75648e-05		ARNTL2	0.559045	4.966	5.23812	1.07277e-06	0.000100348		OR13A1	1.38877	7.36244	18.1658	1.31469e-12	1.22977e-10
ACTN1	0.619258	5.11728	5.92153	5.13465e-07	4.77523e-05		ANP32E	0.369567	4.96455	5.23165	1.08024e-06	0.000100462		CCRN4L	-0.661083	-7.36056	18.154	1.33084e-12	1.23768e-10
ATP6V1B2	0.408301	5.11202	5.89724	5.26957e-07	4.82379e-05		ZBTB7C	-0.924698	-4.95734	5.19931	1.11835e-06	0.000102722		SLC24A2	-1.74714	-7.35701	18.1317	1.36185e-12	1.25924e-10
SLC12A8	0.74611	5.11199	5.8971	5.27039e-07	4.82379e-05		FMO5	-0.700866	-4.95612	5.19382	1.12494e-06	0.000102722		BANK1	0.977414	7.35462	18.1168	1.38311e-12	1.26562e-10
SNX31	-2.40928	-5.11174	5.89596	5.27682e-07	4.82379e-05		SAC3D1	0.375152	4.95556	5.19132	1.12797e-06	0.000102722		AHR	0.66014	7.35446	18.1158	1.38448e-12	1.26562e-10
ZNF469	0.974014	5.10379	5.85933	5.48736e-07	4.98792e-05		PTPRM	-0.590658	-4.95371	5.18305	1.13802e-06	0.000102722		FRZB	0.980571	7.35022	18.0892	1.42305e-12	1.28645e-10
PLEKHM2	0.281719	5.09073	5.79927	5.85093e-07	5.24029e-05		SIGLEC15	-0.970861	-4.95345	5.18187	1.13945e-06	0.000102722		CRTAC1	2.54265	7.3502	18.0891	1.42326e-12	1.28645e-10
PRKCH	-0.372972	-5.09057	5.79853	5.85554e-07	5.24029e-05		AQP7	-1.14189	-4.95283	5.1791	1.14284e-06	0.000102722		CXorf57	1.4391	7.34548	18.0596	1.46741e-12	1.31895e-10
SLAIN1	-0.951065	-5.09032	5.79738	5.86272e-07	5.24029e-05		C4orf29	-0.212272	-4.95141	5.17273	1.15067e-06	0.000102851		VIPR1	1.30344	7.34308	18.0446	1.49035e-12	1.33212e-10
PGM3	0.321565	5.08641	5.77941	5.97636e-07	5.31235e-05		HDGF	0.316765	4.94317	5.13585	1.19709e-06	0.000106409		ZBTB7C	1.30131	7.33785	18.0118	1.54167e-12	1.37038e-10
CCSER1	-1.18203	-5.0849	5.7725	6.02062e-07	5.3223e-05		BCKDHB	-0.430599	-4.9409	5.1257	1.21019e-06	0.000106982		TSPAN12	1.02106	7.33143	17.9717	1.607e-12	1.42061e-10
FZD1	0.6269	5.07671	5.7349	6.2674e-07	5.51017e-05		BCL2L12	0.328186	4.93531	5.10077	1.24298e-06	0.00010928		PLK2	-0.781463	-7.32993	17.9623	1.62267e-12	1.42353e-10
ADAMTS14	0.98508	5.07372	5.7212	6.35983e-07	5.56105e-05		TUBA1C	0.368349	4.93118	5.0823	1.26784e-06	0.00011086		ACTN1	-0.661973	-7.32942	17.9592	1.62801e-12	1.42353e-10
TMC4	-0.893858	-5.0666	5.68863	6.5851e-07	5.7269e-05		CD8A	0.904716	4.91626	5.01583	1.36153e-06	0.000118409		CD14	-0.96324	-7.32599	17.9377	1.66451e-12	1.44758e-10
ANPEP	1.00415	5.06161	5.66581	6.74766e-07	5.83672e-05		TOX3	-1.87597	-4.90278	4.9559	1.45193e-06	0.000125156		HMGCS2	3.03383	7.32402	17.9254	1.68581e-12	1.45823e-10
ADAMTS6	0.847213	5.05965	5.65685	6.81253e-07	5.85008e-05		PIEZO2	-0.674667	-4.90238	4.95415	1.45466e-06	0.000125156		OLR1	-1.45445	-7.32018	17.9014	1.72823e-12	1.48443e-10
GALK1	0.452612	5.05895	5.65366	6.83582e-07	5.85008e-05		FAM83D	0.512257	4.88644	4.88348	1.56925e-06	0.000134083		POLD1	-0.472139	-7.31961	17.8979	1.73456e-12	1.48443e-10
AFF3	-1.10734	-5.0559	5.63971	6.93847e-07	5.88127e-05		ATP1B2	-0.609098	-4.88502	4.87718	1.57989e-06	0.000134083		KLF15	1.2359	7.31765	17.8856	1.75667e-12	1.4954e-10
KLK8	2.18934	5.0557	5.63878	6.94538e-07	5.88127e-05		ABLIM1	-0.41265	-4.88438	4.87434	1.58471e-06	0.000134083		AGTRAP	-0.495257	-7.31561	17.8729	1.77991e-12	1.50721e-10
CAMK2A	1.49703	5.05117	5.6181	7.10063e-07	5.96227e-05		STAT2	0.255116	4.88344	4.8702	1.59177e-06	0.000134083		WSCD2	2.05109	7.31128	17.8459	1.83034e-12	1.5418e-10
MAST2	0.447682	5.05075	5.61619	7.11514e-07	5.96227e-05		BHLHE41	-0.680593	-4.87898	4.8505	1.62579e-06	0.000136236		KIAA0430	0.270693	7.30358	17.7979	1.92359e-12	1.61191e-10
TMEM50B	-0.399804	-5.04818	5.60449	7.20465e-07	6.00599e-05		TBX3	-0.942354	-4.84456	4.69878	1.91332e-06	0.0001595		SIDT1	1.09159	7.30084	17.7808	1.9579e-12	1.63216e-10
ASPN	1.24555	5.0459	5.59406	7.28542e-07	6.04201e-05		CDT1	0.519775	4.83772	4.66875	1.97604e-06	0.000163879		CYP4F12	1.78936	7.29355	17.7354	2.05196e-12	1.70175e-10
DEGS1	0.721061	5.04253	5.57869	7.40606e-07	6.11057e-05		CDC20	0.59449	4.83608	4.66153	1.9914e-06	0.000164306		ALDH1L2	-1.1361	-7.29211	17.7265	2.0711e-12	1.70882e-10
LZTS1	0.727957	5.03922	5.56363	7.52626e-07	6.15059e-05		MCF2L	-0.544118	-4.83283	4.6473	2.02207e-06	0.000165985		LARGE	0.739105	7.28466	17.6801	2.17293e-12	1.78369e-10
ITGAM	0.87268	5.03909	5.56304	7.53103e-07	6.15059e-05		ZNF439	-0.527499	-4.82755	4.62418	2.07292e-06	0.000169295		ENO1	-0.573659	-7.2791	17.6455	2.25198e-12	1.83919e-10
DNM1	0.83597	5.0378	5.55716	7.57851e-07	6.15812e-05		CENPN	0.400558	4.81965	4.58959	2.15136e-06	0.000174814		MMP14	-0.671888	-7.27151	17.5983	2.36466e-12	1.92146e-10
ZFP14	-0.418281	-5.03553	5.54682	7.66275e-07	6.19527e-05		PRF1	0.831394	4.81775	4.58129	2.17063e-06	0.0001752		LRRC59	-0.441488	-7.26962	17.5866	2.39351e-12	1.93514e-10
PTPDC1	0.412514	5.03084	5.52548	7.8395e-07	6.30649e-05		SENP7	-0.242019	-4.81704	4.57818	2.17789e-06	0.0001752		GBP1	-0.90768	-7.26263	17.5432	2.50343e-12	2.01388e-10
BLK	-1.6462	-5.02564	5.50186	8.03998e-07	6.43558e-05		KPNA2	0.407372	4.8116	4.55439	2.23425e-06	0.000178131		DHRS2	2.42044	7.26132	17.5351	2.52459e-12	2.02081e-10
FAM129C	-1.49467	-5.01685	5.46195	8.39051e-07	6.68292e-05		SPC25	0.492607	4.81139	4.55347	2.23647e-06	0.000178131		FAM174B	1.2731	7.2593	17.5225	2.55756e-12	2.03706e-10
IMPDH1	0.570683	5.01324	5.44555	8.53893e-07	6.76763e-05		TMEM163	-0.888727	-4.80834	4.54015	2.2687e-06	0.00017838		JPH4	1.19426	7.25836	17.5167	2.57302e-12	2.03928e-10
SIRPA	0.754964	5.00794	5.42156	8.76086e-07	6.90949e-05		TICRR	0.558716	4.80794	4.53839	2.27298e-06	0.00017838		COL5A2	-1.06667	-7.2529	17.4829	2.66477e-12	2.10164e-10
ZNF101	-0.383551	-5.00573	5.41154	8.8552e-07	6.94982e-05		AP2S1	0.289129	4.8077	4.53737	2.27548e-06	0.00017838		DSC2	-1.33788	-7.24682	17.4451	2.77082e-12	2.17462e-10
CCDC67	1.46495	5.00181	5.39381	9.02472e-07	7.04848e-05		STK32A	-1.3775	-4.80691	4.53392	2.28393e-06	0.00017838		ATP1B2	0.859105	7.24133	17.4111	2.87002e-12	2.24154e-10
TGFBR3	-0.952055	-4.99812	5.37708	9.18761e-07	7.129e-05		COLQ	-0.420943	-4.80129	4.5094	2.34489e-06	0.0001818		MSANTD3	-0.482696	-7.23998	17.4027	2.89507e-12	2.25018e-10
SLC14A1	-1.93342	-4.99688	5.37148	9.24278e-07	7.129e-05		JAKMIP1	0.871859	4.80079	4.50724	2.35033e-06	0.0001818		PTPRN	-1.89762	-7.23879	17.3954	2.91722e-12	2.2565e-10
MS4A1	-1.89566	-4.99648	5.36967	9.26074e-07	7.129e-05		DIAPH3	0.488992	4.79792	4.4947	2.38221e-06	0.000183385		GPR84	-0.999253	-7.23037	17.3433	3.07886e-12	2.37013e-10
GALNT6	0.805152	4.99117	5.3457	9.50123e-07	7.2793e-05		SHCBP1	0.444431	4.79475	4.48091	2.41777e-06	0.000185087		MBTD1	0.346986	7.2279	17.328	3.12774e-12	2.3963e-10
ABCB1	-0.845403	-4.9895	5.33816	9.57815e-07	7.30346e-05		ADAMDEC1	1.05049	4.79391	4.47724	2.42733e-06	0.000185087		IFI6	-1.23253	-7.2262	17.3175	3.16204e-12	2.4111e-10
CILP	1.58636	4.98336	5.31043	9.86646e-07	7.4878e-05		MUC16	1.94785	4.79029	4.46149	2.46876e-06	0.000187358		MPP1	-0.823949	-7.22383	17.3029	3.21034e-12	2.43456e-10
CD68	0.646312	4.98187	5.30371	9.9377e-07	7.5059e-05		MOGAT2	-1.34088	-4.78567	4.4414	2.52262e-06	0.000189688		GTF2IRD2B	0.539006	7.22321	17.299	3.22308e-12	2.43456e-10
CTSK	0.961832	4.98092	5.2994	9.98361e-07	7.5059e-05		AURKA	0.452572	4.78563	4.44125	2.52305e-06	0.000189688		CXCL10	-1.70514	-7.22225	17.2931	3.24301e-12	2.43817e-10
MSANTD3	0.444732	4.9771	5.28218	1.01692e-06	7.60988e-05		NRIP2	-0.749856	-4.78388	4.43362	2.5438e-06	0.000189969		ZNF44	0.460104	7.22151	17.2885	3.25841e-12	2.43835e-10
KIAA0930	0.377836	4.97218	5.26003	1.0413e-06	7.72221e-05		PDCD1LG2	0.767626	4.78332	4.43121	2.5504e-06	0.000189969		RSAD2	-1.12751	-7.20813	17.2059	3.54926e-12	2.64371e-10
ZNF536	-1.6382	-4.97213	5.25983	1.04153e-06	7.72221e-05		UBE2S	0.472533	4.78191	4.42507	2.56729e-06	0.000190346		DUSP14	-0.560857	-7.20344	17.1769	3.65719e-12	2.71155e-10
ABL2	0.360751	4.96951	5.24804	1.05474e-06	7.7843e-05		MCM10	0.533053	4.77146	4.37973	2.69548e-06	0.000198934		CDC25B	-0.612964	-7.19377	17.1173	3.89015e-12	2.87104e-10
COL12A1	1.00245	4.96574	5.23105	1.0741e-06	7.87548e-05		CXCL1	1.07716	4.76994	4.37312	2.71469e-06	0.000199437		S100A10	-0.937766	-7.19173	17.1047	3.94091e-12	2.89522e-10
EPB41	-0.523039	-4.9652	5.22862	1.07689e-06	7.87548e-05		EPS8	-0.465907	-4.76755	4.36275	2.74511e-06	0.000200755		MYRIP	1.27495	7.18955	17.0913	3.99614e-12	2.92245e-10
GFPT2	1.4593	4.96312	5.21926	1.08773e-06	7.91875e-05		TROAP	0.510979	4.76654	4.35841	2.75796e-06	0.000200782		C5AR1	-0.98783	-7.18834	17.0839	4.02703e-12	2.93172e-10
TMEM241	0.5822	4.96139	5.21151	1.09679e-06	7.94878e-05		MTHFD2	0.413168	4.76366	4.34591	2.79525e-06	0.00020258		CDCA4	-0.547507	-7.16795	16.9584	4.5855e-12	3.31775e-10
ZNF506	-0.480294	-4.95972	5.20401	1.10562e-06	7.97684e-05		BEND5	-0.661382	-4.75825	4.32252	2.86644e-06	0.000205986		FTL	-0.554582	-7.16751	16.9556	4.59854e-12	3.31775e-10
INHBA	1.18289	4.95433	5.17979	1.13465e-06	8.14973e-05		PSMD2	0.280528	4.75648	4.31484	2.89021e-06	0.000205986		TGFBR3	1.01947	7.16057	16.913	4.80587e-12	3.45186e-10
SAMD12	-0.90739	-4.94944	5.15787	1.16158e-06	8.25708e-05		GNLY	0.924012	4.75597	4.31263	2.89707e-06	0.000205986		NAALADL2	1.0506	7.15515	16.8797	4.97448e-12	3.55303e-10
SLC4A2	0.378321	4.94915	5.15654	1.16323e-06	8.25708e-05		P2RY4	-0.505225	-4.75552	4.31068	2.90314e-06	0.000205986		SLC38A11	1.21645	7.15463	16.8765	4.99089e-12	3.55303e-10
PPFIBP1	0.446639	4.94814	5.15203	1.16886e-06	8.25708e-05		C1QB	0.718839	4.75483	4.30772	2.91241e-06	0.000205986		MMP8	-1.72839	-7.15014	16.849	5.13532e-12	3.63974e-10
AK9	-0.547229	-4.94792	5.15102	1.17012e-06	8.25708e-05		SORL1	-0.684961	-4.75434	4.3056	2.91906e-06	0.000205986		HSD17B2	1.84081	7.14257	16.8026	5.38816e-12	3.8022e-10
MYCL	-1.307	-4.94661	5.14518	1.17746e-06	8.27255e-05		NUDT13	-0.352032	-4.75292	4.29944	2.93843e-06	0.000206447		ADAMTS12	-1.15849	-7.1406	16.7905	5.45604e-12	3.83328e-10
LAMC3	-1.16595	-4.94458	5.13606	1.18901e-06	8.3174e-05		SLC24A1	-0.318554	-4.75171	4.29423	2.95495e-06	0.000206705		NPAP1	2.41887	7.13602	16.7624	5.61693e-12	3.92917e-10
FTL	0.511152	4.93266	5.0827	1.25889e-06	8.76812e-05		SHROOM4	-0.444668	-4.74787	4.27766	3.00806e-06	0.000208787		TUBB6	-0.966364	-7.13381	16.7489	5.69598e-12	3.96722e-10
ZNF780B	-0.372802	-4.92716	5.05813	1.29244e-06	8.96294e-05		ZNF487	-0.39322	-4.74692	4.27353	3.02144e-06	0.000208787		ZNF487	0.562146	7.13079	16.7304	5.80619e-12	4.02655e-10
KLK6	2.39284	4.9244	5.04582	1.30959e-06	9.04291e-05		EXO1	0.525777	4.74676	4.27286	3.02364e-06	0.000208787		COL5A3	-0.87509	-7.11985	16.6634	6.22303e-12	4.2971e-10
TNFAIP6	1.18201	4.91079	4.98514	1.39749e-06	9.60861e-05		SEMA4G	-0.71449	-4.73804	4.23524	3.14842e-06	0.000216474		TGFBI	-0.949806	-7.11566	16.6378	6.39009e-12	4.3936e-10
RTN4RL2	0.918626	4.90087	4.94095	1.46519e-06	0.000100313		TPX2	0.529878	4.73353	4.21581	3.21491e-06	0.000219905		C1orf186	1.80098	7.11495	16.6334	6.41917e-12	4.394e-10
FAM168A	0.349423	4.89486	4.91428	1.50765e-06	0.000102782		PLCE1	-0.709494	-4.73281	4.21271	3.22565e-06	0.000219905		ST3GAL5	1.04892	7.1143	16.6295	6.4453e-12	4.394e-10
TNFRSF10D	0.684015	4.89201	4.90159	1.52827e-06	0.000103404		HAUS8	0.275442	4.72992	4.20027	3.26911e-06	0.000221927		PRDX4	-0.493726	-7.10401	16.5666	6.8788e-12	4.66975e-10
SPRR2G	1.85963	4.89182	4.90076	1.52963e-06	0.000103404		APOBEC3A	0.913084	4.72631	4.18475	3.32413e-06	0.000224714		DACH1	1.00488	7.10071	16.5465	7.02403e-12	4.7483e-10
TRIO	0.37518	4.88596	4.87477	1.5728e-06	0.000105633		HELZ2	0.383475	4.72292	4.17017	3.37667e-06	0.00022731		OSM	-1.36914	-7.0999	16.5415	7.06018e-12	4.75277e-10
KLF10	0.476331	4.88515	4.87118	1.57886e-06	0.000105633		FCGR2A	0.660682	4.71848	4.15112	3.44656e-06	0.000230647		SAMD12	0.971209	7.08242	16.4349	7.88379e-12	5.28509e-10
AGPAT4	0.690248	4.8847	4.86915	1.5823e-06	0.000105633		FOXP1	-0.313606	-4.71736	4.14631	3.46444e-06	0.000230647		ST3GAL6	-0.816964	-7.07992	16.4197	8.00904e-12	5.34678e-10
DMRT3	1.2943	4.88253	4.85955	1.59865e-06	0.000106284		MYBL2	0.640088	4.71706	4.14502	3.46924e-06	0.000230647		CTHRC1	-1.30699	-7.07315	16.3785	8.35855e-12	5.55706e-10
TMEM65	0.529239	4.88069	4.8514	1.61268e-06	0.000106775		ZNF44	-0.316314	-4.71508	4.13651	3.50115e-06	0.000231471		WARS	-0.73352	-7.07012	16.36	8.51961e-12	5.64083e-10
SERPINH1	0.54858	4.87578	4.82964	1.6507e-06	0.000108274		ZNF423	-0.581658	-4.7145	4.13405	3.51041e-06	0.000231471		CYP4B1	2.08924	7.06771	16.3454	8.65e-12	5.70368e-10
TPRG1	0.805969	4.87491	4.82579	1.65753e-06	0.000108274		RACGAP1	0.384527	4.71193	4.12301	3.55235e-06	0.000233281		SPG11	0.298992	7.06525	16.3304	8.78536e-12	5.76929e-10
FRZB	-0.874494	-4.87468	4.82477	1.65934e-06	0.000108274		TMC7	-0.798602	-4.70351	4.08693	3.69294e-06	0.000241527		TARS	-0.49962	-7.05989	16.2978	9.08646e-12	5.94277e-10
TRAM2	0.473423	4.87403	4.82191	1.66443e-06	0.000108274		EHD3	-0.518451	-4.70109	4.07655	3.73443e-06	0.000242349		MT2A	-1.2801	-7.04971	16.236	9.68737e-12	6.31012e-10
FKBP15	0.268739	4.87346	4.81937	1.66896e-06	0.000108274		G0S2	0.916644	4.70015	4.07256	3.75047e-06	0.000242349		ANXA5	-0.654455	-7.03529	16.1485	1.06064e-11	6.88087e-10
PDGFRL	1.19426	4.8684	4.79699	1.70945e-06	0.000110455		ATOX1	0.246774	4.70014	4.07251	3.75069e-06	0.000242349		CENPC	0.280779	7.02952	16.1135	1.09977e-11	7.10614e-10
CYTH3	0.463262	4.86276	4.7721	1.75566e-06	0.000112987		CDC45	0.48888	4.69897	4.06749	3.77099e-06	0.000242631		LILRB4	-1.14614	-7.01271	16.0117	1.22203e-11	7.86452e-10
TCF21	-1.49982	-4.8558	4.74136	1.81443e-06	0.000116304		RNASEH2A	0.374031	4.69785	4.06271	3.79043e-06	0.000242631		DTL	-0.672458	-7.00859	15.9868	1.25394e-11	8.03773e-10
CHPF	0.552477	4.84144	4.67811	1.94168e-06	0.000123796		VPS13D	-0.198964	-4.69729	4.0603	3.8003e-06	0.000242631		ZNF91	0.686195	7.00573	15.9696	1.27657e-11	8.15031e-10
NAV1	0.55943	4.83955	4.6698	1.95905e-06	0.000123796		BTBD16	-1.54225	-4.68325	4.00033	4.05361e-06	0.000257781		FRY	0.880858	7.00239	15.9494	1.30355e-11	8.28962e-10
CDH2	1.3562	4.83891	4.667	1.96494e-06	0.000123796		LRRC59	0.299628	4.6795	3.98434	4.12395e-06	0.000261221		COL1A1	-1.21133	-6.99808	15.9234	1.33918e-11	8.48273e-10
FOXA1	-1.48117	-4.83873	4.66621	1.9666e-06	0.000123796		IL10	0.773676	4.67717	3.97442	4.16824e-06	0.000262991		BCL2A1	-1.31262	-6.99656	15.9142	1.35197e-11	8.53016e-10
PAMR1	-0.907166	-4.83839	4.66471	1.96978e-06	0.000123796		ACP6	-0.493349	-4.67459	3.96345	4.21775e-06	0.000265076		SNX8	-0.444732	-6.99573	15.9091	1.35905e-11	8.54128e-10
JMJD6	0.281354	4.83688	4.65807	1.98384e-06	0.000124195		CMPK2	0.567647	4.6732	3.95751	4.24477e-06	0.000265736		CCR1	-0.905754	-6.99001	15.8746	1.40849e-11	8.81759e-10
BNIP3	0.865486	4.83357	4.64351	2.01503e-06	0.000125658		CENPI	0.421615	4.67191	3.95202	4.26993e-06	0.000265868		FSD1L	-0.83192	-6.98896	15.8683	1.41776e-11	8.84121e-10
PLOD2	0.83467	4.83126	4.63338	2.03704e-06	0.00012654		CDC25B	0.419126	4.6714	3.94985	4.27993e-06	0.000265868		BOP1	-0.512318	-6.98468	15.8425	1.45618e-11	9.04572e-10
LMCD1	0.8483	4.83028	4.62906	2.0465e-06	0.000126639		GTF2IRD2B	-0.367166	-4.67027	3.94503	4.30219e-06	0.000266223		PPARG	1.30028	6.98317	15.8334	1.47e-11	9.09647e-10
B4GALT2	0.403109	4.82843	4.62092	2.06442e-06	0.000127258		KLRC2	0.906144	4.65978	3.90045	4.51368e-06	0.00027824		ARNTL2	-0.751958	-6.98005	15.8146	1.49892e-11	9.23988e-10
PRRX1	1.2274	4.82628	4.61149	2.08539e-06	0.000127855		ORC1	0.448118	4.65698	3.88854	4.57194e-06	0.000280755		MOGAT2	1.86674	6.97832	15.8042	1.51516e-11	9.30434e-10
DENND2D	-0.599701	-4.82581	4.60944	2.08999e-06	0.000127855		AK9	-0.404756	-4.65504	3.88035	4.61244e-06	0.000282166		ZNF564	0.344729	6.97547	15.787	1.54239e-11	9.43555e-10
CARD11	-0.916505	-4.82321	4.59806	2.11564e-06	0.000128898		PREX2	-0.516943	-4.65412	3.87643	4.63192e-06	0.000282284		SYNRG	0.285234	6.9745	15.7811	1.5518e-11	9.45718e-10
SLC43A3	0.650338	4.82247	4.59479	2.12306e-06	0.000128898		ACSM6	-1.72485	-4.65231	3.86874	4.67045e-06	0.000283558		UPK1A	2.47979	6.97265	15.77	1.56977e-11	9.51018e-10
RAB42	0.82738	4.81901	4.57965	2.1578e-06	0.000130515		CASP9	-0.24742	-4.65105	3.86342	4.69729e-06	0.000284116		ICAM1	-0.954512	-6.97239	15.7684	1.57232e-11	9.51018e-10
BATF	-0.646106	-4.81636	4.56802	2.18488e-06	0.000131657		IL24	1.4453	4.64704	3.84642	4.78405e-06	0.00028828		TBC1D9	0.528252	6.97038	15.7563	1.59214e-11	9.59248e-10
ROR1	0.909826	4.81536	4.56366	2.19512e-06	0.000131781		KIF18A	0.472411	4.64617	3.84274	4.80303e-06	0.000288343		RERE	0.392502	6.96981	15.7529	1.59785e-11	9.59248e-10
CALB2	1.54516	4.80883	4.53507	2.26342e-06	0.000135376		SMC1A	0.225493	4.6444	3.83523	4.84204e-06	0.000289604		ADIRF	1.57571	6.96136	15.7021	1.68424e-11	1.00735e-09
TMEM178B	-1.25417	-4.80669	4.5257	2.28629e-06	0.000136237		CDC25A	0.504461	4.63599	3.79965	5.03118e-06	0.000299803		GNB4	-0.802352	-6.95885	15.6869	1.71082e-11	1.01946e-09
RALGAPA2	-0.702244	-4.79987	4.49591	2.36048e-06	0.000139813		ZNF563	-0.318724	-4.62691	3.76129	5.24338e-06	0.000311294		CAPN5	1.09317	6.95742	15.6784	1.72609e-11	1.02477e-09
NCOR2	0.343309	4.79958	4.49465	2.36367e-06	0.000139813		GKN1	-1.49004	-4.6242	3.74983	5.3085e-06	0.000314001		TMEM132E	1.11061	6.94104	15.58	1.91139e-11	1.13022e-09
LRRC17	1.02463	4.78418	4.42749	2.54022e-06	0.000149705		ZBTB20	-0.373747	-4.6187	3.72667	5.4426e-06	0.000320755		FMO5	0.939777	6.9405	15.5767	1.91777e-11	1.13022e-09
CTSZ	0.481412	4.78303	4.42249	2.55386e-06	0.00014996		BTAF1	-0.203702	-4.61478	3.71015	5.54031e-06	0.000323429		AARS	-0.357424	-6.93939	15.5701	1.93103e-11	1.13388e-09
COPZ2	0.871686	4.78072	4.41243	2.58156e-06	0.000151035		MYRIP	-0.862235	-4.61471	3.70984	5.54221e-06	0.000323429		SLC44A4	1.71616	6.93664	15.5536	1.96434e-11	1.14924e-09
CMTM3	0.560616	4.77859	4.40317	2.60733e-06	0.000151991		PARP14	0.353527	4.61427	3.708	5.5532e-06	0.000323429		AP2S1	-0.39823	-6.92793	15.5013	2.07365e-11	1.2088e-09
MORC4	0.373715	4.77363	4.38158	2.66842e-06	0.00015499		KLF15	-0.822915	-4.61358	3.70511	5.57049e-06	0.000323429		TBCK	0.294753	6.92048	15.4567	2.17174e-11	1.26141e-09
SLC16A1	1.0572	4.77273	4.3777	2.67955e-06	0.000155076		CCNB1	0.460414	4.61287	3.70211	5.5885e-06	0.000323429		PSMB7	-0.378985	-6.91701	15.436	2.21897e-11	1.28421e-09
ZNF619	-0.325261	-4.77181	4.37368	2.69115e-06	0.000155189		SPINK1	-1.91055	-4.61014	3.69064	5.65803e-06	0.000326048		ADAMTS2	-1.04666	-6.91183	15.4049	2.29143e-11	1.32139e-09
NRBF2	0.327923	4.76705	4.35301	2.75147e-06	0.000157791		CKS1B	0.530865	4.6093	3.6871	5.67962e-06	0.000326048		VSNL1	-1.71871	-6.9078	15.3808	2.34949e-11	1.34726e-09
HMOX1	0.882507	4.76585	4.34779	2.76694e-06	0.000157791		DLGAP5	0.48412	4.60857	3.68403	5.69844e-06	0.000326048		LMNB2	-0.432833	-6.90755	15.3793	2.35304e-11	1.34726e-09
BGN	0.886566	4.76531	4.34547	2.77381e-06	0.000157791		ASTL	-0.81976	-4.60756	3.67977	5.72467e-06	0.000326048		ADHFE1	0.800607	6.89853	15.3254	2.48832e-11	1.41967e-09
KLK7	2.18408	4.76509	4.34453	2.77664e-06	0.000157791		MBTD1	-0.233181	-4.60613	3.67374	5.76198e-06	0.000326048		MECOM	1.06364	6.89477	15.303	2.54685e-11	1.44792e-09
TPK1	-0.521557	-4.76401	4.33982	2.79069e-06	0.000157791		FAM196B	0.972059	4.60539	3.67067	5.78109e-06	0.000326048		BHLHE41	0.920417	6.89227	15.2881	2.58652e-11	1.4653e-09
APOC1	0.920311	4.76367	4.33835	2.7951e-06	0.000157791		DEPTOR	-0.597151	-4.60508	3.66936	5.78923e-06	0.000326048		OVGP1	0.761459	6.88871	15.2668	2.6442e-11	1.49272e-09
PTPRD	1.3247	4.75764	4.31223	2.87455e-06	0.000161708		RNF152	-0.504529	-4.60483	3.6683	5.79586e-06	0.000326048		TESC	1.53804	6.8785	15.2059	2.8164e-11	1.58437e-09
PPAPDC1A	1.59207	4.75687	4.30886	2.88495e-06	0.000161728		JPH4	-0.799164	-4.60347	3.66259	5.8316e-06	0.000326886		CTSZ	-0.518292	-6.87438	15.1813	2.88904e-11	1.61958e-09
PCOLCE	0.765531	4.75196	4.28763	2.95142e-06	0.00016488		LRBA	-0.257931	-4.60272	3.65945	5.85141e-06	0.000326886		ZMYM6	0.242549	6.87297	15.173	2.91422e-11	1.62802e-09
SFXN3	0.457622	4.74499	4.25744	3.04859e-06	0.000168896		BTNL9	-0.732024	-4.60026	3.64911	5.91693e-06	0.000329403		MT1X	-1.19093	-6.86937	15.1515	2.97982e-11	1.6589e-09
IPCEF1	-0.758625	-4.74481	4.25669	3.05107e-06	0.000168896		TPM3	0.234983	4.59665	3.63394	6.01446e-06	0.000333234		SLC12A8	-0.753826	-6.86349	15.1165	3.08981e-11	1.71405e-09
UPK2	-2.18022	-4.74455	4.25555	3.0548e-06	0.000168896		POLQ	0.463079	4.59618	3.63198	6.02716e-06	0.000333234		CCNG2	0.605235	6.86295	15.1133	3.10018e-11	1.71405e-09
FLOT2	-0.379504	-4.7429	4.24843	3.07821e-06	0.000169607		UQCC3	0.368997	4.59275	3.6176	6.12132e-06	0.000337169		ZNF709	0.396053	6.85773	15.0822	3.20159e-11	1.76405e-09
FAM214A	-0.412391	-4.73862	4.22994	3.13992e-06	0.000172417		DNMBP	-0.413523	-4.59207	3.61473	6.14025e-06	0.000337169		SENP7	0.329589	6.85361	15.0577	3.28394e-11	1.79752e-09
COL6A2	0.889157	4.73606	4.21888	3.17742e-06	0.000173685		ABHD2	-0.373185	-4.58996	3.6059	6.19896e-06	0.0003386		PPP1R3C	1.39179	6.85357	15.0575	3.28467e-11	1.79752e-09
TTC7A	0.425266	4.73557	4.21677	3.1846e-06	0.000173685		RFC4	0.366139	4.58963	3.60449	6.2084e-06	0.0003386		RALA	-0.349643	-6.85294	15.0538	3.29747e-11	1.79841e-09
BAG3	0.435007	4.73342	4.20747	3.21655e-06	0.000174835		C6orf163	-0.397188	-4.5862	3.59015	6.30512e-06	0.000342334		PPAPDC1A	-1.71744	-6.8495	15.0333	3.36807e-11	1.83071e-09
CLDN14	1.19776	4.73206	4.20163	3.23679e-06	0.000175343		HMBOX1	-0.236112	-4.5857	3.58805	6.31942e-06	0.000342334		ODF3B	-0.840208	-6.84597	15.0124	3.44208e-11	1.86463e-09
RBL2	-0.341613	-4.73096	4.19687	3.25337e-06	0.000175649		CARF	-0.298524	-4.58389	3.58048	6.37116e-06	0.000343978		ZNF852	0.378856	6.84383	14.9996	3.48785e-11	1.88204e-09
MT1X	1.0944	4.72568	4.17414	3.33372e-06	0.000179385		PRC1	0.433565	4.5813	3.56962	6.44618e-06	0.000346694		PFKP	-0.560247	-6.84337	14.9969	3.49761e-11	1.88204e-09
THBS2	1.17485	4.72149	4.1561	3.39889e-06	0.000182283		FRY	-0.605364	-4.58067	3.56698	6.46456e-06	0.000346694		IKZF3	0.820816	6.84265	14.9927	3.51313e-11	1.88409e-09
GAS1	1.46131	4.72072	4.15279	3.41101e-06	0.000182325		N6AMT1	-0.328587	-4.57662	3.55007	6.58346e-06	0.000351898		ABAT	0.934987	6.8392	14.9722	3.58857e-11	1.91816e-09
DACH2	-1.80588	-4.71935	4.14687	3.43277e-06	0.00018288		CDCA4	0.367805	4.5693	3.51946	6.80434e-06	0.000361611		ZNF254	0.535441	6.82091	14.8637	4.01544e-11	2.13521e-09
RGS5	-0.749405	-4.71765	4.13957	3.45977e-06	0.00018371		HMGCS2	-2.00016	-4.56911	3.51867	6.81012e-06	0.000361611		ACTBL2	-1.42499	-6.82068	14.8624	4.02118e-11	2.13521e-09
NID2	0.706187	4.71208	4.11562	3.5499e-06	0.000187876		DDX58	0.437646	4.56355	3.49549	6.98249e-06	0.000369544		ZNF493	0.591762	6.81266	14.8149	4.22421e-11	2.23564e-09
GXYLT2	1.16001	4.71001	4.10671	3.58399e-06	0.000189059		PDE8A	-0.230922	-4.55945	3.47842	7.11221e-06	0.00037341		PYROXD2	0.769205	6.81188	14.8103	4.24435e-11	2.23893e-09
KDELR3	0.742347	4.70123	4.06905	3.7319e-06	0.000196217		MAGOHB	0.251763	4.55928	3.47767	7.11791e-06	0.00037341		PSMD2	-0.384288	-6.80716	14.7823	4.36912e-11	2.29722e-09
NPC1	0.37192	4.70022	4.0647	3.74938e-06	0.000196494		SLCO1C1	-0.68065	-4.55905	3.47673	7.12517e-06	0.00037341		CCL18	-1.50605	-6.80503	14.7697	4.4266e-11	2.31986e-09
OMA1	-0.353384	-4.69766	4.05375	3.79374e-06	0.000198174		TCOF1	0.243525	4.55709	3.46857	7.18811e-06	0.000375485		GUK1	-0.354032	-6.80159	14.7494	4.52069e-11	2.36147e-09
SERPINB7	1.87727	4.69673	4.04975	3.81004e-06	0.000198381		KIR3DX1	0.866897	4.55144	3.44505	7.3728e-06	0.000383887		C11orf24	-0.374051	-6.7987	14.7323	4.60156e-11	2.39594e-09
SLC44A4	-1.55332	-4.69265	4.03227	3.88227e-06	0.00020149		C17orf53	0.420829	4.54533	3.41964	7.5776e-06	0.000393277		OMA1	0.382513	6.78531	14.6533	4.99463e-11	2.59221e-09
FRMD4A	0.461942	4.68466	3.99808	4.02745e-06	0.000208353		IL31RA	0.952468	4.53716	3.38574	7.85985e-06	0.000405827		TMEM65	-0.552646	-6.78456	14.6488	5.01777e-11	2.59585e-09
CASP8	-0.346917	-4.68365	3.9938	4.04602e-06	0.000208643		TESC	-1.06402	-4.53688	3.38456	7.86986e-06	0.000405827		MBD5	0.4629	6.77926	14.6176	5.18285e-11	2.66999e-09
NGLY1	-0.359194	-4.6788	3.97308	4.13709e-06	0.000212657		PSMD14	0.243315	4.53589	3.38046	7.90471e-06	0.000406322		SLC44A3	0.93477	6.7789	14.6155	5.19427e-11	2.66999e-09
MXRA8	0.90378	4.67537	3.95844	4.20268e-06	0.000215144		HIST1H2BO	0.495624	4.52859	3.35022	8.16684e-06	0.000418459		FKBP15	-0.280597	-6.77368	14.5847	5.36254e-11	2.73817e-09
PPP1R18	0.510932	4.67488	3.95633	4.21223e-06	0.000215144		SLC26A7	-0.872387	-4.52743	3.34539	8.20947e-06	0.000419308		ATAD2B	0.300255	6.7734	14.5831	5.37193e-11	2.73817e-09
E2F5	-0.618949	-4.67398	3.95248	4.22966e-06	0.000215351		SBNO2	0.292375	4.5265	3.34158	8.24333e-06	0.000419706		FMNL2	-0.691514	-6.77321	14.582	5.37797e-11	2.73817e-09
TTYH3	0.39026	4.67136	3.9413	4.28077e-06	0.000217266		HERC6	0.531275	4.52175	3.32189	8.42025e-06	0.000424957		BRI3	-0.377506	-6.76667	14.5434	5.59728e-11	2.84084e-09
RAB11FIP5	0.383489	4.66808	3.92735	4.34539e-06	0.000219269		KIAA1524	0.374808	4.52161	3.32133	8.42538e-06	0.000424957		TMEM163	1.19828	6.76316	14.5228	5.7186e-11	2.89329e-09
LIMK1	0.382347	4.66798	3.9269	4.34749e-06	0.000219269		NSUN6	-0.386149	-4.5216	3.32129	8.42571e-06	0.000424957		STK32A	1.85751	6.76185	14.5151	5.76447e-11	2.90735e-09
C4orf47	0.742719	4.6659	3.91804	4.3891e-06	0.000220122		PSMA6	0.237369	4.51624	3.29914	8.62959e-06	0.000433879		DEPDC7	-1.04505	-6.76096	14.5098	5.79575e-11	2.914e-09
C1QTNF3	0.664352	4.66577	3.91747	4.39177e-06	0.000220122		MSI2	-0.367755	-4.51521	3.29488	8.66929e-06	0.000434518		VMO1	-1.01144	-6.75388	14.4682	6.05139e-11	3.03305e-09
BACE1	0.502513	4.6637	3.90865	4.43358e-06	0.000221528		HERC5	0.654409	4.51115	3.27813	8.82743e-06	0.00044107		CAMKMT	0.361069	6.75258	14.4606	6.09958e-11	3.04771e-09
C19orf71	-0.674201	-4.6624	3.90313	4.45997e-06	0.000221803		RBM44	-0.451724	-4.50823	3.26606	8.94319e-06	0.000445471		CD274	-1.02701	-6.75145	14.4539	6.14194e-11	3.05937e-09
RUSC2	0.526986	4.66136	3.8987	4.48127e-06	0.000221803		UGGT2	-0.317003	-4.50647	3.2588	9.01355e-06	0.000447165		BCAT1	-1.20082	-6.74704	14.428	6.30928e-11	3.13303e-09
CDH26	-1.29037	-4.66129	3.89841	4.48267e-06	0.000221803		CR1L	0.918696	4.50599	3.25682	9.03279e-06	0.000447165		PLEKHG1	0.529602	6.7425	14.4013	6.48603e-11	3.21088e-09
ANXA5	0.581329	4.66072	3.89601	4.49423e-06	0.000221803		OR13A1	-0.899364	-4.50492	3.25243	9.07568e-06	0.00044791		SCNN1B	1.69519	6.73923	14.3821	6.61644e-11	3.24948e-09
PLK2	0.669623	4.65958	3.89116	4.51772e-06	0.00022228		TRAPPC3	0.175385	4.50277	3.24355	9.16311e-06	0.000450033		LAG3	-1.04498	-6.73912	14.3815	6.62083e-11	3.24948e-09
OR5M11	-1.31088	-4.65606	3.87619	4.59098e-06	0.000224744		OAS3	0.411048	4.50248	3.24238	9.17464e-06	0.000450033		CXCL11	-1.6971	-6.73903	14.381	6.62458e-11	3.24948e-09
FSD1L	0.742437	4.65531	3.87297	4.60686e-06	0.000224744		CBR4	-0.30832	-4.4999	3.23172	9.28082e-06	0.000453858		PCSK9	-1.8295	-6.73527	14.3589	6.77766e-11	3.31446e-09
TMEM45A	1.17495	4.65517	3.8724	4.6097e-06	0.000224744		PPP2R4	0.210951	4.49847	3.22584	9.33989e-06	0.000455362		PHPT1	-0.436497	-6.73157	14.3372	6.93197e-11	3.37965e-09
SNX24	0.500252	4.65322	3.86411	4.65098e-06	0.000226044		BTD	-0.25718	-4.49733	3.22117	9.38714e-06	0.000456283		GPR160	1.13687	6.73099	14.3338	6.95656e-11	3.38139e-09
SMIM3	0.707225	4.65259	3.86141	4.66446e-06	0.000226044		ADHFE1	-0.547734	-4.49589	3.21521	9.44766e-06	0.000457842		TRERF1	0.556759	6.7217	14.2794	7.36086e-11	3.56095e-09
PSAP	0.416806	4.64469	3.82789	4.83559e-06	0.000233446		CCR5	0.734791	4.49206	3.19948	9.60945e-06	0.000463593		EPYC	-2.2503	-6.72149	14.2781	7.37024e-11	3.56095e-09
CEBPB	0.574292	4.64421	3.82584	4.84622e-06	0.000233446		DISP1	-0.334412	-4.49172	3.19809	9.62398e-06	0.000463593		PAEP	-1.45458	-6.72095	14.275	7.39453e-11	3.56199e-09
OLFML2B	0.827048	4.63256	3.77648	5.11032e-06	0.00024474		EFHC1	-0.296069	-4.49048	3.19296	9.67735e-06	0.000463679		DENND4A	0.328896	6.71982	14.2684	7.44515e-11	3.57567e-09
CCL7	1.3277	4.63253	3.77633	5.11111e-06	0.00024474		MAPK10	-0.689087	-4.49033	3.19238	9.68339e-06	0.000463679		IKZF2	0.847319	6.71424	14.2357	7.70195e-11	3.688e-09
CTSL	0.642398	4.6303	3.7669	5.16322e-06	0.000246502		FEN1	0.389462	4.48772	3.18165	9.7962e-06	0.000466326		COL6A1	-0.962841	-6.71264	14.2264	7.77687e-11	3.71282e-09
HPGD	-1.72798	-4.62961	3.76401	5.17929e-06	0.000246537		ANXA2	0.436847	4.48771	3.18161	9.79664e-06	0.000466326		UST	0.856008	6.707	14.1933	8.04785e-11	3.83082e-09
TRIB3	0.778619	4.62693	3.75266	5.24285e-06	0.000248827		DDX60	0.48286	4.4822	3.15898	1.0039e-05	0.000476451		EPS8	0.628345	6.70432	14.1777	8.17966e-11	3.88208e-09
YKT6	0.31533	4.62525	3.74557	5.28298e-06	0.000249994		PCSK9	1.27382	4.47898	3.14575	1.01834e-05	0.000481886		ICA1	0.787287	6.69996	14.1522	8.39887e-11	3.9744e-09
ESR2	-1.02714	-4.61493	3.70196	5.53658e-06	0.000260583		KLHDC7B	1.13596	4.46856	3.10308	1.06636e-05	0.000502106		ACTB	-0.413287	-6.6968	14.1338	8.5609e-11	4.03919e-09
GRHL3	-1.50746	-4.61483	3.70153	5.53915e-06	0.000260583		CXCL3	1.00707	4.46788	3.10029	1.06958e-05	0.000502106		CXCL3	-1.44219	-6.69548	14.126	8.62983e-11	4.05981e-09
NOX4	0.920328	4.61375	3.697	5.56617e-06	0.000261091		CRBN	-0.208965	-4.4677	3.09955	1.07044e-05	0.000502106		SNX10	-0.758468	-6.68877	14.0869	8.98775e-11	4.21586e-09
CAB39L	-0.83343	-4.61003	3.68131	5.66087e-06	0.000264761		FCER1G	0.630939	4.46668	3.09538	1.07526e-05	0.000502128		YWHAH	-0.408219	-6.68709	14.0771	9.07955e-11	4.24232e-09
EIF5A2	0.774192	4.60828	3.67393	5.706e-06	0.000266098		C1QC	0.633231	4.46637	3.09412	1.07673e-05	0.000502128		IFIT3	-0.894653	-6.68678	14.0752	9.0969e-11	4.24232e-09
CLIC4	0.627968	4.60492	3.65977	5.79355e-06	0.000268849		KIF4A	0.465519	4.46406	3.08467	1.08777e-05	0.000505813		BTG2	0.773048	6.6822	14.0485	9.35241e-11	4.34887e-09
GMIP	-0.383139	-4.60473	3.65899	5.79841e-06	0.000268849		PBLD	-0.394873	-4.46288	3.07985	1.09345e-05	0.000506737		FAM196B	-1.34986	-6.67921	14.0311	9.52299e-11	4.41543e-09
ZNF675	-0.457321	-4.60372	3.65474	5.82496e-06	0.000268972		TEAD4	0.472592	4.46234	3.07765	1.09606e-05	0.000506737		ADAMTS14	-0.977801	-6.67429	14.0024	9.81065e-11	4.53573e-09
SEC31A	0.26269	4.60336	3.65322	5.83449e-06	0.000268972		UHRF1	0.464574	4.46091	3.07181	1.10299e-05	0.00050848		FCER1A	1.34624	6.67307	13.9954	9.88279e-11	4.55599e-09
COL6A1	0.880488	4.60049	3.64112	5.91091e-06	0.000271716		RFC3	0.352749	4.45613	3.05225	1.12653e-05	0.000515409		DOPEY1	0.35586	6.6622	13.9321	1.05539e-10	4.85146e-09
SLC35F6	0.337695	4.59717	3.62716	6.00033e-06	0.000275041		ZNFX1	0.207188	4.45591	3.05138	1.12759e-05	0.000515409		ATP6V1B2	-0.401685	-6.66014	13.9201	1.0686e-10	4.89819e-09
LPL	0.84301	4.59628	3.62342	6.02453e-06	0.000275365		CCL18	1.03405	4.45591	3.05136	1.12763e-05	0.000515409		VWA8	0.509675	6.65891	13.913	1.07651e-10	4.92046e-09
ZNF708	-0.405521	-4.5953	3.61932	6.05114e-06	0.000275798		MRPS11	0.195206	4.45438	3.04512	1.13525e-05	0.000517422		TNFSF4	-1.02323	-6.6555	13.8931	1.09889e-10	4.99704e-09
GPNMB	0.975029	4.59213	3.60597	6.13867e-06	0.000278997		MYO15B	-0.441894	-4.4519	3.03501	1.14771e-05	0.000519827		FPR3	-0.950363	-6.65541	13.8926	1.09948e-10	4.99704e-09
PC	0.582424	4.58955	3.59514	6.21064e-06	0.000281473		IQGAP3	0.508007	4.45189	3.03498	1.14775e-05	0.000519827		HID1	1.01076	6.65261	13.8763	1.11821e-10	5.06139e-09
PODNL1	1.0706	4.58377	3.57088	6.37483e-06	0.000286958		NUP62	0.184827	4.45141	3.03299	1.15022e-05	0.000519827		KRT81	-1.68517	-6.65236	13.8748	1.11993e-10	5.06139e-09
COMP	1.6973	4.58299	3.56764	6.39708e-06	0.000286958		ABAT	-0.638022	-4.44774	3.01803	1.16896e-05	0.000526817		C1QC	-0.901258	-6.64675	13.8423	1.15846e-10	5.22086e-09
SIGLEC9	0.783581	4.58286	3.56707	6.40102e-06	0.000286958		KIAA1324L	-0.417925	-4.44135	2.99203	1.20226e-05	0.000539131		ALG13	0.344793	6.64519	13.8332	1.16935e-10	5.25521e-09
PLOD3	0.38206	4.58259	3.56597	6.40863e-06	0.000286958		PPARG	-0.869976	-4.44122	2.99147	1.20298e-05	0.000539131		CARF	0.414422	6.64401	13.8264	1.17772e-10	5.27811e-09
TENM3	1.47875	4.58217	3.5642	6.42083e-06	0.000286958		CENPC	-0.186759	-4.44049	2.98853	1.20681e-05	0.000539345		PDCD1LG2	-1.02349	-6.64156	13.8121	1.19522e-10	5.34166e-09
EPHB3	0.714192	4.58071	3.55808	6.46327e-06	0.000287453		SMIM14	-0.328306	-4.4371	2.97474	1.22493e-05	0.000545926		BPTF	0.290298	6.64004	13.8033	1.20624e-10	5.37597e-09
SULF2	1.06979	4.58056	3.55744	6.46766e-06	0.000287453		TRAK1	-0.485139	-4.4346	2.96458	1.23845e-05	0.000550427		TMPRSS2	1.7474	6.63156	13.7542	1.26935e-10	5.64162e-09
PSCA	-1.96324	-4.57973	3.55397	6.49184e-06	0.000287734		RPS6	-0.35579	-4.43162	2.95246	1.25478e-05	0.000556149		N6AMT1	0.456027	6.63064	13.7488	1.2764e-10	5.65732e-09
BRI3	0.341039	4.57553	3.53635	6.6161e-06	0.000292185		RPN1	0.239469	4.4298	2.94506	1.26486e-05	0.000559075		COL5A1	-1.00835	-6.62805	13.7338	1.29641e-10	5.73021e-09
KRT79	1.85219	4.57511	3.5346	6.6286e-06	0.000292185		ANKRA2	-0.234206	-4.4205	2.90733	1.3175e-05	0.000580748		TBX2	1.13472	6.6255	13.719	1.31651e-10	5.80309e-09
STX2	0.664256	4.57125	3.51847	6.74463e-06	0.000294962		OAS2	0.569025	4.41871	2.90008	1.32786e-05	0.000583713		SIGLEC15	1.24992	6.62436	13.7125	1.32551e-10	5.8268e-09
BMP3	-1.87961	-4.57108	3.51774	6.74991e-06	0.000294962		BBS9	-0.248501	-4.41508	2.88536	1.34916e-05	0.000589351		EVA1A	-1.36831	-6.61999	13.6871	1.36083e-10	5.96577e-09
MSI2	-0.475004	-4.57077	3.51647	6.75919e-06	0.000294962		ATAD2B	-0.205203	-4.41468	2.88375	1.35151e-05	0.000589351		CASP5	-1.10587	-6.61841	13.678	1.37377e-10	6.00613e-09
ABHD14A	-0.512998	-4.57059	3.51568	6.76493e-06	0.000294962		EME1	0.439733	4.41465	2.88364	1.35167e-05	0.000589351		LAMP2	-0.453385	-6.6155	13.6611	1.39803e-10	6.09563e-09
TCEAL1	-0.46162	-4.56645	3.49837	6.8921e-06	0.000299695		PPP1R3C	-0.941161	-4.41396	2.88082	1.3558e-05	0.000589553		GATA3	1.27642	6.61437	13.6546	1.40754e-10	6.1205e-09
CYFIP2	-0.658252	-4.5653	3.49357	6.92783e-06	0.000300436		PSMB8	0.514828	4.41319	2.87771	1.36037e-05	0.000589945		ZNF536	1.64296	6.61033	13.6313	1.44203e-10	6.25358e-09
SMIM4	-0.388744	-4.56359	3.48645	6.98108e-06	0.000301932		FAM3D	-1.3565	-4.41153	2.87099	1.37028e-05	0.000592647		CDH23	1.30327	6.60645	13.6088	1.47608e-10	6.37207e-09
UBE2E2	0.701978	4.56219	3.48059	7.02528e-06	0.000303029		NCAPH	0.435863	4.40968	2.86351	1.38141e-05	0.000595857		SLC24A1	0.425361	6.60631	13.608	1.47727e-10	6.37207e-09
FAM162B	-0.882426	-4.56084	3.47496	7.06796e-06	0.000304055		THOP1	0.264874	4.40567	2.84729	1.40585e-05	0.000604777		PTTG1	-0.652158	-6.60418	13.5957	1.49626e-10	6.43672e-09
MPP1	0.700561	4.55968	3.4701	7.10505e-06	0.000304554		GUK1	0.240562	4.40494	2.84435	1.41032e-05	0.000605083		PSMC2	-0.290185	-6.6026	13.5866	1.51049e-10	6.4806e-09
NRSN2	0.605286	4.55929	3.46848	7.11742e-06	0.000304554		IFITM3	0.528415	4.40129	2.82962	1.43296e-05	0.000613161		KDELR3	-0.782671	-6.5918	13.5242	1.61152e-10	6.89567e-09
CDC14A	-0.383155	-4.55654	3.45702	7.20576e-06	0.000307516		AARS	0.238378	4.40033	2.82572	1.43901e-05	0.000614117		MT1H	-1.77118	-6.58887	13.5073	1.64005e-10	6.99913e-09
BICD2	0.385208	4.55185	3.43744	7.35919e-06	0.000313233		WDHD1	0.352343	4.39901	2.82042	1.44728e-05	0.000616012		ATP8B1	0.714425	6.58306	13.4738	1.69804e-10	7.22746e-09
SCUBE1	-0.944764	-4.55003	3.42985	7.41957e-06	0.00031497		ANXA1	0.657735	4.39792	2.81599	1.45423e-05	0.000617338		FAM3B	1.80643	6.58101	13.462	1.71901e-10	7.28218e-09
ZFPM2	1.09558	4.54857	3.42377	7.46832e-06	0.000316205		GARNL3	-0.381496	-4.39617	2.80895	1.46534e-05	0.000620417		PAMR1	0.929606	6.58092	13.4615	1.71995e-10	7.28218e-09
PAPSS2	0.664813	4.54374	3.40367	7.63165e-06	0.000322272		PLCD1	-0.56364	-4.39424	2.80117	1.47772e-05	0.000624018		MYOM2	1.10263	6.5797	13.4544	1.73259e-10	7.31644e-09
NRP1	0.585006	4.54265	3.39913	7.66904e-06	0.000323003		MEFV	0.708572	4.39173	2.79106	1.49398e-05	0.00062923		DEGS2	1.29343	6.57845	13.4473	1.74551e-10	7.35172e-09
ROR2	1.07367	4.54076	3.39129	7.73407e-06	0.000324892		XAF1	0.502726	4.39019	2.78483	1.50407e-05	0.000631825		ITGA5	-0.812593	-6.57729	13.4406	1.75773e-10	7.37861e-09
ACYP2	-0.381849	-4.53423	3.36414	7.96346e-06	0.000333341		FAM207A	0.305447	4.38803	2.77613	1.51828e-05	0.000636138		C4orf29	0.271634	6.57697	13.4387	1.76107e-10	7.37861e-09
MCFD2	0.271567	4.53386	3.3626	7.97665e-06	0.000333341		FARP2	-0.269829	-4.38574	2.76694	1.53345e-05	0.000640824		TK1	-0.683049	-6.5741	13.4222	1.79157e-10	7.4869e-09
DEPDC7	0.936488	4.53308	3.35936	8.00454e-06	0.00033364		GINS1	0.448689	4.38397	2.75979	1.54535e-05	0.000644123		SCO2	-0.616038	-6.57179	13.4089	1.81643e-10	7.57114e-09
CNOT1	-0.250645	-4.5301	3.34699	8.1119e-06	0.000337241		IDS	-0.235463	-4.38301	2.75594	1.55181e-05	0.000645144		NKTR	0.337254	6.56793	13.3867	1.85877e-10	7.72759e-09
WFDC1	-0.952619	-4.52844	3.34008	8.17243e-06	0.000338104		PTPRB	-0.406592	-4.38241	2.75351	1.55589e-05	0.000645173		HSPA5	-0.386297	-6.56633	13.3775	1.87668e-10	7.77915e-09
SLC38A11	-1.03622	-4.52838	3.33983	8.17467e-06	0.000338104		C10orf32	-0.292207	-4.38082	2.74714	1.56664e-05	0.000647961		PATZ1	0.460175	6.56596	13.3753	1.88084e-10	7.77915e-09
SV2C	-1.0863	-4.52273	3.31641	8.38347e-06	0.000345851		SAMD11	-0.882178	-4.37614	2.72831	1.59888e-05	0.000658029		C1QB	-0.953525	-6.5617	13.3508	1.92929e-10	7.95908e-09
PLBD2	0.333942	4.52106	3.30949	8.44616e-06	0.000347545		IGF2BP2	1.00849	4.3761	2.72815	1.59916e-05	0.000658029		SLC35F6	-0.362074	-6.56059	13.3445	1.94211e-10	7.99147e-09
SLC2A5	0.945531	4.51492	3.28409	8.68036e-06	0.00035517		SLC16A1	0.762482	4.37333	2.71705	1.61848e-05	0.000660934		CENPA	-0.739346	-6.55918	13.3364	1.95849e-10	8.03831e-09
CCR7	-1.26379	-4.51461	3.28279	8.69256e-06	0.00035517		INPP5A	-0.292869	-4.37327	2.7168	1.61891e-05	0.000660934		PSCA	2.11169	6.55727	13.3254	1.98097e-10	8.10987e-09
PLXDC2	0.725794	4.51398	3.28019	8.71694e-06	0.00035517		COPS3	0.236644	4.37277	2.71478	1.62245e-05	0.000660934		OSBPL6	-1.09405	-6.55475	13.3109	2.01099e-10	8.21188e-09
C5AR1	0.835507	4.51391	3.27989	8.71977e-06	0.00035517		PNISR	-0.237594	-4.37274	2.71467	1.62266e-05	0.000660934		CD300A	-0.757753	-6.55007	13.2841	2.06782e-10	8.40358e-09
TSPAN12	-0.848429	-4.51095	3.26767	8.83528e-06	0.000358967		FOXM1	0.498677	4.37127	2.70878	1.63302e-05	0.000663316		TXK	0.807729	6.55003	13.2838	2.06838e-10	8.40358e-09
IDO1	-1.39643	-4.50815	3.25607	8.94633e-06	0.000362382		MSH3	-0.241061	-4.37075	2.70667	1.63675e-05	0.000663316		UPK2	2.26539	6.54775	13.2707	2.09661e-10	8.49681e-09
MLYCD	-0.315878	-4.50769	3.2542	8.96439e-06	0.000362382		PRDM2	-0.244192	-4.36665	2.69023	1.66613e-05	0.000673526		IFIT1	-1.11379	-6.54645	13.2633	2.11298e-10	8.54163e-09
TIAM2	0.74367	4.50593	3.24693	9.03491e-06	0.000364317		HSPA5	0.268504	4.36552	2.68572	1.67427e-05	0.000675122		ADAMTS19	1.69671	6.54346	13.2461	2.15097e-10	8.67342e-09
FAM19A2	-0.998988	-4.50491	3.24271	9.076e-06	0.000364469		KIFC1	0.456306	4.36271	2.67445	1.69482e-05	0.000681697		LYPD6	1.09994	6.54299	13.2434	2.15699e-10	8.67594e-09
CCBL2	-0.316099	-4.50464	3.24156	9.08724e-06	0.000364469		IFI44	0.664816	4.36064	2.66614	1.71011e-05	0.000685749		CHIC1	0.370193	6.53954	13.2236	2.20175e-10	8.8339e-09
SLC5A1	1.96325	4.50416	3.23959	9.10664e-06	0.000364469		VSIG2	-1.19741	-4.36019	2.66436	1.71341e-05	0.000685749		CYP4F8	2.51916	6.53613	13.2041	2.24683e-10	8.99237e-09
CDC42EP1	0.576146	4.50243	3.23245	9.1769e-06	0.00036637		OASL	0.641688	4.35928	2.6607	1.72022e-05	0.000686764		RSC1A1	0.418495	6.53545	13.2002	2.25602e-10	9.00674e-09
ADIRF	-1.36718	-4.50185	3.23005	9.20062e-06	0.000366408		GPRC5C	-0.790319	-4.35153	2.62973	1.77885e-05	0.000707288		CLCN3	0.479434	6.53102	13.1748	2.31622e-10	9.22417e-09
TM6SF2	0.902549	4.49565	3.20451	9.45734e-06	0.000375702		TBCK	-0.194965	-4.35105	2.62778	1.78261e-05	0.000707288		FHL5	1.0174	6.52406	13.135	2.41408e-10	9.5729e-09
POF1B	-1.2738	-4.49339	3.19516	9.55304e-06	0.000378569		SUV39H1	0.316922	4.35076	2.62663	1.78482e-05	0.000707288		NOSTRIN	0.691678	6.52395	13.1343	2.41569e-10	9.5729e-09
DOCK4	0.469145	4.48987	3.18066	9.70352e-06	0.000383587		CENPF	0.464906	4.34925	2.6206	1.79651e-05	0.000710172		TMEM154	0.774961	6.517	13.0945	2.51755e-10	9.94213e-09
TIMP3	0.780717	4.48781	3.1722	9.79233e-06	0.000386149		CDCA3	0.451852	4.34421	2.60049	1.83604e-05	0.000724021		FGF5	-1.58137	-6.51675	13.0931	2.52122e-10	9.94213e-09
NPAP1	-2.04409	-4.47948	3.13792	1.01608e-05	0.0003997		WDFY3	-0.213118	-4.3429	2.59525	1.84648e-05	0.000726359		ATP1A2	1.41548	6.51486	13.0823	2.54975e-10	1.00301e-08
EVC	0.754386	4.47664	3.12627	1.02893e-05	0.000403767		NUSAP1	0.411953	4.33901	2.57973	1.87776e-05	0.000732142		HSD3B7	-0.58219	-6.51249	13.0688	2.58584e-10	1.01472e-08
ATP1A1	0.363075	4.47508	3.11988	1.03604e-05	0.000405566		ACACB	-0.419073	-4.33885	2.57908	1.87908e-05	0.000732142		RAP1GAP	1.0886	6.51111	13.0609	2.60703e-10	1.02055e-08
BLVRA	0.469331	4.47311	3.11179	1.04511e-05	0.000408125		TEKT5	-0.824234	-4.33873	2.57861	1.88003e-05	0.000732142		RGS4	-1.10775	-6.51021	13.0558	2.62102e-10	1.02353e-08
SLC37A1	-0.575698	-4.47228	3.10838	1.04896e-05	0.000408637		KIAA0430	-0.170363	-4.33862	2.5782	1.88088e-05	0.000732142		IYD	1.66507	6.50919	13.0499	2.637e-10	1.02728e-08
RHOC	0.409886	4.47101	3.10317	1.05487e-05	0.000409946		SPAG5	0.411714	4.33804	2.57588	1.88561e-05	0.000732142		SH3YL1	0.636156	6.50705	13.0377	2.67061e-10	1.03786e-08
SRGAP2	0.294722	4.46675	3.08571	1.0749e-05	0.000416594		ZNF660	-0.464666	-4.3374	2.5733	1.89088e-05	0.000732142		PKMYT1	-0.700483	-6.50624	13.0331	2.68348e-10	1.04035e-08
GCSAM	-0.920592	-4.46628	3.08377	1.07715e-05	0.000416594		MOCS1	-0.464382	-4.33713	2.57224	1.89304e-05	0.000732142		PARK2	0.70545	6.50293	13.0142	2.73676e-10	1.05845e-08
CCRN4L	0.542244	4.46569	3.08133	1.07999e-05	0.000416688		KLF16	0.257998	4.33334	2.55714	1.92425e-05	0.00074243		C16orf89	1.41807	6.50068	13.0013	2.77352e-10	1.0701e-08
COL18A1	0.596471	4.45634	3.04308	1.12546e-05	0.000433193		CRTAC1	-1.58827	-4.32993	2.54357	1.95272e-05	0.00075161		ADAMTSL4	-0.943331	-6.49886	12.9909	2.80362e-10	1.07913e-08
STRIP2	0.678775	4.45066	3.01986	1.15398e-05	0.000442645		FBXO6	0.342357	4.32864	2.53842	1.96364e-05	0.000752719		LCOR	0.455712	6.49822	12.9873	2.81427e-10	1.08064e-08
ZNF737	-0.939629	-4.44978	3.01624	1.15851e-05	0.000442645		CENPW	0.45388	4.32848	2.5378	1.96496e-05	0.000752719		SIGLEC1	-0.963271	-6.4969	12.9797	2.83636e-10	1.08653e-08
ENPEP	0.637289	4.44932	3.01438	1.16082e-05	0.000442645		DNMT1	0.274315	4.32683	2.53123	1.97899e-05	0.000756293		GALK1	-0.439625	-6.49378	12.962	2.88916e-10	1.10413e-08
HSPG2	0.474563	4.44928	3.01423	1.16102e-05	0.000442645		KIAA0101	0.424335	4.32597	2.52782	1.98632e-05	0.000757294		TNFRSF12A	-0.75993	-6.49227	12.9533	2.91522e-10	1.11145e-08
FAM26E	0.704126	4.44697	3.00477	1.17292e-05	0.000446124		PSMC1	0.281078	4.32346	2.51783	2.0079e-05	0.000763713		POF1B	1.38227	6.49037	12.9425	2.94821e-10	1.12137e-08
ZNF14	-0.340352	-4.44221	2.98537	1.19771e-05	0.00045448		PSMC3	0.232621	4.32101	2.50809	2.0292e-05	0.000769997		OXR1	0.484434	6.48755	12.9265	2.99772e-10	1.13751e-08
COLEC12	0.981418	4.43978	2.97545	1.21059e-05	0.000458239		ABHD17B	-0.304003	-4.32039	2.50562	2.03462e-05	0.000770236		EPHB6	1.23682	6.48544	12.9144	3.03548e-10	1.14912e-08
ANKAR	-0.401655	-4.43927	2.97337	1.21331e-05	0.000458239		NCAPG	0.440469	4.31921	2.50096	2.04493e-05	0.000772319		PLAU	-0.908916	-6.48493	12.9115	3.04461e-10	1.14988e-08
AHR	-0.538737	-4.43851	2.97026	1.21739e-05	0.000458702		STPG2	-0.600236	-4.31602	2.4883	2.07315e-05	0.000780995		PSMC1	-0.403297	-6.47933	12.8796	3.14725e-10	1.18586e-08
SEC14L2	0.752389	4.43655	2.96227	1.22792e-05	0.000461589		SIGLEC1	0.668486	4.3151	2.48465	2.08136e-05	0.000780995		DYNC2LI1	0.338252	6.47799	12.872	3.17215e-10	1.19245e-08
SPIN1	0.270664	4.43497	2.95585	1.23646e-05	0.000463715		VWA8	-0.345998	-4.31453	2.48238	2.08648e-05	0.000780995		SAC3D1	-0.473017	-6.47407	12.8497	3.24666e-10	1.21761e-08
CHST1	0.831468	4.43306	2.94805	1.2469e-05	0.000466544		MELK	0.497639	4.31444	2.48201	2.08731e-05	0.000780995		CXCL5	-1.88654	-6.4731	12.8442	3.26521e-10	1.22053e-08
PIK3C2B	-0.617165	-4.42757	2.92574	1.27727e-05	0.000476798		SULT1C4	-0.719066	-4.31246	2.47416	2.10515e-05	0.000785843		TNNC1	1.48434	6.47287	12.8429	3.26961e-10	1.22053e-08
APOBEC3F	-0.422497	-4.42379	2.91036	1.29864e-05	0.000483653		UBL3	-0.314656	-4.31145	2.47015	2.1143e-05	0.000787431		COL1A2	-1.05147	-6.46373	12.7909	3.45098e-10	1.28525e-08
VSNL1	1.47559	4.42004	2.89511	1.32018e-05	0.000489586		KIF2C	0.470925	4.30967	2.46313	2.13044e-05	0.000789582		B3GNT4	-1.25251	-6.46267	12.7849	3.47266e-10	1.29034e-08
IGSF21	0.972465	4.41968	2.89367	1.32223e-05	0.000489586		PSMB7	0.248502	4.30934	2.46181	2.13349e-05	0.000789582		FAM20C	-0.904066	-6.44586	12.6895	3.83446e-10	1.42149e-08
GBE1	0.376214	4.41943	2.89264	1.3237e-05	0.000489586		SLC9B1	-0.425324	-4.3092	2.46124	2.1348e-05	0.000789582		IPPK	-0.448081	-6.44456	12.6821	3.86411e-10	1.42919e-08
EFEMP2	0.571124	4.41871	2.88974	1.32786e-05	0.000489997		SLC15A1	-1.09714	-4.30813	2.45703	2.14456e-05	0.000791371		ISG15	-0.816761	-6.44373	12.6774	3.88285e-10	1.43076e-08
FAM180A	1.08875	4.41687	2.88226	1.33861e-05	0.000492835		ARFGEF1	-0.219724	-4.3067	2.45136	2.15777e-05	0.000794426		SRA1	-0.267171	-6.44359	12.6766	3.88614e-10	1.43076e-08
HMGA2	1.95015	4.41601	2.87879	1.34363e-05	0.000493554		BRAF	-0.262938	-4.30382	2.43996	2.18459e-05	0.00080068		TTC7A	-0.436224	-6.44127	12.6634	3.93956e-10	1.44711e-08
WT1	1.86587	4.41487	2.87416	1.35037e-05	0.000494898		AHSA2	-0.233931	-4.30381	2.4399	2.18471e-05	0.00080068		GPNMB	-1.02914	-6.43831	12.6466	4.00893e-10	1.46924e-08
HSD17B2	-1.53234	-4.41245	2.86435	1.36473e-05	0.000497558		EFCAB13	-0.433296	-4.30305	2.43692	2.19179e-05	0.000801447		ATP6V0D2	-1.37359	-6.43597	12.6334	4.06442e-10	1.48419e-08
RAP2B	0.410561	4.41234	2.8639	1.36539e-05	0.000497558		NCF2	0.602301	4.3018	2.43196	2.20361e-05	0.000803942		EFCAB13	0.620765	6.43581	12.6325	4.06816e-10	1.48419e-08
HS6ST3	-1.75612	-4.41209	2.86288	1.3669e-05	0.000497558		BIRC5	0.482719	4.29967	2.42351	2.22385e-05	0.000808755		TCEAL1	0.489539	6.43431	12.624	4.10424e-10	1.49396e-08
FOXF1	-0.992099	-4.40909	2.85071	1.38497e-05	0.000502997		CDCA8	0.46365	4.29935	2.42227	2.22685e-05	0.000808755		G0S2	-1.20639	-6.42535	12.5733	4.32631e-10	1.57124e-08
HDLBP	0.277692	4.40544	2.83592	1.40724e-05	0.000509935		TUBA1B	0.335829	4.29641	2.41065	2.25507e-05	0.000817156		SCNN1G	1.7494	6.42043	12.5455	4.45322e-10	1.61185e-08
THBS4	1.58526	4.40048	2.81587	1.43803e-05	0.000518751		KLRC4	0.792058	4.29376	2.40018	2.28079e-05	0.000823196		AMZ1	-1.31435	-6.42024	12.5444	4.45817e-10	1.61185e-08
CD27	-1.21554	-4.39939	2.81143	1.44493e-05	0.000518751		EMX2	-1.24327	-4.29364	2.3997	2.28197e-05	0.000823196		NOD2	-0.88948	-6.41871	12.5358	4.49833e-10	1.62273e-08
NEK6	0.591688	4.39925	2.8109	1.44576e-05	0.000518751		LIMK1	0.276644	4.29275	2.39618	2.29068e-05	0.00082449		LMBRD1	0.384808	6.41818	12.5328	4.51242e-10	1.62417e-08
ZNF223	-0.464003	-4.39916	2.81052	1.44635e-05	0.000518751		MRPL55	0.227849	4.29145	2.39106	2.30342e-05	0.000826345		BMP1	-0.624615	-6.41591	12.5199	4.57306e-10	1.64232e-08
TNNC1	-1.34387	-4.39895	2.80966	1.44769e-05	0.000518751		ECT2	0.385183	4.29099	2.38924	2.30798e-05	0.000826345		TTC6	1.44937	6.41209	12.4984	4.67671e-10	1.6758e-08
TMEM229B	-0.602931	-4.39765	2.80441	1.45592e-05	0.000520541		IL15RA	0.520884	4.29006	2.38555	2.31722e-05	0.000826345		FSIP2	1.37576	6.40975	12.4852	4.74134e-10	1.69519e-08
FAM117B	-0.420783	-4.39636	2.7992	1.46412e-05	0.000522311		SERPINB2	1.38206	4.29004	2.3855	2.31734e-05	0.000826345		LRMP	0.938565	6.40849	12.4781	4.77634e-10	1.70391e-08
PTPRCAP	-0.778186	-4.3917	2.78037	1.49418e-05	0.000531856		CTSB	0.432043	4.28962	2.38384	2.32151e-05	0.000826345		ACP2	-0.335806	-6.40583	12.463	4.85158e-10	1.72693e-08
TWIST1	1.0663	4.39057	2.77581	1.50157e-05	0.000533131		TNFRSF9	0.774976	4.28875	2.38041	2.33015e-05	0.00082759		SIGLEC9	-0.824696	-6.40403	12.4529	4.90298e-10	1.74137e-08
RHOD	0.716962	4.38972	2.77238	1.50714e-05	0.000533131		GTF2IRD2	-0.381687	-4.28706	2.37375	2.34704e-05	0.000830713		SULF2	-1.12629	-6.40295	12.4468	4.93423e-10	1.74861e-08
PPFIA4	0.905126	4.38963	2.77203	1.50771e-05	0.000533131		PLEKHH2	-0.518345	-4.28684	2.37287	2.34927e-05	0.000830713		GAS1	-1.49534	-6.40246	12.4441	4.94826e-10	1.74973e-08
EPHA7	-1.38481	-4.3889	2.76908	1.51251e-05	0.000533657		ERCC6L	0.577499	4.2837	2.3605	2.38098e-05	0.000840079		NRP2	-0.778853	-6.40056	12.4333	5.00372e-10	1.76546e-08
PDLIM7	0.601758	4.38774	2.76439	1.52019e-05	0.000534042		NUDT1	0.281869	4.28065	2.34845	2.41226e-05	0.000849253		MAOA	1.06082	6.39898	12.4244	5.05039e-10	1.77802e-08
PAOX	-0.414391	-4.38773	2.76436	1.52024e-05	0.000534042		CSF2	0.922459	4.27986	2.34537	2.42033e-05	0.000850235		EPSTI1	-0.913129	-6.39518	12.403	5.16397e-10	1.80886e-08
RNF217	0.681932	4.38696	2.76124	1.52537e-05	0.000534677		NAALADL2	-0.664302	-4.27919	2.34273	2.42727e-05	0.000850813		SLC31A2	-0.649349	-6.39498	12.4019	5.17003e-10	1.80886e-08
ITGB1BP1	0.282795	4.3858	2.75657	1.53308e-05	0.000536212		RPS6KA4	0.271981	4.27835	2.3394	2.43605e-05	0.000852035		STAT1	-0.619418	-6.39486	12.4012	5.17351e-10	1.80886e-08
DNAH17	1.58452	4.3852	2.75416	1.53707e-05	0.000536441		KIF14	0.467161	4.27301	2.31842	2.49208e-05	0.000869741		TRIB3	-0.811037	-6.39455	12.3995	5.18295e-10	1.80886e-08
PDGFC	0.738025	4.38253	2.74339	1.55504e-05	0.000541538		TCAIM	-0.277718	-4.27151	2.31249	2.50815e-05	0.000873455		KSR2	1.67542	6.39415	12.3972	5.19535e-10	1.80926e-08
FAM20A	0.848219	4.37953	2.73132	1.57544e-05	0.000547458		CALR	0.230588	4.27034	2.3079	2.52065e-05	0.000875914		PDE10A	1.15665	6.39308	12.3912	5.22773e-10	1.81661e-08
NBPF10	0.422044	4.3746	2.71146	1.60958e-05	0.000557122		HPGD	-1.25364	-4.26981	2.30583	2.52632e-05	0.00087599		ZNF540	0.639663	6.38764	12.3606	5.39686e-10	1.87134e-08
AGTRAP	0.400496	4.37452	2.71112	1.61018e-05	0.000557122		CD14	0.595383	4.26926	2.30368	2.53221e-05	0.000876143		PPP1R18	-0.526363	-6.38515	12.3465	5.47606e-10	1.89472e-08
COL19A1	-1.35398	-4.37333	2.70634	1.6185e-05	0.00055804		PRDX6	0.271902	4.2683	2.29989	2.54264e-05	0.000877865		WDR62	-0.662216	-6.38049	12.3203	5.62758e-10	1.94256e-08
SNX8	0.373819	4.37307	2.70532	1.62029e-05	0.00055804		DACH1	-0.637639	-4.2651	2.2873	2.57756e-05	0.000888016		ROR2	-1.13609	-6.38016	12.3184	5.63849e-10	1.94256e-08
PGF	0.806262	4.37248	2.70291	1.6245e-05	0.00055804		KCNAB1	-0.650336	-4.26416	2.28362	2.58788e-05	0.000889113		FHIT	0.681693	6.37928	12.3135	5.66729e-10	1.94509e-08
HS3ST2	1.1207	4.37216	2.70166	1.62671e-05	0.00055804		SLC23A2	-0.436148	-4.2638	2.28222	2.5918e-05	0.000889113		ATOX1	-0.322676	-6.3792	12.313	5.67001e-10	1.94509e-08
ITGAV	0.444447	4.37002	2.69304	1.64191e-05	0.000562057		PRDX4	0.313001	4.26271	2.27794	2.60386e-05	0.00089135		KLHDC7A	1.81462	6.37482	12.2884	5.81691e-10	1.99026e-08
VMO1	0.875871	4.36778	2.68402	1.65798e-05	0.000565873		KLHL3	-0.432683	-4.25648	2.2535	2.67376e-05	0.000913335		ZNF441	0.371002	6.37454	12.2869	5.82641e-10	1.99026e-08
FCRL1	-1.57145	-4.36748	2.68285	1.66009e-05	0.000565873		CTPS1	0.334354	4.25298	2.2398	2.71379e-05	0.000923217		DRAP1	-0.323269	-6.37279	12.277	5.88646e-10	2.00651e-08
DSEL	0.755824	4.36517	2.67355	1.67684e-05	0.000570374		AHSA1	0.238348	4.25295	2.23967	2.71416e-05	0.000923217		HELQ	0.275986	6.36745	12.247	6.0728e-10	2.06565e-08
MXRA5	0.91695	4.36143	2.65852	1.70428e-05	0.000578484		ACER2	-0.979815	-4.25138	2.23353	2.7323e-05	0.000927426		ACYP2	0.403822	6.36675	12.2431	6.09774e-10	2.06976e-08
APLP1	0.925332	4.35986	2.65225	1.71586e-05	0.000580834		PTTG1	0.439697	4.2506	2.23048	2.74134e-05	0.000928536		YWHAG	-0.360082	-6.36508	12.2337	6.15762e-10	2.08568e-08
PPFIBP2	-0.776718	-4.35913	2.6493	1.72133e-05	0.000580834		CAPN5	-0.703284	-4.24686	2.21585	2.78519e-05	0.000940839		TUBA1C	-0.459492	-6.36411	12.2282	6.19252e-10	2.0931e-08
CYP4B1	-1.73507	-4.35903	2.64892	1.72203e-05	0.000580834		NBPF11	-0.332298	-4.24651	2.21447	2.78936e-05	0.000940839		STPG2	0.848052	6.35674	12.1869	6.46439e-10	2.18041e-08
COL8A2	0.858482	4.3546	2.63117	1.75538e-05	0.000590844		PAQR4	0.431131	4.24538	2.21008	2.80265e-05	0.000943343		ENTPD3	1.2951	6.35572	12.1812	6.50282e-10	2.18879e-08
ITPKA	0.886965	4.35155	2.61894	1.77872e-05	0.00059745		DDX39A	0.235195	4.24407	2.20493	2.81834e-05	0.000946645		CALM2	-0.33634	-6.3502	12.1503	6.7154e-10	2.25541e-08
FAM3D	-1.70934	-4.35071	2.61559	1.78516e-05	0.00059807		KANK1	-0.465029	-4.24286	2.20022	2.83278e-05	0.000949511		DIAPH3	-0.624589	-6.34986	12.1483	6.72879e-10	2.25541e-08
RAB3IL1	0.689861	4.35035	2.61412	1.788e-05	0.00059807		PTPRR	-1.42287	-4.2408	2.19218	2.85761e-05	0.000955843		VSIG4	-0.980117	-6.34915	12.1444	6.75663e-10	2.25926e-08
ZNF561	-0.363411	-4.34886	2.60817	1.79952e-05	0.000600674		PGPEP1	-0.334239	-4.23721	2.17816	2.90139e-05	0.000968476		AFF3	1.05471	6.34885	12.1427	6.76836e-10	2.25926e-08
PALLD	0.685344	4.34517	2.5934	1.82847e-05	0.000609073		CKAP5	0.214142	4.23646	2.17522	2.91064e-05	0.000969549		ITGAM	-0.833395	-6.3456	12.1245	6.89769e-10	2.29542e-08
FMNL2	0.593866	4.34113	2.57724	1.86068e-05	0.000618523		HRC	-0.596544	-4.23369	2.16444	2.94489e-05	0.000978932		ZNF780B	0.363539	6.34542	12.1234	6.90524e-10	2.29542e-08
BTBD19	0.6616	4.33954	2.57091	1.87345e-05	0.000621483		ABCC3	-0.669811	-4.23254	2.15993	2.95931e-05	0.000981697		PSMC3	-0.327683	-6.34365	12.1136	6.97647e-10	2.31432e-08
ARSJ	0.739704	4.33531	2.55401	1.90797e-05	0.000631631		ZNF737	-0.701584	-4.23116	2.15457	2.97658e-05	0.000982558		ABCB1	0.814534	6.34305	12.1102	7.00083e-10	2.31762e-08
MMP11	1.11927	4.33114	2.53736	1.94259e-05	0.000641774		PLK1	0.41544	4.2311	2.15432	2.97739e-05	0.000982558		RHOC	-0.43776	-6.34243	12.1067	7.02628e-10	2.32127e-08
TUBB2A	0.694251	4.33062	2.53531	1.94692e-05	0.000641885		PKNOX2	-0.728151	-4.23087	2.15344	2.98022e-05	0.000982558		SLC45A3	0.765445	6.34123	12.1	7.07571e-10	2.33281e-08
TNFSF4	0.890234	4.3296	2.53123	1.95551e-05	0.0006434		UBE2M	0.239235	4.22796	2.1421	3.0171e-05	0.000990258		TTC12	0.416682	6.33621	12.0719	7.28517e-10	2.39696e-08
VEGFB	0.370999	4.3264	2.51847	1.98267e-05	0.000651004		SLC6A1	-0.528621	-4.22764	2.14085	3.02121e-05	0.000990258		C3AR1	-0.865877	-6.3348	12.064	7.3452e-10	2.41178e-08
FOXQ1	-1.21043	-4.32519	2.51365	1.99303e-05	0.000653071		NBEAL1	-0.248798	-4.22758	2.14059	3.02204e-05	0.000990258		FARP2	0.373498	6.31951	11.9786	8.02728e-10	2.63036e-08
SLC41A2	0.80785	4.32295	2.50473	2.01232e-05	0.000658054		GPR37	0.972823	4.22683	2.13768	3.03163e-05	0.000991379		TPD52L2	-0.316888	-6.31898	11.9756	8.05239e-10	2.63323e-08
FAM127A	0.326008	4.32117	2.49764	2.0278e-05	0.000661772		PARP12	0.313006	4.2256	2.13289	3.04741e-05	0.000994518		SMCO2	-0.927768	-6.31756	11.9677	8.1189e-10	2.6496e-08
FAM117A	-0.397508	-4.31719	2.48182	2.06279e-05	0.000671825		LRIT3	-0.534383	-4.2249	2.13017	3.0564e-05	0.000995435		SRM	-0.343054	-6.31563	11.9569	8.21018e-10	2.67396e-08
GRAMD4	0.426939	4.31448	2.47107	2.08689e-05	0.000677757		SLC45A3	-0.531996	-4.22438	2.12813	3.06318e-05	0.000995626		JMJD6	-0.277924	-6.31452	11.9507	8.26329e-10	2.68582e-08
LGALS7B	1.39592	4.3142	2.46994	2.08943e-05	0.000677757		CDC14A	-0.279253	-4.22334	2.12409	3.07665e-05	0.000997987		NRBP1	-0.234243	-6.31219	11.9377	8.37598e-10	2.71696e-08
SKAP1	-0.761962	-4.31343	2.46687	2.09639e-05	0.000678647		ZC3H6	-0.2896	-4.22225	2.11984	3.09086e-05	0.000999988		ADAM12	-1.07281	-6.31073	11.9296	8.44683e-10	2.73443e-08
TRAF4	-0.442627	-4.31157	2.45948	2.1132e-05	0.000682717		CCR1	0.577085	4.22191	2.11853	3.09525e-05	0.000999988		HTRA4	-0.998898	-6.30974	11.9241	8.49568e-10	2.74472e-08
ITGB7	-0.639473	-4.30866	2.44793	2.13973e-05	0.000689904		MYO7A	0.509545	4.21725	2.10042	3.1567e-05	0.0010178		SLC16A3	-0.654928	-6.30927	11.9215	8.51886e-10	2.74669e-08
ENO1	0.458989	4.30605	2.4376	2.16379e-05	0.000696263		HSD17B11	-0.441772	-4.21624	2.09651	3.17011e-05	0.00102008		RACGAP1	-0.496654	-6.30864	11.9179	8.55014e-10	2.75126e-08
RAP2A	0.315171	4.30442	2.43111	2.17901e-05	0.000699763		SMAD9	-0.578995	-4.21461	2.09018	3.19195e-05	0.00102334		PRDX6	-0.385566	-6.30814	11.9152	8.57476e-10	2.75368e-08
RASSF5	-0.465727	-4.30275	2.42451	2.19461e-05	0.000703368		DDX17	-0.156062	-4.21454	2.08989	3.19295e-05	0.00102334		DLEC1	0.691942	6.30696	11.9086	8.63342e-10	2.76699e-08
ZYX	0.38076	4.2996	2.41201	2.22448e-05	0.000709292		KAT6B	-0.247644	-4.21276	2.08299	3.21697e-05	0.00102898		PGPEP1	0.476937	6.30321	11.8877	8.82333e-10	2.82224e-08
MECOM	-0.891035	-4.29948	2.41154	2.2256e-05	0.000709292		CLEC3B	-0.587476	-4.2111	2.07653	3.23957e-05	0.00103416		SECTM1	-1.03261	-6.29661	11.8509	9.16696e-10	2.92564e-08
SLC26A5	-1.39532	-4.29941	2.41124	2.22632e-05	0.000709292		PSMB4	0.253747	4.20999	2.07224	3.2547e-05	0.00103693		GRHL3	1.55243	6.29631	11.8493	9.18298e-10	2.92564e-08
YLPM1	-0.235434	-4.29463	2.39233	2.27232e-05	0.000722518		DHRS12	-0.257862	-4.20831	2.0657	3.27788e-05	0.00104225		ABHD17B	0.425318	6.29439	11.8386	9.28551e-10	2.95246e-08
SERPINE1	0.987525	4.29302	2.38596	2.28801e-05	0.000726072		PRKCE	-0.262059	-4.20482	2.05216	3.3264e-05	0.00105559		MMP11	-1.22352	-6.294	11.8364	9.30666e-10	2.95335e-08
EFNA3	0.739896	4.29236	2.38336	2.29448e-05	0.00072669		SMC2	0.335247	4.20305	2.04531	3.35124e-05	0.00106138		IFIT2	-0.77659	-6.29189	11.8247	9.4208e-10	2.98369e-08
RASGRF2	0.598677	4.28842	2.36777	2.33348e-05	0.000737592		DHRS3	-0.513069	-4.20216	2.04186	3.36379e-05	0.00106197		DENND2D	0.591401	6.28725	11.7988	9.67732e-10	3.05891e-08
PMEPA1	0.825491	4.28758	2.36447	2.34182e-05	0.000738776		HSPBP1	0.252905	4.20198	2.04117	3.36632e-05	0.00106197		HAVCR2	-0.835553	-6.28606	11.7922	9.74401e-10	3.07395e-08
TGFB3	0.809696	4.28704	2.36234	2.34723e-05	0.000739034		CKS2	0.433154	4.1915	2.00063	3.51777e-05	0.00110474		WWC3	-0.460045	-6.28541	11.7886	9.78076e-10	3.0795e-08
FLG	2.0615	4.28544	2.35599	2.36339e-05	0.000742667		INCENP	0.282735	4.19122	1.99953	3.52196e-05	0.00110474		ZNF43	0.612227	6.28445	11.7833	9.83486e-10	3.09049e-08
GPR52	-0.387924	-4.28423	2.35122	2.37562e-05	0.000743025		SESN1	-0.294161	-4.19098	1.99863	3.52541e-05	0.00110474		NRIP2	0.95091	6.27972	11.757	1.01073e-09	3.16991e-08
HOMER2	0.890786	4.28408	2.35062	2.37715e-05	0.000743025		MED23	-0.165115	-4.19054	1.99692	3.53197e-05	0.00110474		TNFRSF21	0.795674	6.27867	11.7512	1.0169e-09	3.18304e-08
MYADM	0.68392	4.28362	2.34882	2.38181e-05	0.000743025		DOCK1	-0.27009	-4.19015	1.99541	3.53775e-05	0.00110474		EHD3	0.667763	6.27383	11.7243	1.04573e-09	3.26694e-08
FGFR1	0.714959	4.2835	2.34835	2.383e-05	0.000743025		RGL3	-0.816029	-4.18979	1.99402	3.54309e-05	0.00110474		ZNF430	0.350766	6.27239	11.7163	1.05443e-09	3.28297e-08
MCCC1	-0.449227	-4.28298	2.34629	2.38833e-05	0.000743245		SMAD6	-0.687906	-4.18878	1.99013	3.55811e-05	0.00110728		GPX8	-0.808185	-6.27231	11.7159	1.05494e-09	3.28297e-08
MFGE8	0.531816	4.28205	2.34261	2.39784e-05	0.000744765		C7	-1.29873	-4.18673	1.98218	3.58893e-05	0.00111472		ZNF429	0.566319	6.27119	11.7097	1.06175e-09	3.29777e-08
CORO6	0.941304	4.27861	2.32902	2.43335e-05	0.000754339		KNSTRN	0.335725	4.18403	1.97179	3.62965e-05	0.00112519		HS3ST3A1	-1.2599	-6.26158	11.6564	1.12228e-09	3.47906e-08
B4GALNT1	0.953739	4.2743	2.31205	2.47844e-05	0.000764662		SNRPG	0.25662	4.18082	1.95939	3.67887e-05	0.00113639		RAB15	0.835308	6.2602	11.6487	1.13124e-09	3.50011e-08
TSPAN6	-0.614931	-4.27427	2.31191	2.47881e-05	0.000764662		LAMTOR2	0.238799	4.18023	1.95713	3.68789e-05	0.00113639		PODNL1	-1.10377	-6.25969	11.6459	1.13456e-09	3.50362e-08
SLC39A13	0.384081	4.27407	2.31113	2.48091e-05	0.000764662		ALOX5	-0.493024	-4.17959	1.95464	3.69787e-05	0.00113639		CD96	0.82135	6.25932	11.6439	1.13698e-09	3.50438e-08
ZNF226	-0.333137	-4.26721	2.28412	2.55447e-05	0.000785829		BOP1	0.323488	4.17914	1.95292	3.70477e-05	0.00113639		MCFD2	-0.282808	-6.25827	11.638	1.14389e-09	3.51894e-08
BCOR	-0.301243	-4.26487	2.2749	2.58007e-05	0.00079219		NPAS2	-0.507017	-4.17879	1.95158	3.71019e-05	0.00113639		CYP4Z1	1.40382	6.25691	11.6305	1.15289e-09	3.53985e-08
DHRS2	-1.92227	-4.26306	2.2678	2.59997e-05	0.000796196		FAM13C	-0.461169	-4.17854	1.95062	3.71407e-05	0.00113639		CALR	-0.324282	-6.25344	11.6113	1.17618e-09	3.60449e-08
UCHL1	1.17801	4.26278	2.26672	2.60302e-05	0.000796196		POLR2L	0.265993	4.17847	1.95034	3.7152e-05	0.00113639		SLC43A3	-0.638453	-6.25124	11.5991	1.19117e-09	3.6371e-08
NCF2	0.762103	4.26111	2.26015	2.62159e-05	0.000800355		DOPEY1	-0.234126	-4.17646	1.94258	3.74662e-05	0.00114164		PTPRR	2.01371	6.25121	11.599	1.19134e-09	3.6371e-08
SPAG16	-0.593744	-4.25888	2.25137	2.64661e-05	0.000804765		MCM2	0.445113	4.17609	1.94116	3.7524e-05	0.00114164		SMIM14	0.444922	6.24846	11.5837	1.21041e-09	3.68832e-08
AEBP1	0.919924	4.25873	2.25079	2.64828e-05	0.000804765		ZDHHC12	0.312924	4.17601	1.94085	3.75366e-05	0.00114164		MPPED2	1.23511	6.24808	11.5817	1.21299e-09	3.6892e-08
CHIT1	1.53534	4.25849	2.24983	2.65104e-05	0.000804765		LRR1	0.272298	4.17501	1.93699	3.76944e-05	0.00114427		TOB1	0.652184	6.24723	11.5769	1.21896e-09	3.70035e-08
MT1H	1.5295	4.25548	2.23803	2.6851e-05	0.000813572		OIP5	0.476345	4.17366	1.9318	3.79074e-05	0.00114857		ZNF469	-0.906069	-6.24484	11.5637	1.23584e-09	3.74452e-08
NEMF	-0.211327	-4.25493	2.23586	2.69141e-05	0.000813948		PFKP	0.359588	4.17212	1.92587	3.81524e-05	0.00115382		IKZF5	0.301764	6.24362	11.557	1.24453e-09	3.76376e-08
ADAMTSL1	0.890506	4.25409	2.23258	2.70099e-05	0.000815314		USP3	-0.235214	-4.17101	1.92159	3.83301e-05	0.001155		ST6GALNAC5	-1.10449	-6.243	11.5535	1.249e-09	3.7643e-08
WISP1	0.995046	4.25352	2.23033	2.70755e-05	0.000815765		AHI1	-0.251591	-4.17054	1.91982	3.84041e-05	0.001155		FOXA1	1.44781	6.24295	11.5532	1.24939e-09	3.7643e-08
DOK5	0.942477	4.25244	2.2261	2.71999e-05	0.000817979		TUBB2A	0.52461	4.17047	1.91951	3.84168e-05	0.001155		PRC1	-0.569547	-6.24186	11.5473	1.25719e-09	3.78075e-08
GPD1L	-0.701496	-4.24856	2.21088	2.76515e-05	0.000830009		CCSER1	-0.767966	-4.17008	1.91803	3.84786e-05	0.001155		SPTA1	-1.16501	-6.24073	11.541	1.26541e-09	3.79834e-08
PLK3	0.485211	4.24801	2.20871	2.77166e-05	0.000830414		RUVBL2	0.266317	4.16925	1.91482	3.86131e-05	0.00115688		SLC5A7	1.75564	6.23456	11.5069	1.31107e-09	3.92807e-08
PPP1R3B	0.502679	4.24383	2.19236	2.82115e-05	0.00084367		GAS2	-0.888387	-4.16873	1.91285	3.86956e-05	0.001157		PNRC2	0.429547	6.22883	11.4753	1.35496e-09	4.05202e-08
GPX8	0.72663	4.23901	2.1735	2.87934e-05	0.000859371		PLEK	0.641416	4.16833	1.91131	3.87607e-05	0.001157		OMP	1.13849	6.22527	11.4556	1.38295e-09	4.12807e-08
IGF2R	0.234011	4.2386	2.1719	2.88433e-05	0.000859371		HIST1H2AL	0.532597	4.16743	1.90782	3.89076e-05	0.00115923		HMGA2	-2.07211	-6.22436	11.4506	1.3902e-09	4.14202e-08
CD99L2	0.395188	4.2379	2.16915	2.89292e-05	0.000860338		NEK2	0.482956	4.16208	1.88727	3.9786e-05	0.00118179		COL10A1	-2.10667	-6.22371	11.447	1.39537e-09	4.14975e-08
MAP4K4	0.373112	4.23736	2.16705	2.89951e-05	0.000860706		EBNA1BP2	0.266168	4.16192	1.88667	3.98118e-05	0.00118179		SLITRK6	1.88193	6.22204	11.4378	1.40879e-09	4.18192e-08
ARL4C	0.649165	4.2367	2.16447	2.90762e-05	0.000861522		DLC1	-0.424783	-4.16134	1.88443	3.9909e-05	0.0011825		RAB31	-0.632042	-6.22142	11.4344	1.41379e-09	4.18902e-08
IFRD1	0.303706	4.23561	2.16019	2.92113e-05	0.000863935		SHH	-1.49449	-4.16008	1.87962	4.01182e-05	0.00118581		ACOT7	-0.573659	-6.21908	11.4215	1.43291e-09	4.2379e-08
PHTF2	0.282239	4.23469	2.15661	2.93248e-05	0.000865274		RND3	0.393779	4.15978	1.87847	4.01683e-05	0.00118581		GPD1L	0.772358	6.21676	11.4087	1.45212e-09	4.28682e-08
CEACAM19	0.703877	4.23437	2.15537	2.93641e-05	0.000865274		CCNG2	-0.386048	-4.15587	1.86343	4.083e-05	0.00120314		KIF23	-0.57527	-6.21423	11.3948	1.47333e-09	4.3366e-08
CILP2	0.902858	4.23204	2.14623	2.96561e-05	0.000872279		ST3GAL5	-0.648091	-4.15468	1.85889	4.10316e-05	0.00120643		PTPRB	0.554767	6.21401	11.3935	1.47521e-09	4.3366e-08
TLN2	0.481601	4.22988	2.1378	2.99279e-05	0.000878669		CDK16	0.231333	4.15401	1.85632	4.11465e-05	0.00120643		GARS	-0.330165	-6.21379	11.3923	1.47707e-09	4.3366e-08
SPOCK1	1.03789	4.22939	2.13591	2.99893e-05	0.000878868		KIF18B	0.470698	4.15389	1.85587	4.11665e-05	0.00120643		NEIL1	0.657518	6.20232	11.3292	1.5773e-09	4.62245e-08
AK1	0.44173	4.22836	2.13188	3.01206e-05	0.000881109		C4orf46	0.270488	4.15318	1.85314	4.12886e-05	0.00120664		GPRIN1	-0.837585	-6.2008	11.3209	1.59108e-09	4.65433e-08
FIBIN	1.18617	4.22699	2.12654	3.0295e-05	0.000884604		EIF5A	0.256785	4.15298	1.85236	4.13238e-05	0.00120664		PNISR	0.324181	6.1998	11.3153	1.60027e-09	4.67272e-08
SLC31A1	0.336675	4.22571	2.12152	3.04602e-05	0.000887815		C1QA	0.620641	4.15163	1.8472	4.15561e-05	0.00121123		RBPMS	0.592495	6.19862	11.3089	1.61108e-09	4.69579e-08
RASAL2	0.310868	4.22476	2.11782	3.05826e-05	0.00088977		GART	0.221373	4.1506	1.84325	4.17348e-05	0.00121423		CDT1	-0.644484	-6.19662	11.2979	1.62964e-09	4.74128e-08
SDC2	0.645102	4.22428	2.11596	3.06442e-05	0.000889954		CEP68	-0.214376	-4.14933	1.83838	4.19565e-05	0.00121444		UGGT2	0.420131	6.19572	11.2929	1.63805e-09	4.75715e-08
PSME1	-0.286969	-4.21877	2.09449	3.13651e-05	0.000909248		CCL11	1.10711	4.1493	1.83827	4.19614e-05	0.00121444		TMEM229B	0.640297	6.19356	11.2811	1.65836e-09	4.80023e-08
CYP26A1	1.28	4.21791	2.09115	3.14787e-05	0.0009109		S100A5	-0.877074	-4.14926	1.83812	4.19682e-05	0.00121444		TSGA10	0.622012	6.19351	11.2808	1.65885e-09	4.80023e-08
TBC1D9	-0.430262	-4.21641	2.08529	3.16792e-05	0.000915056		DENND4C	-0.288233	-4.14463	1.8204	4.2784e-05	0.00123434		FAP	-1.19298	-6.19107	11.2674	1.68217e-09	4.85896e-08
NREP	0.620606	4.21574	2.08271	3.17677e-05	0.000915969		MRPL51	0.203048	4.14449	1.81985	4.28095e-05	0.00123434		YTHDC1	0.230947	6.18731	11.2467	1.71869e-09	4.95556e-08
VSIG4	0.866611	4.21334	2.07336	3.20913e-05	0.000923643		PDCD5	0.286974	4.14219	1.81108	4.32199e-05	0.00124394		ZNF619	0.319319	6.18321	11.2243	1.75936e-09	5.06376e-08
SLC29A4	0.874402	4.21273	2.07098	3.2174e-05	0.000923697		ZBP1	0.823752	4.13993	1.80243	4.36279e-05	0.00125344		MAP7D1	-0.35657	-6.18178	11.2164	1.77386e-09	5.09635e-08
PIK3R3	-0.520952	-4.21248	2.07	3.2208e-05	0.000923697		CYP4F8	-1.6711	-4.13848	1.79688	4.3892e-05	0.00125685		NPAS2	0.72026	6.18047	11.2092	1.78716e-09	5.12541e-08
TGFB1I1	0.58299	4.20922	2.05732	3.26535e-05	0.000934808		ETV7	0.471442	4.13842	1.79665	4.39026e-05	0.00125685		ITPKA	-0.949178	-6.17753	11.1931	1.81734e-09	5.20271e-08
FAM50A	0.333637	4.207	2.04872	3.29592e-05	0.000941883		SUFU	-0.231457	-4.13722	1.79205	4.41227e-05	0.00126091		IL1B	-1.14285	-6.17675	11.1888	1.82551e-09	5.21681e-08
PILRA	0.699013	4.20533	2.04223	3.31918e-05	0.000946848		AQP9	0.90059	4.13654	1.78945	4.42475e-05	0.00126223		IFI27L1	-0.600514	-6.17584	11.1838	1.83502e-09	5.23469e-08
VSIG2	-1.47626	-4.20248	2.03117	3.35919e-05	0.000956566		UTP6	0.152614	4.13569	1.78622	4.44034e-05	0.00126444		SMAD9	0.815119	6.17428	11.1753	1.85142e-09	5.27213e-08
ZFP62	-0.327712	-4.20102	2.02551	3.37984e-05	0.000960136		LIPC	-0.906544	-4.13435	1.7811	4.46512e-05	0.00126796		INPP4B	0.799066	6.17394	11.1734	1.85502e-09	5.27305e-08
MAFB	0.682784	4.20076	2.02447	3.38366e-05	0.000960136		FAM13A	-0.455093	-4.13417	1.78041	4.46846e-05	0.00126796		SLC31A1	-0.369997	-6.16899	11.1463	1.90807e-09	5.41427e-08
AFAP1	0.507147	4.19943	2.01933	3.40253e-05	0.000963791		SCNN1B	-1.09297	-4.13286	1.7754	4.49285e-05	0.00127263		CSMD2	-1.1448	-6.16741	11.1377	1.92527e-09	5.45347e-08
GAL	1.69203	4.19655	2.00817	3.44393e-05	0.000973804		IFI27L1	0.418185	4.12877	1.75982	4.56958e-05	0.00129209		BMP3	1.91631	6.1645	11.1217	1.95757e-09	5.52919e-08
ZNF182	-0.286731	-4.19604	2.00619	3.45134e-05	0.000974185		PSMA3	0.232182	4.12799	1.75686	4.58432e-05	0.00129399		NTMT1	-0.339979	-6.16438	11.121	1.95888e-09	5.52919e-08
PDLIM4	0.782652	4.19254	1.9926	3.50253e-05	0.000986905		CLCN3	-0.317433	-4.12714	1.7536	4.60059e-05	0.0012963		RFC4	-0.474697	-6.16322	11.1147	1.97181e-09	5.55595e-08
PPFIA1	0.353088	4.19113	1.98717	3.52318e-05	0.000988954		SEC24B	-0.184287	-4.12539	1.74694	4.63402e-05	0.00130344		PVR	-0.501593	-6.16113	11.1033	1.99548e-09	5.61282e-08
VKORC1	0.304581	4.19109	1.98701	3.5238e-05	0.000988954		CENPL	0.332818	4.12403	1.74177	4.66014e-05	0.0013085		LILRA6	-1.11165	-6.1593	11.0933	2.01636e-09	5.66165e-08
SGMS2	0.628964	4.19079	1.98585	3.52825e-05	0.000988954		METAP1	-0.256388	-4.11935	1.72395	4.75131e-05	0.00133177		CLEC3B	0.82559	6.15669	11.079	2.04654e-09	5.73637e-08
AGR2	-1.4582	-4.18835	1.97638	3.56464e-05	0.000996873		ADAMTSL4	0.625954	4.1177	1.71765	4.78398e-05	0.0013386		RCN3	-0.74046	-6.15292	11.0584	2.09091e-09	5.84313e-08
GPR174	-1.05882	-4.18806	1.97528	3.56889e-05	0.000996873		CASC5	0.364485	4.1144	1.70512	4.8496e-05	0.0013546		METTL7A	0.790225	6.15284	11.0579	2.09189e-09	5.84313e-08
ITGA11	0.856836	4.18629	1.96842	3.59551e-05	0.00100146		TIMM10	0.251097	4.11357	1.70194	4.86638e-05	0.00135594		HNF1B	2.23538	6.14739	11.0282	2.15766e-09	6.01638e-08
C1orf186	-1.4309	-4.18614	1.96784	3.59776e-05	0.00100146		TRIP13	0.498091	4.11327	1.70083	4.87229e-05	0.00135594		AFF1	0.334295	6.14572	11.0191	2.17828e-09	6.06339e-08
ELOVL4	0.885784	4.18338	1.95717	3.63961e-05	0.00101136		ASTN2	-0.622847	-4.11291	1.69943	4.87968e-05	0.00135594		ZNF682	0.674881	6.1439	11.0091	2.20098e-09	6.11599e-08
CCIN	0.9264	4.18233	1.95311	3.65565e-05	0.00101407		CEP162	-0.199027	-4.11218	1.69668	4.89432e-05	0.00135767		HCK	-0.787446	-6.14333	11.006	2.20808e-09	6.12514e-08
TCAIM	-0.347504	-4.18178	1.95101	3.66401e-05	0.00101464		CORO1C	0.293319	4.11096	1.69206	4.91898e-05	0.00136118		MCF2L	0.669906	6.14166	10.9969	2.22917e-09	6.173e-08
EHF	-0.879388	-4.18122	1.94884	3.67264e-05	0.00101528		ADD1	-0.161142	-4.11072	1.69114	4.92391e-05	0.00136118		CAPN13	1.56747	6.13814	10.9777	2.27416e-09	6.28677e-08
TMEM238	-0.789355	-4.18016	1.94473	3.689e-05	0.00101805		NEK1	-0.217909	-4.10876	1.68371	4.96385e-05	0.00136987		ZNF700	0.296033	6.13436	10.9571	2.32342e-09	6.41193e-08
SARS	0.223119	4.17875	1.93929	3.71084e-05	0.00102232		CD80	0.678794	4.10739	1.67847	4.99218e-05	0.00137533		PAQR4	-0.599116	-6.13284	10.9488	2.34361e-09	6.45656e-08
DDIT3	0.407507	4.17792	1.93607	3.72382e-05	0.00102415		SLC29A3	-0.431224	-4.10467	1.66816	5.04851e-05	0.00138636		EIF4H	-0.352612	-6.12703	10.9171	2.42216e-09	6.66156e-08
PYGB	0.394211	4.17487	1.92429	3.77164e-05	0.00103553		CHAF1B	0.380082	4.10462	1.66798	5.04946e-05	0.00138636		STRIP2	-0.705538	-6.12448	10.9032	2.45744e-09	6.74707e-08
ST18	0.996346	4.17412	1.9214	3.78348e-05	0.00103563		COLGALT1	0.263	4.10337	1.66326	5.07549e-05	0.00139113		SIGLEC7	-0.918265	-6.12255	10.8927	2.48439e-09	6.80944e-08
IPPK	0.387475	4.17403	1.92106	3.78489e-05	0.00103563		PPP2R2D	-0.227505	-4.10247	1.65985	5.09433e-05	0.00139213		CALB2	-1.49182	-6.11839	10.8701	2.54363e-09	6.95993e-08
DIS3L	-0.253251	-4.17309	1.91745	3.79971e-05	0.00103792		DMXL1	-0.204849	-4.10237	1.65947	5.09644e-05	0.00139213		TMSB10	-0.45977	-6.11539	10.8538	2.58728e-09	7.06737e-08
EBF2	0.911356	4.17125	1.91036	3.82906e-05	0.00104416		TRAF2	0.290426	4.1006	1.65273	5.13393e-05	0.0014		SLC2A5	-0.967194	-6.10774	10.8122	2.70177e-09	7.35515e-08
HES2	1.27716	4.17004	1.9057	3.84842e-05	0.00104554		PSMC2	0.188927	4.09626	1.6363	5.22651e-05	0.00142283		TXNIP	0.540771	6.10774	10.8122	2.70178e-09	7.35515e-08
BNC2	0.988224	4.16981	1.90478	3.85228e-05	0.00104554		CCNT2	-0.237539	-4.09548	1.63335	5.24329e-05	0.00142499		PAX6	-2.07568	-6.10118	10.7766	2.80389e-09	7.62023e-08
ZNF573	-0.369518	-4.16972	1.90446	3.8536e-05	0.00104554		PHC1	-0.283409	-4.09489	1.63113	5.25602e-05	0.00142604		ANXA10	2.62441	6.09883	10.7638	2.84127e-09	7.70392e-08
CXCL17	-1.61268	-4.16849	1.89969	3.87358e-05	0.00104734		PYCRL	0.330262	4.09273	1.62294	5.30305e-05	0.00143638		PTMS	-0.613897	-6.09865	10.7628	2.84426e-09	7.70392e-08
ARHGAP22	0.599591	4.16789	1.89738	3.8833e-05	0.00104734		TTLL1	-0.220249	-4.09138	1.61783	5.33258e-05	0.00144086		KIFC1	-0.614591	-6.0965	10.7512	2.879e-09	7.78492e-08
TLE2	-0.804901	-4.16787	1.89734	3.88348e-05	0.00104734		IL32	0.650487	4.09115	1.61698	5.33751e-05	0.00144086		SYTL2	0.734296	6.09441	10.7399	2.91311e-09	7.84798e-08
INSRR	1.19121	4.1677	1.89668	3.88626e-05	0.00104734		LCOR	-0.300532	-4.0907	1.61529	5.34738e-05	0.00144111		SUMO3	-0.362905	-6.09398	10.7375	2.92022e-09	7.84798e-08
PTP4A1	0.427995	4.16547	1.88807	3.92272e-05	0.00105271		RFWD3	0.229917	4.08794	1.60483	5.40858e-05	0.00145325		SLC23A2	0.600141	6.09395	10.7374	2.92068e-09	7.84798e-08
VIPR2	-1.07509	-4.16516	1.88687	3.92782e-05	0.00105271		RAPH1	-0.281078	-4.08785	1.6045	5.41049e-05	0.00145325		SLAMF8	-1.00054	-6.09388	10.737	2.92184e-09	7.84798e-08
CCBE1	1.32657	4.16508	1.88656	3.92913e-05	0.00105271		FPR3	0.612842	4.08578	1.59668	5.45675e-05	0.00146314		HSPA6	-0.822861	-6.09325	10.7336	2.93228e-09	7.8629e-08
CNR2	-1.18944	-4.16488	1.8858	3.93235e-05	0.00105271		KLF3	-0.258905	-4.08506	1.59396	5.47289e-05	0.00146314		MTMR8	0.644774	6.09146	10.7239	2.962e-09	7.92939e-08
ZFAND4	-0.385964	-4.16266	1.87727	3.9689e-05	0.00106072		PEAR1	-0.37142	-4.08498	1.59367	5.47462e-05	0.00146314		TYROBP	-0.799953	-6.08505	10.6891	3.07113e-09	8.20788e-08
SLC25A38	-0.288469	-4.16039	1.86851	4.00677e-05	0.00106759		DUSP14	0.337071	4.08191	1.58207	5.54419e-05	0.00147928		SLC9A2	1.55187	6.08313	10.6787	3.10468e-09	8.28377e-08
TOX3	-2.05113	-4.16032	1.86827	4.00785e-05	0.00106759		SNRPC	0.218648	4.08071	1.57756	5.57146e-05	0.00148162		SIRPA	-0.698038	-6.08254	10.6755	3.11498e-09	8.2975e-08
IGF2BP2	1.22651	4.15781	1.85861	4.05004e-05	0.00107704		HEPHL1	1.47166	4.08064	1.57728	5.57318e-05	0.00148162		TLE2	0.884737	6.08103	10.6674	3.14151e-09	8.35434e-08
GRIA3	1.1509	4.15392	1.84368	4.11615e-05	0.00109268		MAP3K5	-0.320777	-4.08	1.57487	5.58776e-05	0.00148162		AURKA	-0.557144	-6.07878	10.6552	3.18161e-09	8.44702e-08
SETD2	-0.209974	-4.15356	1.84227	4.12243e-05	0.00109268		ZNF564	-0.212967	-4.07942	1.57267	5.60117e-05	0.00148162		CRACR2A	0.665258	6.07795	10.6507	3.19667e-09	8.47303e-08
AFAP1L1	0.446275	4.15232	1.83751	4.14375e-05	0.00109653		CARD17	0.905853	4.07917	1.57173	5.60689e-05	0.00148162		NBPF11	0.457513	6.07199	10.6184	3.30584e-09	8.74798e-08
PHF12	-0.226646	-4.15114	1.83299	4.16415e-05	0.00110011		SH3YL1	-0.417885	-4.07911	1.57152	5.60822e-05	0.00148162		DGKA	0.540492	6.0714	10.6153	3.31676e-09	8.76245e-08
CCDC107	0.289991	4.15042	1.83021	4.17669e-05	0.00110162		TARS	0.305349	4.07854	1.56935	5.62145e-05	0.00148168		SUFU	0.326595	6.07033	10.6094	3.3369e-09	8.80121e-08
SH3BP4	0.490965	4.14749	1.819	4.22781e-05	0.00111328		COX17	0.219734	4.0783	1.56847	5.62686e-05	0.00148168		FAM50A	-0.36286	-6.0698	10.6066	3.34687e-09	8.80136e-08
RAET1L	1.48982	4.14579	1.81246	4.2579e-05	0.00111937		HS6ST3	-1.27563	-4.07608	1.5601	5.67834e-05	0.00149279		ARPC5L	-0.33982	-6.06961	10.6056	3.35028e-09	8.80136e-08
FAM214B	0.356557	4.14408	1.8059	4.28831e-05	0.00112552		PFDN6	0.224007	4.07484	1.55542	5.70732e-05	0.00149796		SNF8	-0.260228	-6.06934	10.6041	3.35552e-09	8.80136e-08
ADAMTS16	1.26648	4.14312	1.80222	4.30542e-05	0.00112818		CENPA	0.481619	4.07372	1.55119	5.73366e-05	0.00150242		ZNF559	0.373875	6.06916	10.6031	3.35884e-09	8.80136e-08
TFCP2	-0.295657	-4.14143	1.79576	4.33571e-05	0.00113426		SEMA5A	-0.7033	-4.07286	1.54796	5.75385e-05	0.00150526		ABCA10	0.850089	6.06565	10.5842	3.42579e-09	8.95841e-08
GBP4	-0.670314	-4.13863	1.78504	4.38642e-05	0.0011452		NTRK3	-0.8392	-4.06901	1.53347	5.8453e-05	0.0015267		XIRP1	-1.47737	-6.06544	10.583	3.42991e-09	8.95841e-08
BTLA	-1.05262	-4.13834	1.78392	4.39177e-05	0.0011452		KIF20A	0.440243	4.06725	1.52685	5.8876e-05	0.00153526		COL3A1	-1.05465	-6.06504	10.5809	3.4377e-09	8.9642e-08
TEAD4	0.561457	4.13629	1.7761	4.4292e-05	0.00115201		CAMKMT	-0.228786	-4.06553	1.52036	5.92934e-05	0.00154364		CAD	-0.297709	-6.05973	10.5522	3.54188e-09	9.22091e-08
TNFRSF13B	-1.31013	-4.13613	1.77548	4.43218e-05	0.00115201		MAGOH	0.220587	4.0642	1.51537	5.96164e-05	0.00154737		FPR2	-1.21358	-6.04794	10.4886	3.78454e-09	9.83675e-08
FKBP9	0.369713	4.13549	1.773	4.44408e-05	0.00115324		PHLPP1	-0.336675	-4.06415	1.51517	5.9629e-05	0.00154737		CEBPB	-0.566843	-6.04679	10.4824	3.80891e-09	9.88412e-08
SLC24A2	1.33246	4.13443	1.76896	4.46362e-05	0.00115477		GAREM	-0.548793	-4.06192	1.50682	6.01738e-05	0.00155798		DDHD1	0.364767	6.04337	10.464	3.88278e-09	1.00596e-07
TAS2R30	-0.348678	-4.13439	1.76882	4.46432e-05	0.00115477		NEIL3	0.468961	4.06169	1.50594	6.02313e-05	0.00155798		ZNF397	0.390551	6.04222	10.4578	3.90799e-09	1.01086e-07
RPAP2	-0.244052	-4.13217	1.76034	4.50556e-05	0.00116356		PREPL	-0.16657	-4.05964	1.49825	6.0738e-05	0.00156856		NOL4L	0.496443	6.04176	10.4553	3.91793e-09	1.01181e-07
ZNF490	-0.24399	-4.13175	1.75873	4.51346e-05	0.00116373		FAM219B	-0.306552	-4.05794	1.49186	6.11619e-05	0.00157698		GTF2IRD2	0.51842	6.04145	10.4537	3.92477e-09	1.01195e-07
MYO10	0.612588	4.1305	1.75394	4.53698e-05	0.00116793		HNF4A	-1.2307	-4.05726	1.48932	6.13314e-05	0.00157882		FBXW5	-0.337303	-6.04063	10.4492	3.94295e-09	1.01501e-07
LMO2	-0.474833	-4.12748	1.7424	4.59414e-05	0.00118075		ADRA2B	-0.720205	-4.05657	1.48673	6.15043e-05	0.00158074		ZNF490	0.268622	6.03678	10.4285	4.02891e-09	1.03548e-07
TULP3	0.265542	4.1264	1.73828	4.61472e-05	0.00118415		XRCC1	0.198228	4.05541	1.48239	6.17959e-05	0.0015857		CLHC1	0.459687	6.03546	10.4214	4.05884e-09	1.04151e-07
MEIS3	0.693774	4.11958	1.71226	4.74684e-05	0.00121611		LILRA6	0.762691	4.05459	1.4793	6.20043e-05	0.00158851		USP3	0.327603	6.03508	10.4193	4.06766e-09	1.04211e-07
GPC6	0.992049	4.11918	1.71075	4.75463e-05	0.00121617		ABCC4	-0.470908	-4.05047	1.46384	6.30567e-05	0.00161291		CKS2	-0.600458	-6.0346	10.4168	4.07858e-09	1.04325e-07
FUT9	-1.71041	-4.1187	1.70892	4.76412e-05	0.00121667		IL12RB2	0.85426	4.04827	1.45562	6.36236e-05	0.00162296		CYB5A	0.701109	6.03355	10.4111	4.10258e-09	1.04772e-07
FNIP2	0.345116	4.11691	1.7021	4.7995e-05	0.00122376		TREM1	0.814735	4.04817	1.45522	6.36515e-05	0.00162296		GAREM	0.78341	6.03056	10.395	4.17197e-09	1.06375e-07
IBSP	1.10392	4.11625	1.69956	4.81273e-05	0.00122491		CALU	0.310006	4.04705	1.45103	6.39424e-05	0.0016278		SLC6A9	-0.677977	-6.02956	10.3897	4.19529e-09	1.06801e-07
PNRC2	-0.37788	-4.11592	1.69832	4.81924e-05	0.00122491		FCGR1B	0.803511	4.04561	1.44565	6.43183e-05	0.00163478		TPM3	-0.298122	-6.02696	10.3757	4.25689e-09	1.08198e-07
MAL	-1.52009	-4.11539	1.69628	4.82989e-05	0.00122568		SNX31	-1.51253	-4.04349	1.4377	6.48775e-05	0.00164639		ZNF281	-0.372959	-6.02654	10.3734	4.26694e-09	1.08282e-07
SPCS1	-0.42077	-4.11382	1.69032	4.86127e-05	0.0012317		HIST2H2BF	0.382952	4.0425	1.434	6.51395e-05	0.00165044		UCK1	-0.290964	-6.02608	10.371	4.27792e-09	1.0839e-07
OAS1	-0.586732	-4.11327	1.68822	4.87237e-05	0.00123257		TRAIP	0.353715	4.04176	1.43124	6.53357e-05	0.00165119		GCC2	0.300777	6.0256	10.3684	4.28952e-09	1.08513e-07
NRBP2	0.424566	4.11229	1.68451	4.89203e-05	0.00123488		POMP	0.219163	4.04161	1.43069	6.53745e-05	0.00165119		HMOX1	-0.846953	-6.02167	10.3473	4.38489e-09	1.10751e-07
GAL3ST4	0.566888	4.11195	1.68321	4.89891e-05	0.00123488		NKTR	-0.217758	-4.04103	1.42852	6.55293e-05	0.00165251		RGS20	-1.28256	-6.01987	10.3376	4.42918e-09	1.11695e-07
SNTB1	0.553982	4.11168	1.68216	4.90451e-05	0.00123488		ZMYM6	-0.150417	-4.04016	1.42525	6.57634e-05	0.00165582		CLSPN	-0.629475	-6.01777	10.3263	4.48152e-09	1.12838e-07
CD99	0.481832	4.11081	1.67888	4.922e-05	0.00123734		RFC2	0.260456	4.03915	1.42149	6.60335e-05	0.00166002		CASD1	0.342592	6.01504	10.3117	4.55053e-09	1.14396e-07
ETV5	0.525783	4.10842	1.66979	4.9708e-05	0.00124766		CAPN13	-1.07429	-4.037	1.41343	6.66153e-05	0.00167203		PSMG1	-0.38951	-6.01464	10.3095	4.56063e-09	1.14471e-07
C5AR2	0.86684	4.10721	1.66518	4.99571e-05	0.00125177		PDE10A	-0.763964	-4.03535	1.4073	6.70616e-05	0.00168022		FNDC1	-1.63171	-6.01364	10.3042	4.58627e-09	1.14935e-07
NUPR1	0.806476	4.10687	1.66389	5.00272e-05	0.00125177		SYTL5	-0.999998	-4.0348	1.40522	6.72141e-05	0.00168022		MROH2A	1.91373	6.01336	10.3026	4.59353e-09	1.14938e-07
FUT11	0.29671	4.1062	1.66132	5.0167e-05	0.00125332		IL20RA	-0.770539	-4.03434	1.4035	6.73398e-05	0.00168022		ZNF563	0.400324	6.00121	10.2375	4.91598e-09	1.22815e-07
TRIM31	-1.81811	-4.10532	1.658	5.0348e-05	0.00125589		FOXC1	-0.495774	-4.03427	1.40324	6.73591e-05	0.00168022		TMEM50B	0.362432	6.0008	10.2353	4.92738e-09	1.22827e-07
MYOM3	0.899145	4.1049	1.65639	5.04363e-05	0.00125614		HIST1H3H	0.554432	4.03191	1.39446	6.80063e-05	0.00169322		RTKN	-0.617235	-6.00064	10.2345	4.93171e-09	1.22827e-07
WSCD2	-1.56165	-4.10388	1.6525	5.06497e-05	0.00125951		PSENEN	0.254688	4.03161	1.39332	6.80909e-05	0.00169322		SPRED2	0.408548	5.99927	10.2271	4.96959e-09	1.23579e-07
MYOM2	-0.920784	-4.10292	1.64888	5.08494e-05	0.00126093		THUMPD2	-0.190749	-4.03046	1.38905	6.84083e-05	0.00169768		C1QA	-0.863572	-5.99884	10.2248	4.98145e-09	1.23683e-07
CD276	0.381733	4.10278	1.64833	5.08795e-05	0.00126093		GNB4	0.490951	4.03002	1.38741	6.85307e-05	0.00169768		ABCA8	1.17869	5.9969	10.2144	5.03573e-09	1.24838e-07
REP15	0.527288	4.10248	1.6472	5.09418e-05	0.00126093		GRM7	-0.881508	-4.02981	1.38662	6.85899e-05	0.00169768		CTSE	2.1793	5.99469	10.2026	5.09814e-09	1.26185e-07
ACKR1	-1.12126	-4.10003	1.63789	5.14594e-05	0.00127178		CDK1	0.428228	4.02944	1.38525	6.86923e-05	0.00169768		ESR2	1.01186	5.99423	10.2002	5.11118e-09	1.26185e-07
ZNF681	-0.573489	-4.09952	1.63597	5.15669e-05	0.00127248		ZNF708	-0.28032	-4.02892	1.3833	6.8838e-05	0.00169786		IGSF5	1.35215	5.99415	10.1997	5.11358e-09	1.26185e-07
P4HA3	0.957461	4.09633	1.62385	5.22502e-05	0.00128737		NR2C1	-0.191666	-4.02866	1.38234	6.89104e-05	0.00169786		ZNF141	0.367527	5.99377	10.1977	5.12426e-09	1.26255e-07
CASP3	-0.272462	-4.09518	1.6195	5.24974e-05	0.00129148		PCMTD2	-0.236441	-4.02649	1.37423	6.95216e-05	0.00171029		RRBP1	-0.368211	-5.98761	10.1648	5.30325e-09	1.30465e-07
MN1	0.961307	4.09379	1.61421	5.27995e-05	0.00129693		CD38	0.847489	4.02556	1.37076	6.97853e-05	0.00171416		KIAA0930	-0.346602	-5.98566	10.1543	5.36138e-09	1.31622e-07
TBC1D30	-0.645297	-4.08981	1.59916	5.36699e-05	0.0013163		NHLRC2	-0.201493	-4.02463	1.3673	7.00486e-05	0.00171801		CNOT6L	0.301987	5.98548	10.1534	5.36664e-09	1.31622e-07
CCNT2	-0.302764	-4.08801	1.59235	5.40682e-05	0.00132405		RWDD2A	-0.235887	-4.02394	1.36472	7.02459e-05	0.00171901		MAFB	-0.734246	-5.98495	10.1505	5.38271e-09	1.31815e-07
KCNJ5	0.725084	4.08658	1.58691	5.43886e-05	0.00132988		ADRM1	0.20398	4.02374	1.36397	7.03034e-05	0.00171901		TPX2	-0.649296	-5.97945	10.1212	5.54982e-09	1.35701e-07
CDSN	1.67146	4.085	1.58092	5.47433e-05	0.00133652		SAE1	0.229507	4.02295	1.36106	7.05268e-05	0.00172186		DSP	-0.940045	-5.97841	10.1156	5.58204e-09	1.36281e-07
CCDC110	0.857141	4.08364	1.57579	5.50493e-05	0.00134114		PEBP4	-0.7915	-4.02166	1.35624	7.08981e-05	0.0017283		CDCA5	-0.628217	-5.97716	10.1089	5.62118e-09	1.37029e-07
ARHGAP23	-0.613891	-4.08342	1.57495	5.50995e-05	0.00134114		CCNB2	0.413026	4.02098	1.3537	7.10944e-05	0.00173047		C2	-0.799115	-5.97606	10.103	5.65574e-09	1.37663e-07
ZNF682	-0.596414	-4.08242	1.57119	5.53251e-05	0.00134404		SLC38A7	0.237565	4.01968	1.34888	7.14693e-05	0.00173696		CDA	-0.910451	-5.97578	10.1015	5.66454e-09	1.37669e-07
TNFRSF19	0.882009	4.08216	1.57018	5.53857e-05	0.00134404		POLR2I	0.244601	4.01857	1.34474	7.17919e-05	0.00173972		PDGFRL	-1.11554	-5.97459	10.0952	5.70217e-09	1.38374e-07
IDH1	-0.624631	-4.07729	1.5518	5.65029e-05	0.00136909		UBE2A	0.194739	4.0183	1.34372	7.18716e-05	0.00173972		DAPK3	-0.300911	-5.97321	10.0879	5.7459e-09	1.39226e-07
C14orf37	0.674217	4.07625	1.54788	5.67439e-05	0.00137286		DNAH11	1.03171	4.01817	1.34327	7.19072e-05	0.00173972		SMAD6	0.945086	5.971	10.076	5.81709e-09	1.40689e-07
SLC3A2	0.319653	4.0753	1.5443	5.69647e-05	0.00137613		CCDC150	0.403467	4.01686	1.33838	7.22913e-05	0.00174639		HS3ST5	1.78642	5.97079	10.0749	5.82377e-09	1.40689e-07
ZNF345	-0.410919	-4.0748	1.54241	5.70823e-05	0.00137691		HEYL	-0.438355	-4.0127	1.3229	7.35212e-05	0.00177344		DGKE	0.386047	5.96987	10.07	5.85385e-09	1.41203e-07
ANKLE2	0.246021	4.07305	1.5358	5.74937e-05	0.00138369		ZMYND19	0.281846	4.01144	1.31823	7.38962e-05	0.00177718		ZFAND4	0.417586	5.96803	10.0602	5.91405e-09	1.42442e-07
DKK2	0.991479	4.07287	1.53513	5.75355e-05	0.00138369		BUB1B	0.380797	4.01144	1.31822	7.38972e-05	0.00177718		THRB	0.762149	5.96385	10.0379	6.05272e-09	1.45564e-07
FAAH2	-0.44608	-4.07109	1.52841	5.79569e-05	0.00139025		ZNF540	-0.420263	-4.00981	1.31218	7.43858e-05	0.00178626		CDK4	-0.338539	-5.95955	10.015	6.19925e-09	1.48865e-07
KIAA1462	0.648972	4.07099	1.52802	5.79813e-05	0.00139025		RRP36	0.189669	4.00899	1.30913	7.46333e-05	0.00178749		PLIN5	1.18002	5.95804	10.007	6.2514e-09	1.49894e-07
PLCXD2	-0.504969	-4.07028	1.52535	5.81499e-05	0.00139036		SNRPB	0.266247	4.0089	1.30881	7.46592e-05	0.00178749		SLC39A1	-0.308475	-5.95213	9.97554	6.45956e-09	1.54655e-07
GAS7	0.710216	4.07025	1.52521	5.81585e-05	0.00139036		CXCR3	0.763338	4.00646	1.29976	7.53993e-05	0.00179993		FCGR1B	-1.1377	-5.95118	9.97046	6.49387e-09	1.55245e-07
MFAP2	0.807858	4.06977	1.52342	5.82722e-05	0.00139101		PSMC4	0.217908	4.00645	1.29972	7.54027e-05	0.00179993		ELK1	-0.265788	-5.94961	9.96209	6.55076e-09	1.56373e-07
RPRM	-1.02827	-4.06925	1.52148	5.8395e-05	0.00139188		RBPMS	-0.399513	-4.00558	1.29647	7.56702e-05	0.00180364		PSMD1	-0.250233	-5.94919	9.95985	6.56609e-09	1.56506e-07
MGA	-0.197778	-4.06866	1.51925	5.85362e-05	0.00139264		MMP25	0.658108	4.00449	1.29245	7.60026e-05	0.00180889		PILRA	-0.746656	-5.9475	9.95087	6.62782e-09	1.57744e-07
DBN1	0.569025	4.06771	1.51566	5.87654e-05	0.00139264		MMP12	1.10782	4.00395	1.29043	7.617e-05	0.00181019		RHOD	-0.735124	-5.9464	9.94503	6.6683e-09	1.58268e-07
ADM	0.751902	4.06757	1.51512	5.87998e-05	0.00139264		RAB15	-0.557914	-4.00307	1.28719	7.64398e-05	0.00181392		ITM2C	0.67055	5.94637	9.94486	6.66949e-09	1.58268e-07
HMGCLL1	-1.07714	-4.06755	1.51506	5.88035e-05	0.00139264		GCC2	-0.207822	-4.00057	1.27792	7.72161e-05	0.00182965		HIGD1B	0.758339	5.94581	9.94187	6.69028e-09	1.58527e-07
WWC3	0.396908	4.06732	1.51418	5.886e-05	0.00139264		ZNF852	-0.233579	-4.00009	1.27612	7.73674e-05	0.00183054		HTRA3	-1.02267	-5.94155	9.91926	6.84989e-09	1.62071e-07
PDE4DIP	0.3797	4.06654	1.51124	5.90484e-05	0.00139505		UST	-0.53714	-3.99927	1.2731	7.7623e-05	0.00183389		NDNF	1.22049	5.93784	9.89955	6.99209e-09	1.64987e-07
ZNF440	-0.569253	-4.06531	1.50661	5.93457e-05	0.00140002		LILRB4	0.691263	3.99783	1.26778	7.80744e-05	0.00184185		C1QTNF7	1.04424	5.9378	9.89934	6.99365e-09	1.64987e-07
LRRC18	-0.988978	-4.06486	1.50491	5.94556e-05	0.00140056		C16orf89	-0.914294	-3.99658	1.26312	7.84718e-05	0.00184851		EPB41	0.47674	5.93482	9.88352	7.10989e-09	1.67483e-07
CLEC2D	-0.441807	-4.06249	1.49598	6.00351e-05	0.00141048		NIP7	0.225871	3.99525	1.2582	7.88939e-05	0.00185561		CDC20	-0.708968	-5.93334	9.87567	7.16835e-09	1.68613e-07
IMPAD1	0.257523	4.0623	1.49529	6.00801e-05	0.00141048		GPIHBP1	-0.669467	-3.99468	1.2561	7.90752e-05	0.00185561		TSPAN6	0.645255	5.93223	9.86975	7.21272e-09	1.69409e-07
STXBP1	0.574921	4.06206	1.49438	6.01399e-05	0.00141048		ZBED2	0.935828	3.9944	1.25507	7.91635e-05	0.00185561		LGI1	1.42739	5.93045	9.86031	7.28407e-09	1.70836e-07
RNF24	0.37919	4.05754	1.47738	6.12609e-05	0.00143434		HAPLN3	0.585474	3.99418	1.25425	7.92347e-05	0.00185561		GSDMC	-1.42564	-5.9231	9.82134	7.58617e-09	1.77662e-07
PHPT1	0.353421	4.05725	1.47627	6.13354e-05	0.00143434		TMEM199	0.177023	3.99133	1.24373	8.0149e-05	0.0018743		P2RX7	-0.780544	-5.92057	9.80793	7.69299e-09	1.79902e-07
DENND4A	-0.266667	-4.05642	1.47317	6.15421e-05	0.00143708		TNFRSF12A	0.489548	3.98822	1.23221	8.11621e-05	0.00189524		LNX1	0.807558	5.91787	9.79365	7.80833e-09	1.82334e-07
TTC19	-0.350764	-4.05331	1.46148	6.23291e-05	0.00145335		GINS2	0.388237	3.98625	1.22495	8.18074e-05	0.00190754		CAT	0.43954	5.91605	9.78402	7.88721e-09	1.83909e-07
PLIN2	0.583926	4.0499	1.44868	6.32025e-05	0.00147158		SLIRP	0.257869	3.98562	1.2226	8.2017e-05	0.00190966		GCNT1	-0.86871	-5.91549	9.78107	7.91143e-09	1.83958e-07
NBPF14	0.388362	4.04945	1.447	6.33177e-05	0.00147214		CEP55	0.41023	3.98425	1.21755	8.24704e-05	0.00191744		KPNA5	0.374509	5.91548	9.78098	7.91219e-09	1.83958e-07
APOBEC3G	-0.556324	-4.04678	1.43696	6.40126e-05	0.00148615		PARP1	0.218566	3.98319	1.21365	8.28217e-05	0.00192283		SERPINB2	-1.84006	-5.91411	9.77374	7.97217e-09	1.85085e-07
ZNF763	-0.398025	-4.04449	1.42837	6.46127e-05	0.00149781		FSIP2	-0.89523	-3.98255	1.21128	8.30364e-05	0.00192503		INHBA	-1.07623	-5.90947	9.74922	8.17868e-09	1.89606e-07
STK32B	0.774507	4.04415	1.42712	6.47012e-05	0.00149781		LIN9	0.274014	3.98093	1.2053	8.35792e-05	0.00193065		MOCS1	0.611294	5.90776	9.74016	8.25631e-09	1.91131e-07
ADAMTS19	-1.40214	-4.03735	1.40165	6.65178e-05	0.00153551		AIMP2	0.199687	3.98067	1.20435	8.36657e-05	0.00193065		STIM2	0.297697	5.90567	9.72909	8.35216e-09	1.93072e-07
SIL1	0.265584	4.03734	1.40161	6.65206e-05	0.00153551		TNFRSF18	0.730662	3.98044	1.20351	8.37428e-05	0.00193065		LDHA	-0.553854	-5.90473	9.72415	8.39532e-09	1.93791e-07
NEK8	-0.355069	-4.0354	1.39435	6.70477e-05	0.00154546		CXCL5	1.21623	3.9804	1.20333	8.37588e-05	0.00193065		ZNF69	0.633566	5.90125	9.70575	8.55789e-09	1.97051e-07
CXCR5	-1.26572	-4.03427	1.39012	6.73565e-05	0.00155036		COPE	0.197405	3.98002	1.20193	8.38869e-05	0.00193084		FAM13B	0.295999	5.90119	9.7054	8.56103e-09	1.97051e-07
SIGLEC7	0.804638	4.03302	1.38542	6.77016e-05	0.00155607		SPHK1	0.641548	3.97927	1.19918	8.41393e-05	0.00193388		SLC25A42	0.410401	5.90068	9.70272	8.58505e-09	1.97299e-07
GSN	0.412105	4.03262	1.38395	6.78102e-05	0.00155635		FAM120B	-0.181677	-3.97695	1.19064	8.49265e-05	0.00194919		UAP1L1	-0.535786	-5.90044	9.70146	8.59633e-09	1.97299e-07
CHST15	0.735252	4.03135	1.37918	6.81623e-05	0.0015622		BCAS3	-0.181698	-3.97598	1.18704	8.52608e-05	0.00195408		TBC1D30	0.702557	5.89885	9.69308	8.67176e-09	1.98746e-07
IGFBPL1	1.05144	4.02648	1.361	6.9524e-05	0.00159114		PSMB10	0.308641	3.97433	1.18097	8.58268e-05	0.00196425		POSTN	-1.4963	-5.89508	9.67315	8.8539e-09	2.0257e-07
SLTM	-0.224542	-4.02449	1.35356	7.00883e-05	0.00160154		SPIN4	0.373522	3.97082	1.16806	8.70441e-05	0.00198928		MFSD8	0.229965	5.89478	9.67157	8.86851e-09	2.0257e-07
ADAP2	0.462166	4.02418	1.35239	7.01774e-05	0.00160154		HIST1H2AM	0.402239	3.9683	1.1588	8.79283e-05	0.00200664		SLC3A2	-0.348958	-5.89462	9.67072	8.87637e-09	2.0257e-07
ZNF831	-1.0358	-4.0237	1.35062	7.03129e-05	0.00160173		S100A10	0.548747	3.96365	1.14169	8.95852e-05	0.00204155		SLC7A7	-0.798374	-5.89397	9.66728	8.90826e-09	2.0301e-07
ENO2	0.59777	4.02345	1.34968	7.03851e-05	0.00160173		SARAF	-0.225285	-3.96304	1.13946	8.98033e-05	0.00204363		SRPRB	-0.311294	-5.89084	9.65076	9.06306e-09	2.06246e-07
HSPA12B	0.56589	4.02114	1.34105	7.10489e-05	0.00161456		ARAP3	-0.385524	-3.96013	1.12875	9.08591e-05	0.00206473		MFSD12	-0.375123	-5.88619	9.62623	9.29796e-09	2.11292e-07
TGM1	0.85133	4.01975	1.33586	7.14506e-05	0.00162139		FAM214A	-0.272103	-3.95525	1.11084	9.26524e-05	0.00210252		TRIM47	-0.636812	-5.88471	9.61845	9.37365e-09	2.12678e-07
TPPP3	0.678562	4.01921	1.33387	7.16059e-05	0.00162263		PTCH1	-0.340267	-3.9539	1.10592	9.31518e-05	0.00211087		PSMD14	-0.30588	-5.88448	9.61726	9.38537e-09	2.12678e-07
LRRC37A	-0.427829	-4.0172	1.32639	7.21908e-05	0.00163358		IL12RB1	0.602599	3.94824	1.08516	9.52867e-05	0.00215621		ADCY7	-0.649401	-5.88335	9.61128	9.44408e-09	2.13573e-07
ZNF43	-0.521965	-4.01652	1.32384	7.2391e-05	0.00163581		KSR2	-1.08311	-3.94642	1.07852	9.59799e-05	0.00216885		TAGLN2	-0.458947	-5.88321	9.61053	9.45141e-09	2.13573e-07
C11orf31	-0.289841	-4.01231	1.30818	7.36349e-05	0.00166159		ZNF440	-0.432723	-3.94024	1.05592	9.83768e-05	0.00221989		UCHL1	-1.22915	-5.8789	9.58783	9.67786e-09	2.18383e-07
MT2A	0.984072	4.00997	1.29947	7.4336e-05	0.00167203		UNC5B	-0.411664	-3.93907	1.05165	9.88364e-05	0.00222714		UBAC1	-0.323836	-5.87821	9.5842	9.71464e-09	2.18906e-07
CYP4F12	-1.33539	-4.00992	1.29929	7.43507e-05	0.00167203		CHRNA1	0.930278	3.9386	1.04992	9.90239e-05	0.00222813		LRRC42	-0.314736	-5.87722	9.57896	9.7679e-09	2.19798e-07
SLC1A3	0.761392	4.00973	1.29856	7.44093e-05	0.00167203		SLC20A1	-0.414447	-3.93826	1.04868	9.91574e-05	0.00222813		TTYH3	-0.373291	-5.8767	9.57626	9.79537e-09	2.20109e-07
ABCC4	-0.595381	-4.00907	1.29612	7.46073e-05	0.00167414		GTSE1	0.385247	3.93781	1.04704	9.93352e-05	0.00222901		ABHD14A	0.500737	5.87474	9.56591	9.9017e-09	2.22188e-07
TMEM97	-0.948303	-4.00781	1.29141	7.49907e-05	0.0016804		SF3B4	0.221459	3.93564	1.03911	0.000100199	0.00224527		MYCL	1.18433	5.87378	9.56087	9.95393e-09	2.23049e-07
MFSD12	0.338428	4.00543	1.28256	7.5716e-05	0.0016941		ITGA8	-0.604706	-3.93363	1.03178	0.000101005	0.00226017		COL12A1	-0.904289	-5.86804	9.53067	1.02725e-08	2.29866e-07
GPR18	-1.00475	-4.00499	1.28095	7.58492e-05	0.0016941		ZNF621	-0.193489	-3.93111	1.02257	0.000102025	0.00227984		EIF4E2	-0.224409	-5.85749	9.47521	1.08843e-08	2.4322e-07
PLAU	0.751227	4.00426	1.27824	7.60726e-05	0.0016941		EIF2S1	0.189696	3.93052	1.02042	0.000102265	0.00228203		CDH6	0.737889	5.85353	9.45443	1.11229e-08	2.48205e-07
SYNDIG1	1.15717	4.00422	1.27808	7.60861e-05	0.0016941		KLRD1	0.637615	3.92958	1.01699	0.000102649	0.00228743		ALOX5	0.666578	5.85318	9.45258	1.11444e-08	2.4834e-07
TRIM36	0.752451	4.00408	1.27757	7.61286e-05	0.0016941		LCP2	0.502312	3.92857	1.01333	0.000103061	0.00229265		TROAP	-0.60978	-5.84965	9.4341	1.13613e-08	2.52825e-07
SLC44A1	0.319329	4.00289	1.27313	7.64971e-05	0.00169995		FAM172A	-0.201049	-3.92831	1.01237	0.000103169	0.00229265		SERPINH1	-0.501613	-5.84534	9.41147	1.16327e-08	2.58507e-07
LAMA4	0.529847	4.00244	1.27147	7.66358e-05	0.00170068		CLDN11	-0.674827	-3.92759	1.00974	0.000103465	0.00229606		DNMT1	-0.35836	-5.84418	9.40537	1.1707e-08	2.59799e-07
GNL3	-0.406236	-3.99998	1.26234	7.74004e-05	0.00171528		SLC46A2	-0.761644	-3.9269	1.00723	0.000103749	0.0022984		ITGAE	-0.553446	-5.84169	9.39233	1.18674e-08	2.62994e-07
DACT1	0.791447	3.99951	1.26057	7.75494e-05	0.00171622		TMEM133	-0.415018	-3.92664	1.00629	0.000103856	0.0022984		HS6ST2	1.24265	5.83963	9.38157	1.20014e-08	2.65599e-07
MRAS	0.548872	3.9975	1.25313	7.81806e-05	0.00172781		PARP16	-0.191889	-3.92529	1.00137	0.000104415	0.00230417		IDUA	0.490352	5.83912	9.37887	1.20352e-08	2.65981e-07
MYO1E	0.34235	3.99523	1.24472	7.88993e-05	0.0017413		SLAMF8	0.671946	3.92522	1.00113	0.000104443	0.00230417		UFL1	0.273159	5.83542	9.35951	1.22809e-08	2.70991e-07
PARM1	-0.688974	-3.99372	1.2391	7.93827e-05	0.00174957		WDR11	-0.142001	-3.92476	0.999436	0.000104636	0.00230417		ITGAX	-0.854786	-5.8352	9.35836	1.22956e-08	2.70991e-07
ARHGAP31	0.459477	3.99268	1.23527	7.97144e-05	0.00175448		ADAMTSL2	-0.481134	-3.9245	0.998512	0.000104742	0.00230417		WDR5	-0.32749	-5.8325	9.34422	1.24784e-08	2.74644e-07
LRRC3B	-1.05262	-3.99131	1.23018	8.01576e-05	0.00176183		NCOA1	-0.19423	-3.9238	0.995953	0.000105035	0.00230417		CNGA1	1.33726	5.83216	9.34242	1.25018e-08	2.74783e-07
ICA1	-0.629956	-3.99004	1.22549	8.05675e-05	0.00176842		UBN2	-0.195	-3.92366	0.995457	0.000105092	0.00230417		SAMD13	0.94948	5.83033	9.33286	1.26271e-08	2.77159e-07
SCARF2	0.659288	3.98954	1.22363	8.07309e-05	0.00176916		MCM6	0.273935	3.92354	0.994999	0.000105144	0.00230417		ACOX3	0.469289	5.82984	9.3303	1.2661e-08	2.77523e-07
RTKN	0.545055	3.98908	1.22193	8.08806e-05	0.00176916		ZNF506	-0.301268	-3.92279	0.992259	0.000105459	0.00230417		ZNF561	0.369161	5.82891	9.32543	1.27255e-08	2.78558e-07
NLRP10	1.27384	3.98893	1.22136	8.0931e-05	0.00176916		UBE2C	0.46694	3.92263	0.991705	0.000105523	0.00230417		ZNF621	0.276133	5.82486	9.30426	1.30096e-08	2.8439e-07
RTP4	-0.649473	-3.98824	1.21884	8.11535e-05	0.00177028		ZNF14	-0.236779	-3.92246	0.991083	0.000105595	0.00230417		SDS	-1.17209	-5.82459	9.30286	1.30287e-08	2.84421e-07
IFT122	0.314719	3.98801	1.21797	8.12301e-05	0.00177028		ATP6AP1L	-0.435325	-3.92223	0.990244	0.000105692	0.00230417		BIRC5	-0.632415	-5.82399	9.2997	1.30717e-08	2.84974e-07
EMP3	0.654388	3.98776	1.21704	8.13126e-05	0.00177028		PIF1	0.343114	3.91884	0.977894	0.000107127	0.0023323		ZDHHC12	-0.421464	-5.82352	9.29725	1.31052e-08	2.85317e-07
HSPA6	0.716327	3.98733	1.21544	8.14541e-05	0.00177097		SOD2	0.431354	3.91607	0.967836	0.000108311	0.00235488		CD163	-0.872613	-5.82308	9.29496	1.31365e-08	2.85612e-07
ELF5	-1.3793	-3.98465	1.20554	8.23369e-05	0.00178774		NOP2	0.226174	3.91533	0.965152	0.000108629	0.00235861		PDZD3	1.46245	5.82277	9.29334	1.31588e-08	2.85711e-07
POLR3D	0.260201	3.98405	1.20334	8.25342e-05	0.00178864		TTC23L	-0.707862	-3.91417	0.960925	0.000109132	0.00236329		KBTBD3	0.404717	5.8206	9.28197	1.33159e-08	2.88732e-07
KRT81	1.35493	3.98386	1.2026	8.26004e-05	0.00178864		SERINC5	-0.352364	-3.91415	0.960872	0.000109138	0.00236329		ARMCX5	0.353868	5.81775	9.2671	1.35241e-08	2.92407e-07
TNFRSF13C	-0.904989	-3.9819	1.19537	8.32536e-05	0.00179795		CYB5A	-0.473728	-3.91331	0.957797	0.000109505	0.00236805		CBX7	0.462441	5.81767	9.26671	1.35296e-08	2.92407e-07
SPTSSB	-1.46791	-3.9819	1.19536	8.3254e-05	0.00179795		SURF2	0.227488	3.9097	0.944704	0.000111083	0.00239895		MAP3K5	0.441314	5.81754	9.26598	1.35399e-08	2.92407e-07
ACTB	0.330104	3.9807	1.19093	8.36562e-05	0.00180422		PLAC9	-0.595109	-3.90827	0.939528	0.000111713	0.00240932		KCNQ1	0.72875	5.81515	9.25353	1.37169e-08	2.95832e-07
TC2N	-0.566115	-3.98031	1.1895	8.37871e-05	0.00180462		CTSE	-1.47868	-3.90649	0.933065	0.000112505	0.00242314		SPDEF	1.46239	5.81486	9.252	1.37389e-08	2.95911e-07
INA	-1.52038	-3.97901	1.18469	8.42272e-05	0.00181167		SRPRB	0.214567	3.90579	0.930515	0.000112819	0.00242666		FOXM1	-0.642159	-5.814	9.24755	1.38029e-08	2.96891e-07
CACNA1A	0.916322	3.97712	1.17772	8.48682e-05	0.00182302		ACSBG1	-1.15	-3.90514	0.928173	0.000113108	0.00242963		PLA2G10	1.29053	5.81206	9.2374	1.39497e-08	2.9965e-07
PIGM	-0.343091	-3.97652	1.17549	8.50748e-05	0.00182503		PAQR8	-0.512118	-3.90471	0.926619	0.0001133	0.00242995		PPEF1	-0.943905	-5.81043	9.2289	1.40741e-08	3.01882e-07
AK5	0.935589	3.97563	1.17221	8.53787e-05	0.00182911		SMAD3	-0.420718	-3.90422	0.924836	0.000113521	0.00242995		NBR1	0.224721	5.81021	9.22774	1.40912e-08	3.01882e-07
YIPF5	0.251626	3.97528	1.1709	8.55007e-05	0.00182928		POC1A	0.36476	3.9041	0.924395	0.000113576	0.00242995		SLC29A3	0.588828	5.80629	9.20728	1.43953e-08	3.07986e-07
TREM1	1.02209	3.97428	1.16723	8.58434e-05	0.0018298		RUVBL1	0.261666	3.90336	0.921727	0.000113907	0.0024338		SETD2	0.221982	5.80533	9.2023	1.44702e-08	3.08809e-07
AAED1	0.556224	3.97425	1.16711	8.58545e-05	0.0018298		PSMA2	0.203461	3.9026	0.918978	0.00011425	0.00243789		CAPN2	-0.491945	-5.80531	9.20218	1.44721e-08	3.08809e-07
PITPNM2	0.441701	3.97421	1.16699	8.58662e-05	0.0018298		FBXW5	0.227004	3.90126	0.914095	0.000114861	0.00244769		CCDC160	1.16731	5.80379	9.19427	1.45921e-08	3.10957e-07
PPP1R14C	1.33404	3.97369	1.16504	8.60483e-05	0.00183126		ZNF367	0.419186	3.9005	0.911345	0.000115207	0.00245181		FOXQ1	1.23023	5.79901	9.16935	1.49766e-08	3.18728e-07
GRB10	0.476793	3.97287	1.16202	8.63318e-05	0.00183486		MST1	-0.400992	-3.89987	0.909077	0.000115493	0.00245465		COL6A2	-0.829395	-5.79836	9.16599	1.50292e-08	3.19425e-07
TTC6	-1.20068	-3.97182	1.15815	8.66963e-05	0.00184018		HJURP	0.412842	3.89935	0.907192	0.000115731	0.00245557		ARID1B	0.251913	5.79766	9.16235	1.50864e-08	3.20218e-07
FAM111A	-0.310068	-3.96772	1.14303	8.81354e-05	0.00186546		GRIN3A	0.869233	3.89884	0.905347	0.000115965	0.00245557		APCDD1L	-1.28268	-5.79493	9.14814	1.53118e-08	3.24574e-07
ZNF697	0.455148	3.96735	1.14166	8.8267e-05	0.00186546		TOP3A	0.199265	3.89877	0.905113	0.000115994	0.00245557		FAM219B	0.422245	5.79216	9.13368	1.55448e-08	3.29078e-07
CAPN2	0.445341	3.96723	1.14123	8.83086e-05	0.00186546		PRKAG3	-0.815697	-3.89778	0.901516	0.000116451	0.00246042		BAZ2B	0.337942	5.79127	9.12905	1.562e-08	3.30236e-07
BHLHE40	0.543348	3.96711	1.14079	8.83513e-05	0.00186546		CHIC2	-0.189855	-3.89733	0.89989	0.000116658	0.00246042		IDH1	0.670412	5.78843	9.11431	1.58622e-08	3.34918e-07
PRKAB2	0.303815	3.96586	1.1362	8.87933e-05	0.00187234		FHIT	-0.436351	-3.89728	0.899705	0.000116682	0.00246042		EMP3	-0.716762	-5.78271	9.08457	1.63624e-08	3.45026e-07
DERA	0.314694	3.96213	1.12244	9.01344e-05	0.00189732		PCCA	-0.239932	-3.89642	0.896607	0.000117078	0.00246553		CCDC125	0.392781	5.78095	9.07543	1.65192e-08	3.47876e-07
NRBP1	0.196354	3.96191	1.12163	9.02137e-05	0.00189732		EEF1A1	-0.257995	-3.89526	0.892412	0.000117616	0.00247362		PARVB	-0.611739	-5.77904	9.06551	1.66912e-08	3.51038e-07
DHRS13	-0.506245	-3.96083	1.11767	9.06038e-05	0.00190151		DGAT2	-0.683907	-3.89485	0.890932	0.000117806	0.00247439		SLC9B1	0.55203	5.77785	9.05929	1.67999e-08	3.52864e-07
GRM5	0.986593	3.9604	1.11608	9.07612e-05	0.00190151		ISG20	0.502457	3.89432	0.888993	0.000118056	0.00247641		GPRASP1	0.430611	5.77687	9.05422	1.68891e-08	3.54274e-07
MPP3	0.63618	3.96007	1.11488	9.08796e-05	0.00190151		HIST3H2A	0.467752	3.89132	0.878165	0.000119462	0.00249947		ASAP1	-0.356864	-5.76879	9.01229	1.76448e-08	3.69645e-07
CCL26	1.02112	3.96005	1.11482	9.0886e-05	0.00190151		CYP4F12	-1.01626	-3.89131	0.878132	0.000119466	0.00249947		SNTG1	2.15388	5.76854	9.01097	1.76691e-08	3.69672e-07
SEC23A	0.283281	3.95886	1.11043	9.13216e-05	0.00190708		FXYD1	-0.73114	-3.89097	0.876896	0.000119628	0.00249959		SEMA5A	0.961629	5.76764	9.00632	1.77551e-08	3.70989e-07
COL4A1	0.513185	3.95858	1.10939	9.14251e-05	0.00190708		SKA3	0.430899	3.89035	0.874652	0.000119921	0.00250248		CNP	-0.297453	-5.76522	8.99381	1.79886e-08	3.75381e-07
IQCE	0.332563	3.95835	1.10856	9.15076e-05	0.00190708		PTTG2	-0.527721	-3.88983	0.872766	0.000120169	0.0025037		BTBD9	0.256226	5.76391	8.98697	1.81175e-08	3.77581e-07
FNIP1	0.219831	3.95701	1.10361	9.20017e-05	0.0019149		ARHGEF33	-0.329648	-3.88957	0.871837	0.000120291	0.0025037		LRRC4B	0.796459	5.76361	8.98546	1.8146e-08	3.77686e-07
NRM	0.382572	3.9527	1.08779	9.36019e-05	0.0019441		YKT6	0.209398	3.88822	0.866976	0.000120932	0.00251379		AFAP1	-0.52696	-5.76143	8.97414	1.83619e-08	3.81685e-07
KCTD7	0.309343	3.95258	1.08735	9.36466e-05	0.0019441		SPDEF	-1.01543	-3.88781	0.865488	0.000121129	0.00251464		MAL	1.60938	5.75812	8.957	1.86933e-08	3.88072e-07
HSD3B7	0.473364	3.95178	1.08443	9.39443e-05	0.0019473		MYL3	-0.695422	-3.88709	0.862876	0.000121475	0.00251858		SLC25A19	-0.384564	-5.75742	8.95337	1.87642e-08	3.89044e-07
VGLL4	0.296698	3.95152	1.08347	9.40428e-05	0.0019473		TOMM40	0.259788	3.88435	0.852992	0.000122795	0.00254266		ZIC5	-1.56011	-5.75509	8.9413	1.90023e-08	3.93473e-07
CD3D	-0.865354	-3.95033	1.0791	9.44921e-05	0.00195409		CLEC7A	0.580476	3.88353	0.850046	0.000123191	0.00254532		KANK1	0.610126	5.75303	8.93066	1.92145e-08	3.97355e-07
MTIF3	-0.225411	-3.94979	1.07713	9.46952e-05	0.00195457		ZNF254	-0.321832	-3.88331	0.849242	0.000123299	0.00254532		TPK1	0.480229	5.75132	8.9218	1.93932e-08	4.00536e-07
PTRF	0.605895	3.94963	1.07652	9.47582e-05	0.00195457		MAOA	-0.674767	-3.88293	0.847881	0.000123483	0.00254532		GOLT1B	-0.369529	-5.74974	8.91364	1.95591e-08	4.03444e-07
GLIS2	0.616716	3.9487	1.07311	9.51108e-05	0.00195733		MTX1	0.231682	3.88276	0.847247	0.000123569	0.00254532		CRACR2B	0.944694	5.74836	8.90648	1.97058e-08	4.0595e-07
MCCC2	-0.430471	-3.94835	1.07184	9.52422e-05	0.00195733		MAGI1	-0.393109	-3.8823	0.845593	0.000123792	0.00254532		SLC41A2	-0.814785	-5.74734	8.90121	1.98146e-08	4.07669e-07
ASIC3	0.653668	3.9483	1.07166	9.52605e-05	0.00195733		PSMC3IP	0.289455	3.88196	0.844386	0.000123956	0.00254532		IL10	-0.924445	-5.74461	8.8871	2.01087e-08	4.12742e-07
TRAT1	-0.99462	-3.94796	1.07041	9.53904e-05	0.00195733		NAA10	0.209483	3.88157	0.842957	0.00012415	0.00254532		CTPS1	-0.437069	-5.74423	8.88515	2.01498e-08	4.12742e-07
MAPRE3	0.454367	3.94767	1.06936	9.55003e-05	0.00195733		BTBD9	-0.17908	-3.88149	0.842668	0.000124189	0.00254532		PSMB9	-0.782478	-5.74414	8.88468	2.01596e-08	4.12742e-07
NXPE2	0.823674	3.94208	1.04887	9.76562e-05	0.00199897		ACTBL2	0.855124	3.87674	0.825563	0.000126534	0.00259008		IQGAP3	-0.63589	-5.7441	8.88448	2.01638e-08	4.12742e-07
MLLT6	-0.310704	-3.94167	1.04735	9.78181e-05	0.00199974		LYPD6	-0.684513	-3.87483	0.818684	0.000127489	0.00260632		TENM3	-1.41031	-5.74204	8.8738	2.039e-08	4.16843e-07
TRPS1	0.688259	3.94067	1.04367	9.82105e-05	0.00200521		SPTA1	0.75585	3.87213	0.808979	0.000128849	0.00263078		GOLM1	-0.579738	-5.73957	8.86104	2.06634e-08	4.21184e-07
SLC38A6	0.28138	3.93666	1.02901	9.97929e-05	0.00203027		TCP11L2	-0.251054	-3.8714	0.806358	0.000129219	0.00263499		REL	0.483142	5.73932	8.85976	2.06912e-08	4.21184e-07
FMN1	0.678912	3.93649	1.02838	9.98617e-05	0.00203027		ARHGEF10L	-0.353441	-3.87105	0.805095	0.000129398	0.00263529		MUC16	-2.27382	-5.73922	8.85925	2.07021e-08	4.21184e-07
AQP9	1.09668	3.93647	1.0283	9.98695e-05	0.00203027		TRIQK	-0.335854	-3.87043	0.802879	0.000129712	0.00263835		UNC5D	1.36903	5.73917	8.85902	2.07071e-08	4.21184e-07
NOD2	0.729879	3.93628	1.02763	9.99425e-05	0.00203027		LEPR	-0.452332	-3.86965	0.800063	0.000130112	0.00264315		UBE2L6	-0.549178	-5.73878	8.85699	2.07511e-08	4.21456e-07
OMD	1.5379	3.93435	1.02056	0.000100716	0.00204291		OMP	-0.739693	-3.86885	0.797194	0.000130521	0.00264811		AQP7	1.29186	5.73859	8.85598	2.07729e-08	4.21456e-07
ZNF587B	-0.327701	-3.93409	1.01962	0.000100819	0.00204291		ZNF652	-0.18502	-3.86829	0.795173	0.00013081	0.00265063		CD276	-0.403911	-5.73611	8.84321	2.10519e-08	4.26579e-07
C14orf159	-0.372513	-3.93336	1.01693	0.000101115	0.00204635		FAM26F	0.538606	3.86749	0.792291	0.000131223	0.00265283		PPP2R4	-0.261102	-5.73559	8.84054	2.11107e-08	4.27233e-07
SFRP4	1.70627	3.9329	1.01526	0.0001013	0.00204751		PDGFD	-0.448702	-3.86667	0.78934	0.000131647	0.00265283		NDRG2	0.777105	5.73378	8.8312	2.13176e-08	4.30879e-07
NFASC	-0.654727	-3.93248	1.01373	0.000101468	0.00204833		NIPAL2	-0.388371	-3.86625	0.787862	0.00013186	0.00265283		GNL3	0.440113	5.73224	8.82323	2.14956e-08	4.33578e-07
UBL4A	0.327078	3.92906	1.00124	0.000102859	0.00207381		SLC3A1	-0.957612	-3.8662	0.787677	0.000131887	0.00265283		FAM13A	0.609996	5.73216	8.82281	2.15051e-08	4.33578e-07
PCDH11X	-1.28849	-3.92858	0.999479	0.000103057	0.0020752		ALG13	-0.211184	-3.86604	0.787087	0.000131972	0.00265283		GPR37	-1.27639	-5.73049	8.8142	2.16993e-08	4.36946e-07
ZNF136	-0.23727	-3.92806	0.997568	0.000103272	0.00207693		FANCI	0.307112	3.86601	0.786983	0.000131987	0.00265283		CD68	-0.568498	-5.72697	8.79607	2.21143e-08	4.44746e-07
ZNF266	-0.297096	-3.9272	0.994433	0.000103626	0.00208144		FBN2	0.892664	3.86574	0.78601	0.000132127	0.00265283		NR2F1	0.739971	5.72639	8.79303	2.21844e-08	4.45599e-07
MCEMP1	1.16994	3.92279	0.97836	0.000105457	0.00211347		PAN2	-0.244168	-3.86553	0.785247	0.000132238	0.00265283		CENPW	-0.581792	-5.72598	8.79096	2.22326e-08	4.46011e-07
ALAD	0.289383	3.92273	0.978136	0.000105483	0.00211347		RRM2	0.437749	3.86467	0.782186	0.000132681	0.00265842		CIRBP	0.309935	5.72371	8.77923	2.25065e-08	4.50943e-07
ZNF720	-0.274645	-3.92204	0.975607	0.000105774	0.00211663		GSG2	0.41989	3.86384	0.779179	0.000133118	0.00266386		SOX11	-1.16677	-5.72276	8.77435	2.26216e-08	4.52685e-07
TESPA1	-0.806702	-3.92173	0.974483	0.000105904	0.00211663		NCAPD2	0.257931	3.86266	0.774956	0.000133735	0.00267287		SMIM13	-0.362629	-5.72205	8.77067	2.27088e-08	4.53865e-07
FCHO1	-0.512566	-3.91984	0.967619	0.000106699	0.00212989		FANCA	0.343685	3.86072	0.76801	0.000134755	0.00268991		KREMEN2	-1.23558	-5.7196	8.75809	2.30091e-08	4.59297e-07
ZNF383	-0.294469	-3.91945	0.966188	0.000106866	0.00213057		HIST3H2BB	0.48337	3.86028	0.766435	0.000134987	0.00269121		DPP8	0.197894	5.71792	8.74942	2.32182e-08	4.62773e-07
ACOT7	0.4822	3.91875	0.963631	0.000107164	0.00213387		FAM117B	-0.29099	-3.85831	0.759343	0.000136039	0.00270882		ALOX5AP	-0.798199	-5.71774	8.7485	2.32407e-08	4.62773e-07
UPK3A	-1.75751	-3.91716	0.957837	0.000107844	0.00214474		SCN5A	-0.861188	-3.85659	0.75319	0.000136958	0.00272374		DRAXIN	-1.11612	-5.7165	8.74213	2.33959e-08	4.65286e-07
CR2	-1.53985	-3.91656	0.955665	0.000108099	0.00214717		S100A8	1.11758	3.85374	0.74299	0.000138494	0.00275091		PPBP	-1.47188	-5.716	8.73952	2.34598e-08	4.65981e-07
ZNF439	-0.552319	-3.9162	0.954348	0.000108255	0.00214761		LMF1	-0.306102	-3.85078	0.732379	0.000140112	0.00277961		TNFAIP2	0.733881	5.71576	8.7383	2.34896e-08	4.65998e-07
PAX5	-1.33899	-3.91364	0.945012	0.000109362	0.00216691		SLC24A2	0.974753	3.84965	0.72836	0.000140729	0.00278842		CRBN	0.259453	5.71452	8.73192	2.36465e-08	4.68533e-07
CCT6B	-0.38935	-3.91231	0.940194	0.000109938	0.00217565		IQSEC1	-0.221638	-3.84809	0.72277	0.000141593	0.00280208		ZNF443	0.455578	5.71215	8.71974	2.39495e-08	4.73952e-07
HTRA4	0.827304	3.91145	0.93708	0.000110312	0.00218037		TAGLN2	0.312024	3.84558	0.713786	0.000142992	0.00282629		ZNF780A	0.325653	5.71041	8.71076	2.41751e-08	4.7783e-07
EFCC1	-0.759921	-3.90932	0.929306	0.000111252	0.00219403		SNF8	0.171837	3.84175	0.700115	0.000145148	0.00286537		GFPT2	-1.28458	-5.70963	8.70674	2.42767e-08	4.79249e-07
CD3G	-0.846248	-3.90926	0.9291	0.000111277	0.00219403		ETFDH	-0.230353	-3.84106	0.697657	0.000145539	0.00286957		AACS	-0.347821	-5.7068	8.69223	2.46476e-08	4.85974e-07
MYH9	0.30207	3.90844	0.926123	0.000111639	0.00219847		TRIML2	0.972851	3.83923	0.691099	0.000146587	0.0028866		TEKT5	1.05084	5.70627	8.6895	2.47181e-08	4.86767e-07
ZNF717	-0.422464	-3.90686	0.920361	0.000112342	0.00220963		TAPBP	0.219736	3.83892	0.690014	0.000146761	0.0028866		DERA	-0.342588	-5.70567	8.68643	2.47974e-08	4.87575e-07
DDHD1	-0.313696	-3.90627	0.918247	0.000112602	0.00221202		AMY2B	-0.421977	-3.83846	0.688356	0.000147028	0.00288832		TXNRD1	-0.530883	-5.70551	8.68557	2.48197e-08	4.87575e-07
COLQ	-0.44176	-3.90466	0.912378	0.000113325	0.00222206		BAIAP3	-0.656245	-3.83769	0.685634	0.000147467	0.0028934		COL6A3	-0.932323	-5.69943	8.65434	2.56428e-08	5.0313e-07
ATP11A	0.40343	3.90451	0.911861	0.000113389	0.00222206		EFCAB6	-0.548845	-3.83512	0.676463	0.000148954	0.00291904		MAN1C1	1.08209	5.69681	8.64091	2.6005e-08	5.09616e-07
DSE	0.547403	3.90264	0.90506	0.000114233	0.00223588		KIR3DL1	0.844014	3.83457	0.674483	0.000149278	0.00292049		PANX1	-0.367154	-5.69552	8.6343	2.61853e-08	5.12524e-07
VCAN	0.82607	3.90228	0.90376	0.000114395	0.00223596		COPA	0.204175	3.83437	0.673785	0.000149392	0.00292049		GPRC5C	1.00291	5.69462	8.62965	2.63127e-08	5.14393e-07
ZNF670	-0.35358	-3.90202	0.902801	0.000114515	0.00223596		WSCD2	-1.14594	-3.83364	0.671186	0.000149818	0.0029237		PHLPP1	0.455916	5.69437	8.6284	2.63472e-08	5.14442e-07
TAF1	-0.176893	-3.90092	0.898817	0.000115014	0.00224159		RALA	0.206719	3.83347	0.670565	0.000149919	0.0029237		CNTN4	0.756275	5.69393	8.62614	2.64095e-08	5.15033e-07
SHH	-1.79422	-3.90049	0.897241	0.000115211	0.00224159		DNAJC8	0.157237	3.83234	0.666557	0.000150579	0.00293159		PKIA	1.09227	5.69209	8.61666	2.66722e-08	5.19527e-07
LCE3D	1.28882	3.90046	0.897162	0.000115221	0.00224159		ACP2	0.210727	3.83216	0.665891	0.000150688	0.00293159		PRMT9	0.225315	5.69181	8.61524	2.67117e-08	5.19668e-07
ZNF493	-0.456454	-3.89965	0.894205	0.000115594	0.00224612		IPO9	0.178725	3.83178	0.664553	0.000150909	0.00293234		HDGF	-0.356268	-5.69069	8.60949	2.68728e-08	5.22169e-07
DSP	0.814396	3.89652	0.882865	0.000117032	0.00227133		ZFHX3	-0.355358	-3.82892	0.654367	0.000152602	0.00296165		CAPS	0.731441	5.69041	8.60807	2.69126e-08	5.22312e-07
GARS	0.275946	3.89218	0.867153	0.000119056	0.00230782		DEPDC1	0.461299	3.82845	0.652694	0.000152881	0.00296351		MT1G	-1.47661	-5.68995	8.60573	2.69786e-08	5.22963e-07
DNAJC19	-0.285815	-3.89127	0.863861	0.000119484	0.00231334		DNAJB11	0.2182	3.82677	0.646733	0.000153883	0.00297474		RAD51AP2	-1.2568	-5.68619	8.58642	2.75283e-08	5.32977e-07
BNIP3L	0.351706	3.88584	0.844197	0.000122076	0.00235815		EMCN	-0.43252	-3.82667	0.646364	0.000153945	0.00297474		TUBA1B	-0.430527	-5.68279	8.56902	2.80335e-08	5.42104e-07
ATRNL1	-1.02067	-3.8858	0.844076	0.000122092	0.00235815		SLC31A2	0.40751	3.8265	0.645755	0.000154048	0.00297474		GCOM1	0.927265	5.67675	8.53806	2.89549e-08	5.5925e-07
SNCG	-1.25356	-3.88146	0.828373	0.000124202	0.00239603		ZNF75D	-0.180331	-3.82624	0.644848	0.000154201	0.00297474		CPA4	-1.45485	-5.67605	8.5345	2.90629e-08	5.60502e-07
LRRN2	1.13407	3.8809	0.826359	0.000124476	0.00239715		CRADD	-0.235922	-3.82532	0.641549	0.000154759	0.00298193		TRHDE	1.59341	5.67588	8.53363	2.90894e-08	5.60502e-07
MOAP1	-0.274358	-3.88055	0.825108	0.000124646	0.00239715		CCT3	0.235518	3.82408	0.637156	0.000155505	0.00299273		SLC26A7	1.06286	5.67446	8.52638	2.93105e-08	5.64087e-07
KLF5	-0.716382	-3.88043	0.824654	0.000124707	0.00239715		BCAS1	-1.14886	-3.82368	0.63572	0.00015575	0.00299385		MDS2	0.928637	5.67422	8.52515	2.93483e-08	5.64139e-07
SNAI1	0.630518	3.87761	0.814465	0.000126102	0.00242107		WNT2	0.868242	3.8233	0.63439	0.000155977	0.00299464		CEP55	-0.564151	-5.67221	8.51484	2.9666e-08	5.69566e-07
ST6GALNAC6	0.344019	3.87673	0.811324	0.000126535	0.00242648		PHGR1	-1.31967	-3.82166	0.628563	0.000156975	0.00301022		ZDHHC20	0.383606	5.67198	8.5137	2.97015e-08	5.69569e-07
ENTHD1	1.01364	3.87546	0.806719	0.000127173	0.00243377		TIMELESS	0.268242	3.82013	0.623117	0.000157914	0.00302203		RPN1	-0.297636	-5.67075	8.50739	2.9898e-08	5.72654e-07
CD3E	-0.878308	-3.87537	0.806398	0.000127217	0.00243377		RAD54L	0.418305	3.82005	0.622813	0.000157967	0.00302203		NUDT1	-0.361654	-5.66642	8.48524	3.0598e-08	5.85334e-07
CLEC11A	0.662436	3.87505	0.805257	0.000127376	0.0024339		NCR1	0.686981	3.81969	0.621564	0.000158183	0.00302257		ACOT9	-0.396035	-5.6662	8.48415	3.06328e-08	5.85334e-07
GOT2	-0.373073	-3.87431	0.802589	0.000127747	0.00243811		SAMD13	-0.646402	-3.81826	0.616465	0.000159069	0.00303311		ZNF367	-0.587577	-5.66448	8.47533	3.09166e-08	5.90055e-07
LAMP2	0.356536	3.87245	0.795887	0.000128685	0.0024531		CCDC186	-0.200336	-3.81819	0.61622	0.000159111	0.00303311		CACNA1E	-1.25366	-5.6631	8.4683	3.11445e-08	5.93702e-07
PCF11	-0.241941	-3.87183	0.793643	0.000129001	0.00245621		RPA3	0.292979	3.81765	0.614296	0.000159447	0.00303392		CTSK	-0.837027	-5.65922	8.44847	3.17965e-08	6.04847e-07
ARHGAP18	0.307906	3.87144	0.792239	0.000129199	0.00245707		IL2RB	0.567859	3.81735	0.613246	0.00015963	0.00303392		VWA5B1	1.89518	5.65917	8.44824	3.18044e-08	6.04847e-07
PTK7	0.465071	3.86803	0.779957	0.000130943	0.00248729		PPP1R32	-0.304436	-3.81721	0.612735	0.00015972	0.00303392		EMILIN2	-0.697401	-5.65756	8.43999	3.20796e-08	6.09362e-07
GPR160	-0.87916	-3.86688	0.775832	0.000131534	0.00249557		ASPM	0.422851	3.81675	0.611093	0.000160007	0.0030358		SARM1	0.477208	5.65659	8.43504	3.22462e-08	6.11802e-07
GCNT1	0.754165	3.86606	0.772865	0.000131961	0.00250072		REC8	0.33226	3.81642	0.609947	0.000160208	0.00303603		MTHFD1L	-0.356221	-5.65504	8.42715	3.2513e-08	6.16139e-07
TTL	0.286328	3.86453	0.767381	0.000132753	0.00251278		BTG2	-0.465302	-3.81608	0.608736	0.000160421	0.00303649		SMAD3	0.588237	5.65452	8.42451	3.26028e-08	6.17113e-07
CCDC80	0.986789	3.85934	0.748705	0.000135488	0.00256154		METAP1D	-0.265177	-3.81441	0.602822	0.000161464	0.00305263		CLIC4	-0.587747	-5.65406	8.42217	3.26828e-08	6.17901e-07
GSDMB	-0.445236	-3.85842	0.745387	0.00013598	0.00256781		CCDC13	-0.426199	-3.8141	0.601689	0.000161664	0.00305283		FAM20A	-0.832371	-5.65338	8.41867	3.28024e-08	6.18989e-07
LRRIQ4	-1.11105	-3.85801	0.743937	0.000136195	0.00256887		SLC44A3	-0.555189	-3.81362	0.599996	0.000161964	0.00305491		NT5C2	0.39674	5.65329	8.41823	3.28173e-08	6.18989e-07
NFIL3	0.459261	3.85737	0.741617	0.000136541	0.00257237		SPG11	-0.171201	-3.8125	0.596034	0.000162669	0.00306461		KNSTRN	-0.439165	-5.65168	8.41002	3.31004e-08	6.23598e-07
FBXL7	0.581789	3.85663	0.738983	0.000136934	0.00257676		FGF5	0.972299	3.81209	0.594591	0.000162926	0.00306586		ARHGEF6	0.510136	5.64808	8.39166	3.37416e-08	6.34684e-07
SLAMF1	-0.908895	-3.85607	0.736982	0.000137234	0.00257748		ZNF69	-0.425841	-3.81107	0.590955	0.000163576	0.0030745		PBLD	0.485565	5.64794	8.39092	3.37678e-08	6.34684e-07
FCGR3A	0.8843	3.85596	0.736587	0.000137293	0.00257748		E2F7	0.43801	3.80972	0.586175	0.000164435	0.00308503		ARPC1B	-0.380482	-5.64655	8.38388	3.40171e-08	6.38624e-07
IYD	-1.32277	-3.85546	0.734785	0.000137563	0.00257955		SOS1	-0.200269	-3.80959	0.585705	0.000164519	0.00308503		UGT1A1	1.5305	5.64558	8.37892	3.41939e-08	6.41195e-07
SPG11	-0.220872	-3.85394	0.729309	0.000138388	0.002592		CYP26B1	0.67328	3.80907	0.583889	0.000164847	0.00308737		NENF	-0.289689	-5.64516	8.37676	3.4271e-08	6.41892e-07
HS3ST3A1	1.03548	3.85245	0.723994	0.000139194	0.00260406		HID1	-0.609656	-3.80879	0.582888	0.000165028	0.00308737		PGM1	-0.504335	-5.64186	8.35996	3.48782e-08	6.51839e-07
CNPY4	0.359872	3.85111	0.719181	0.000139928	0.00261475		CXCR6	0.648559	3.80798	0.580006	0.00016555	0.00309353		TAP1	-0.736403	-5.64183	8.35983	3.48831e-08	6.51839e-07
RINL	-0.486728	-3.8496	0.713751	0.00014076	0.00262725		CYP4Z1	-0.894132	-3.80757	0.578544	0.000165815	0.0030949		MMD	-0.636034	-5.63869	8.34385	3.54706e-08	6.61447e-07
SCNN1G	-1.40468	-3.84912	0.712021	0.000141026	0.00262917		RBL2	-0.217635	-3.80713	0.577008	0.000166094	0.00309652		PIK3AP1	-0.807362	-5.63865	8.34361	3.54794e-08	6.61447e-07
KLK10	1.61672	3.84827	0.708982	0.000141495	0.00263486		INSR	-0.252789	-3.80646	0.574616	0.00016653	0.00310105		SLC1A3	-0.810613	-5.63814	8.34101	3.55759e-08	6.62477e-07
PEX19	-0.337771	-3.8438	0.692995	0.000143988	0.00267693		MSRB1	0.282282	3.80596	0.572849	0.000166853	0.00310346		SLCO1C1	0.818274	5.63275	8.31359	3.66102e-08	6.8095e-07
PDLIM2	0.467922	3.84363	0.692365	0.000144087	0.00267693		PDZD3	-0.993573	-3.80535	0.570707	0.000167245	0.00310684		FAM162B	0.830516	5.63242	8.31194	3.66734e-08	6.81337e-07
TMCO4	-0.343831	-3.84251	0.688368	0.000144718	0.00268273		IGIP	-0.29752	-3.80508	0.569747	0.000167421	0.00310684		ANXA3	-1.11466	-5.63078	8.30358	3.69953e-08	6.86525e-07
PGM1	0.454505	3.84248	0.68827	0.000144733	0.00268273		ASPA	-0.668966	-3.80375	0.565027	0.000168289	0.0031142		POLR2F	-0.271861	-5.62856	8.29233	3.7433e-08	6.93848e-07
LDHA	0.47872	3.84174	0.685603	0.000145155	0.00268746		PATZ1	-0.280463	-3.80373	0.564985	0.000168297	0.0031142		PTPN13	0.69412	5.62741	8.28644	3.7664e-08	6.97325e-07
MYO5A	0.422954	3.84117	0.683561	0.00014548	0.00269037		HAVCR2	0.529439	3.80358	0.564437	0.000168398	0.0031142		SNRPC	-0.291698	-5.62624	8.28051	3.78982e-08	7.00856e-07
HMCN1	0.814964	3.84018	0.680037	0.000146041	0.00269765		RAN	0.240544	3.80308	0.562679	0.000168722	0.00311662		TUBB	-0.349035	-5.62546	8.27654	3.80559e-08	7.02964e-07
ZNF91	-0.508746	-3.83906	0.676018	0.000146684	0.0027057		VWA5B1	-1.32026	-3.80157	0.55734	0.000169712	0.00313131		TMEM241	-0.505666	-5.62468	8.27261	3.82125e-08	7.05047e-07
DAPP1	-0.50356	-3.83883	0.67521	0.000146813	0.0027057		SRM	0.216195	3.79861	0.546877	0.000171669	0.00316039		PPM1N	0.926843	5.62341	8.26616	3.84712e-08	7.09007e-07
FLG2	1.77543	3.83726	0.669592	0.000147717	0.00271925		MRPS15	0.198426	3.79857	0.546722	0.000171698	0.00316039		CTSV	-1.30153	-5.61946	8.24609	3.92867e-08	7.23208e-07
PRRX2	0.766659	3.83673	0.667708	0.000148021	0.00272173		WDR5	0.221768	3.7983	0.54577	0.000171878	0.00316039		PPAP2A	0.60645	5.61838	8.24064	3.95113e-08	7.26501e-07
WWTR1	0.469661	3.83616	0.665675	0.000148351	0.00272467		COPRS	0.25312	3.79477	0.533307	0.000174241	0.00320019		NLRP10	-1.35853	-5.61817	8.23956	3.95559e-08	7.26501e-07
MEX3B	0.663045	3.83415	0.658499	0.000149518	0.00274299		PLA2R1	-0.436297	-3.79392	0.530285	0.000174819	0.00320374		POU5F1	1.258	5.61795	8.23842	3.96032e-08	7.26541e-07
STX1B	0.814515	3.83314	0.65488	0.000150111	0.00275072		NAMPT	0.366355	3.7939	0.530214	0.000174833	0.00320374		COPB2	-0.242539	-5.61703	8.23375	3.97971e-08	7.29266e-07
HMGXB3	0.203978	3.83181	0.650141	0.00015089	0.00276186		LILRB2	0.562568	3.79294	0.526825	0.000175483	0.003212		ENAH	-0.416722	-5.6153	8.22497	4.0164e-08	7.35152e-07
TNFRSF21	-0.648452	-3.82848	0.638264	0.000152862	0.00279455		REL	-0.331453	-3.79171	0.522511	0.000176315	0.00322174		MCEMP1	-1.26697	-5.61395	8.21815	4.04511e-08	7.39566e-07
SFI1	-0.269372	-3.82821	0.637295	0.000153023	0.00279455		TNFAIP6	0.72425	3.79124	0.520835	0.000176639	0.00322174		RECQL4	-0.585108	-5.61322	8.21444	4.06084e-08	7.41599e-07
FAM114A1	0.312458	3.82788	0.63613	0.000153218	0.00279493		BRCA1	0.313995	3.79072	0.518995	0.000176996	0.00322174		ABL2	-0.312125	-5.6107	8.20167	4.11541e-08	7.49875e-07
TIA1	-0.204478	-3.82749	0.634724	0.000153454	0.002795		FHL5	-0.621447	-3.79003	0.516556	0.000177469	0.00322174		TWIST1	-1.03666	-5.6107	8.20166	4.11548e-08	7.49875e-07
BICC1	0.894603	3.82723	0.633795	0.00015361	0.002795		KBTBD3	-0.273992	-3.78997	0.516346	0.00017751	0.00322174		PIBF1	0.264588	5.61017	8.19898	4.12702e-08	7.51128e-07
TNN	0.983575	3.82696	0.632835	0.000153771	0.002795		KPNA5	-0.249838	-3.78994	0.516268	0.000177526	0.00322174		SOS1	0.284596	5.60994	8.19784	4.13196e-08	7.51176e-07
REEP6	-0.935432	-3.82672	0.631968	0.000153917	0.002795		SRCIN1	-0.719557	-3.78985	0.515931	0.000177591	0.00322174		SSH3	0.720178	5.6093	8.19455	4.14616e-08	7.52907e-07
TPD52L2	0.256549	3.82473	0.624889	0.000155112	0.00281353		KIF13B	-0.266052	-3.78981	0.515798	0.000177617	0.00322174		FAM19A2	0.946824	5.6039	8.16724	4.26629e-08	7.73802e-07
VAT1	0.333509	3.82363	0.620972	0.000155778	0.00281963		ZNF34	-0.220355	-3.78949	0.514679	0.000177835	0.00322206		EMX2	1.5745	5.6037	8.16621	4.27085e-08	7.73802e-07
BNIP1	0.258528	3.8236	0.620847	0.000155799	0.00281963		HMMR	0.395246	3.78845	0.511001	0.000178553	0.00323143		PDE4D	0.587002	5.60226	8.15891	4.3036e-08	7.7836e-07
MS4A2	-0.889193	-3.82159	0.613699	0.000157021	0.00283814		METTL7A	-0.508475	-3.78814	0.509924	0.000178764	0.00323162		ATP1A1	-0.346173	-5.60217	8.15845	4.30568e-08	7.7836e-07
CREB5	0.651891	3.82134	0.612805	0.000157175	0.00283814		NELFB	0.200368	3.78606	0.502574	0.00018021	0.0032541		BRAF	0.332101	5.60128	8.15397	4.32588e-08	7.8081e-07
FCRL2	-1.38064	-3.82018	0.608673	0.000157886	0.0028478		NFKBIB	0.24952	3.78476	0.49799	0.000181118	0.00326225		SPCS1	0.434504	5.60115	8.15329	4.32894e-08	7.8081e-07
AES	-0.278135	-3.81979	0.607291	0.000158125	0.00284891		EDF1	0.197066	3.78462	0.497499	0.000181216	0.00326225		HES2	-1.30176	-5.60038	8.1494	4.34658e-08	7.83114e-07
EIF4E2	0.19432	3.81944	0.606064	0.000158337	0.00284954		NUTM1	0.760235	3.78454	0.497225	0.00018127	0.00326225		ITGB2	-0.805055	-5.59977	8.1463	4.36069e-08	7.84754e-07
TNS3	0.406869	3.81884	0.603924	0.000158708	0.00285302		KCNIP2	-0.318491	-3.78304	0.491928	0.000182326	0.00327758		CHPF	-0.488951	-5.59956	8.14526	4.36543e-08	7.84754e-07
ATP10A	0.593332	3.816	0.593799	0.000160474	0.00288156		FAM3B	-1.09284	-3.7826	0.490386	0.000182634	0.00327947		KPNA2	-0.462952	-5.59894	8.1421	4.37991e-08	7.86477e-07
SRMS	-0.92205	-3.81368	0.585566	0.000161925	0.00290177		ATF7IP2	-0.477766	-3.782	0.488291	0.000183054	0.00328334		MCHR1	-1.19749	-5.59872	8.14101	4.38491e-08	7.86497e-07
FLOT1	0.245655	3.81362	0.585364	0.000161961	0.00290177		SGK2	-0.854622	-3.78103	0.484863	0.000183743	0.00328824		PARP9	-0.452713	-5.59793	8.13703	4.4032e-08	7.88898e-07
ZFHX4	0.931571	3.81269	0.582067	0.000162546	0.00290902		GPRIN1	0.534218	3.78098	0.48468	0.00018378	0.00328824		CD1C	1.05982	5.59561	8.12526	4.45769e-08	7.97773e-07
SEPT1	-0.819654	-3.81194	0.579406	0.00016302	0.00291425		GLTSCR1L	-0.187917	-3.78075	0.483885	0.00018394	0.00328824		ZMYM2	0.267956	5.59288	8.11146	4.52247e-08	8.08082e-07
NBPF20	0.28416	3.81134	0.577272	0.0001634	0.00291781		ICAM4	0.714795	3.77986	0.480745	0.000184575	0.00329592		ECM1	-0.633145	-5.59276	8.11086	4.52534e-08	8.08082e-07
GOLGA2	0.228832	3.80903	0.569061	0.000164874	0.00294086		NUP93	0.179382	3.77913	0.478172	0.000185096	0.00330156		ZNF248	0.309802	5.59084	8.10115	4.57152e-08	8.15424e-07
TMC6	-0.367003	-3.80843	0.566938	0.000165257	0.00294443		GGT7	-0.314801	-3.77767	0.473061	0.000186136	0.00331644		CKAP5	-0.273945	-5.58784	8.08599	4.64459e-08	8.27539e-07
EDARADD	-0.806795	-3.80638	0.559648	0.00016658	0.00296226		HECA	-0.180772	-3.77663	0.469402	0.000186884	0.00332609		METAP1	0.336713	5.58505	8.07191	4.71344e-08	8.38877e-07
CAMK4	-0.65261	-3.80631	0.559395	0.000166626	0.00296226		ZNF429	-0.356825	-3.77293	0.456409	0.000189566	0.00336648		POLE3	-0.312578	-5.58425	8.06786	4.73347e-08	8.41512e-07
S100A10	0.673532	3.8038	0.550519	0.000168251	0.00298785		HCK	0.505436	3.77293	0.456377	0.000189573	0.00336648		IP6K2	0.319973	5.58192	8.05608	4.79211e-08	8.50997e-07
PCGF1	0.224572	3.80299	0.547639	0.000168782	0.00299397		ZNF91	-0.391783	-3.77213	0.453578	0.000190155	0.00337103		PGM3	-0.270929	-5.58102	8.05157	4.81481e-08	8.54084e-07
WDYHV1	0.274346	3.80168	0.543006	0.000169639	0.00300032		FCER1A	-0.802287	-3.772	0.453137	0.000190248	0.00337103		NT5DC3	-0.470746	-5.57966	8.04471	4.84947e-08	8.59285e-07
TBX2	-0.875457	-3.8016	0.542699	0.000169696	0.00300032		NME5	-0.665431	-3.77081	0.448932	0.000191127	0.00338288		KIF18A	-0.552975	-5.57875	8.04011	4.87282e-08	8.62474e-07
MDS2	-0.823994	-3.80159	0.542683	0.000169699	0.00300032		ZNF441	-0.230191	-3.77	0.446108	0.00019172	0.00338964		VEPH1	-1.23839	-5.5746	8.01919	4.98064e-08	8.80589e-07
UBASH3A	-0.876229	-3.80035	0.538275	0.000170519	0.00300831		CCT7	0.196744	3.76842	0.440575	0.000192886	0.00340653		CROT	0.728295	5.57431	8.01774	4.98821e-08	8.80958e-07
STIM2	-0.254627	-3.80034	0.538244	0.000170525	0.00300831		CYP4A22	-0.768717	-3.76705	0.435764	0.000193907	0.0034208		CDK16	-0.300786	-5.57286	8.01042	5.02649e-08	8.86746e-07
DPP4	0.897185	3.79891	0.533171	0.000171474	0.00302173		PRR11	0.36091	3.76578	0.431301	0.000194858	0.00343027		SLC38A7	-0.318652	-5.5713	8.00256	5.068e-08	8.93089e-07
HRC	-0.686562	-3.79795	0.529787	0.00017211	0.00302962		EIF2AK2	0.211217	3.76547	0.430219	0.00019509	0.00343027		SOD2	-0.593202	-5.57092	8.00065	5.07815e-08	8.939e-07
KLRB1	-0.852758	-3.79726	0.527337	0.000172572	0.00303033		PRKAB1	-0.227966	-3.76523	0.429363	0.000195273	0.00343027		SLC39A14	-0.661128	-5.57019	7.99694	5.09787e-08	8.96389e-07
PSORS1C1	0.923049	3.79721	0.527176	0.000172602	0.00303033		TMEM63A	-0.264959	-3.76519	0.429252	0.000195297	0.00343027		EEF1A1	0.356506	5.56924	7.99215	5.12351e-08	8.99914e-07
STC2	0.661334	3.79705	0.526578	0.000172715	0.00303033		MRPL9	0.246116	3.76367	0.42391	0.000196444	0.00344666		TIMP2	-0.716568	-5.56747	7.98324	5.17144e-08	9.06527e-07
RRBP1	0.310532	3.79418	0.516434	0.000174642	0.0030608		CLEC4F	-0.728734	-3.76255	0.419983	0.000197292	0.00345777		DENND1A	-0.28871	-5.56743	7.98306	5.17243e-08	9.06527e-07
SNX10	0.579104	3.7937	0.514743	0.000174965	0.00306313		MYOM1	-0.451941	-3.76154	0.416451	0.000198058	0.00346465		PGK1	-0.429283	-5.5663	7.97735	5.20344e-08	9.10971e-07
NGEF	0.842436	3.79261	0.51088	0.000175706	0.00307276		MOB1B	-0.209321	-3.76147	0.416189	0.000198115	0.00346465		ARL4C	-0.647976	-5.56502	7.97093	5.2385e-08	9.16111e-07
NUDT11	1.05168	3.79175	0.507844	0.000176291	0.00307963		RANBP1	0.227118	3.76025	0.41194	0.000199041	0.00347543		ARFGEF1	0.275557	5.5621	7.9562	5.3198e-08	9.29318e-07
ZNF846	-0.444806	-3.78952	0.499974	0.000177815	0.0031029		MPPED2	-0.778238	-3.76009	0.411375	0.000199164	0.00347543		SLC15A3	-0.612527	-5.56067	7.94905	5.35974e-08	9.3528e-07
TMCO3	0.308326	3.78901	0.498157	0.000178169	0.0031057		TBCB	0.195717	3.75977	0.410264	0.000199407	0.0034759		TRIM36	-0.791909	-5.55954	7.94335	5.39179e-08	9.39854e-07
ZFAND2A	0.307305	3.78654	0.48946	0.000179873	0.003132		SEPSECS	-0.183976	-3.75821	0.404791	0.000200608	0.00349305		ERMARD	0.242999	5.55932	7.94223	5.3981e-08	9.39935e-07
PRICKLE1	0.734224	3.78566	0.486349	0.000180486	0.0031361		SIVA1	0.255304	3.75745	0.402118	0.000201197	0.00349952		C6orf163	0.468867	5.55578	7.92443	5.49955e-08	9.56566e-07
XCR1	-0.981071	-3.78565	0.486288	0.000180498	0.0031361		HIST1H2BK	0.27511	3.75658	0.39908	0.000201868	0.00350741		STK40	-0.307959	-5.55186	7.90473	5.61409e-08	9.75433e-07
SYTL2	-0.60797	-3.78478	0.483239	0.000181101	0.00314319		TNRC6B	-0.159631	-3.75527	0.39449	0.000202888	0.00352131		KLF5	0.775755	5.55037	7.89723	5.65831e-08	9.82056e-07
ZNF92	-0.320213	-3.78167	0.472257	0.00018329	0.00317776		SLC6A9	0.44022	3.75193	0.382817	0.000205503	0.00356286		AHSA2	0.292956	5.54958	7.89329	5.68164e-08	9.85041e-07
BAIAP2	0.418694	3.78094	0.469692	0.000183806	0.00318193		NDC80	0.405995	3.75142	0.381035	0.000205905	0.00356598		CXXC4	0.944585	5.5493	7.8919	5.68992e-08	9.85416e-07
ZNF812	-1.34388	-3.78059	0.468452	0.000184055	0.00318193		SAMD9L	0.475562	3.75093	0.379339	0.000206288	0.00356879		DNAH11	-1.37927	-5.54882	7.88944	5.70457e-08	9.8689e-07
APOBEC3C	-0.37803	-3.78049	0.468108	0.000184124	0.00318193		CSTF2	0.212928	3.7483	0.37014	0.000208381	0.00359139		FUT9	1.74837	5.54612	7.87591	5.78593e-08	9.99891e-07
NR1D1	0.452431	3.77984	0.46582	0.000184586	0.00318649		SLC36A2	-0.907101	-3.74823	0.369894	0.000208437	0.00359139		ZNF345	0.42429	5.54537	7.87213	5.80882e-08	1.00277e-06
ZNF234	-0.25311	-3.77885	0.462311	0.000185296	0.00319532		SKA1	0.445637	3.74805	0.369271	0.00020858	0.00359139		PCYT1A	-0.229051	-5.54462	7.86837	5.83172e-08	1.00564e-06
GAL3ST1	0.9776	3.77814	0.459819	0.000185802	0.00320061		RGS5	-0.471549	-3.74793	0.368854	0.000208675	0.00359139		KIAA1324L	0.507553	5.5441	7.86577	5.84763e-08	1.00731e-06
FAM150A	-1.26742	-3.77751	0.457613	0.000186251	0.00320292		CD7	0.702388	3.74788	0.368697	0.000208711	0.00359139		HSD17B11	0.563547	5.54286	7.85953	5.88592e-08	1.01282e-06
ADORA1	0.763716	3.7774	0.457207	0.000186334	0.00320292		HIATL1	0.196469	3.74743	0.36713	0.00020907	0.00359373		TTLL3	0.417066	5.54251	7.85777	5.89674e-08	1.0136e-06
UNC119	-0.273007	-3.77656	0.454266	0.000186935	0.0032068		PLA2G12A	-0.196202	-3.74683	0.365018	0.000209556	0.00359823		TAF13	-0.314548	-5.54174	7.85393	5.92047e-08	1.01659e-06
BMP5	-1.51691	-3.77653	0.45415	0.000186958	0.0032068		KCTD16	-0.899436	-3.74366	0.353967	0.000212112	0.00363825		ZFP14	0.353176	5.5372	7.83115	6.06325e-08	1.04e-06
C8orf4	-0.821364	-3.77581	0.451604	0.00018748	0.00320972		CFAP221	-0.893727	-3.74218	0.348787	0.000213322	0.00365408		MAN1B1	-0.278923	-5.53693	7.82982	6.07174e-08	1.04034e-06
PEAK1	0.287407	3.77574	0.451371	0.000187528	0.00320972		BST2	0.52313	3.74185	0.347645	0.000213589	0.00365408		PLEKHG7	1.20598	5.53517	7.82097	6.12822e-08	1.0489e-06
YWHAH	0.310272	3.77483	0.448163	0.000188188	0.00321759		NOSTRIN	-0.417322	-3.74169	0.347101	0.000213717	0.00365408		PLOD3	-0.352251	-5.53458	7.81802	6.14717e-08	1.05103e-06
IL1RAP	0.56173	3.77345	0.443326	0.000189186	0.00323123		LGI1	-0.938197	-3.7409	0.344342	0.000214365	0.00366127		UBE2T	-0.512452	-5.5338	7.81412	6.17228e-08	1.05323e-06
RAD51AP2	1.10494	3.77286	0.441219	0.000189623	0.00323526		RAPGEF4	-0.302829	-3.74032	0.342307	0.000214844	0.00366556		CD3EAP	-0.40793	-5.53368	7.81353	6.17611e-08	1.05323e-06
PDZD7	0.660539	3.77237	0.439513	0.000189978	0.00323711		SLA2	0.62235	3.73989	0.340823	0.000215194	0.00366765		HIATL1	-0.280094	-5.53357	7.81297	6.17971e-08	1.05323e-06
EPHB4	0.404144	3.77216	0.438761	0.000190134	0.00323711		ANKAR	-0.266962	-3.73783	0.333643	0.000216897	0.00369276		SLC9A4	1.8447	5.53319	7.81107	6.19201e-08	1.05421e-06
ESRP2	-0.613685	-3.77149	0.436416	0.000190623	0.003242		DNAH17	1.06511	3.73654	0.329145	0.00021797	0.00370524		R3HCC1L	0.221347	5.53128	7.80152	6.25419e-08	1.06368e-06
KERA	1.13558	3.77001	0.431197	0.000191715	0.00325713		PDK2	-0.20349	-3.73639	0.328643	0.000218091	0.00370524		BCL2L14	0.922316	5.53062	7.79817	6.27616e-08	1.06628e-06
KRT6B	2.39797	3.76908	0.427932	0.000192401	0.00326534		RSC1A1	-0.251716	-3.73566	0.326106	0.000218699	0.00371165		EIF5A2	-0.709067	-5.52617	7.77592	6.42395e-08	1.08834e-06
YWHAG	0.285271	3.76493	0.413372	0.000195492	0.00331431		TNK2	-0.275215	-3.73431	0.321403	0.000219831	0.00372503		PAN3	0.224541	5.52613	7.77569	6.42552e-08	1.08834e-06
CBR4	-0.332077	-3.76446	0.411713	0.000195848	0.00331684		TRIM2	-0.407236	-3.73417	0.320908	0.00021995	0.00372503		IGFL2	-1.72003	-5.5261	7.77557	6.4263e-08	1.08834e-06
SPON2	0.664836	3.76402	0.410162	0.000196181	0.00331898		CDCA2	0.3911	3.73369	0.319238	0.000220354	0.00372762		KRT20	2.6719	5.52579	7.77401	6.43683e-08	1.08898e-06
TNFSF9	0.851462	3.76288	0.406149	0.000197044	0.00333009		FAM105A	-0.384581	-3.73324	0.317664	0.000220735	0.00372762		RAD51	-0.492486	-5.52374	7.76374	6.50638e-08	1.09959e-06
ZNF260	-0.335037	-3.76214	0.403568	0.000197602	0.00333152		SETMAR	-0.252454	-3.73316	0.317402	0.000220798	0.00372762		KIF2C	-0.586328	-5.52212	7.75563	6.56181e-08	1.1078e-06
FGD1	0.531118	3.76198	0.403009	0.000197723	0.00333152		ARHGAP11A	0.34441	3.73154	0.311767	0.000222169	0.00374682		CKS1B	-0.620054	-5.52032	7.74666	6.62372e-08	1.11708e-06
GLIS3	0.634801	3.76172	0.402092	0.000197922	0.00333152		MACROD2	-0.551095	-3.73098	0.309815	0.000222645	0.00375093		WDR48	0.266549	5.51995	7.74479	6.63669e-08	1.11809e-06
BPIFB1	-1.85513	-3.76167	0.401927	0.000197957	0.00333152		CDH26	-0.817515	-3.73056	0.308371	0.000222998	0.00375132		EPRS	-0.236546	-5.51543	7.72222	6.79526e-08	1.14361e-06
CD19	-1.32028	-3.76116	0.400142	0.000198345	0.00333256		CDKL4	-0.478643	-3.7304	0.307815	0.000223135	0.00375132		TMEM97	0.989767	5.51478	7.71893	6.81869e-08	1.14526e-06
MAP7D1	0.289715	3.76105	0.399735	0.000198433	0.00333256		BIRC6	-0.119643	-3.72937	0.304208	0.00022402	0.00375935		AR	1.12825	5.51476	7.71885	6.81931e-08	1.14526e-06
NUAK1	0.567153	3.76026	0.396957	0.000199037	0.00333922		KLRC3	0.722839	3.7293	0.303964	0.00022408	0.00375935		KLF3	0.338683	5.5131	7.71059	6.87851e-08	1.15332e-06
RRAGB	-0.273689	-3.75937	0.393847	0.000199716	0.00334712		HK3	0.63723	3.72757	0.29797	0.000225559	0.00378024		C12orf74	1.15217	5.51286	7.70936	6.88735e-08	1.15332e-06
C12orf75	0.765447	3.75789	0.388664	0.000200853	0.00336267		MRPL17	0.204655	3.72662	0.294676	0.000226377	0.00378999		LYPD6B	0.977439	5.51282	7.70915	6.88882e-08	1.15332e-06
C2orf16	0.96047	3.7574	0.386944	0.000201232	0.00336551		MCL1	0.253995	3.72506	0.289259	0.000227727	0.00380863		ARHGEF10L	0.486662	5.51166	7.70337	6.93068e-08	1.15801e-06
PHLDB1	0.468974	3.75696	0.385414	0.000201569	0.00336765		CCT5	0.291716	3.72446	0.287171	0.00022825	0.00381341		ZNF622	-0.294292	-5.51164	7.70329	6.93124e-08	1.15801e-06
FAM169A	-0.653166	-3.75621	0.382756	0.000202157	0.00337396		GATA3	-0.757242	-3.72377	0.284792	0.000228847	0.00381618		PIK3IP1	0.504315	5.50834	7.6868	7.05188e-08	1.17695e-06
ZNF586	-0.280089	-3.75583	0.381439	0.000202448	0.00337533		PPAP2A	-0.41692	-3.72372	0.28462	0.00022889	0.00381618		TUBB3	-0.899282	-5.50722	7.6812	7.09333e-08	1.18264e-06
NEDD4L	-0.496238	-3.75538	0.379863	0.000202798	0.00337766		DEGS2	-0.770915	-3.72308	0.282377	0.000229455	0.00381952		DNAJC5B	-1.10497	-5.50529	7.67155	7.16531e-08	1.19223e-06
OR9A2	0.685397	3.75413	0.375479	0.000203774	0.0033904		QSOX2	0.251097	3.72295	0.281937	0.000229565	0.00381952		SH2D5	-1.07384	-5.50512	7.67075	7.17134e-08	1.19223e-06
SLC30A4	0.560861	3.75382	0.374406	0.000204014	0.00339088		POLDIP2	0.180474	3.72009	0.272008	0.000232082	0.00385624		GMIP	0.349919	5.50508	7.67051	7.1731e-08	1.19223e-06
ORC2	-0.215805	-3.75276	0.370686	0.000204847	0.00340121		PLA2G2F	-1.34758	-3.71959	0.270273	0.000232525	0.00385624		SLC26A5	1.35964	5.50408	7.66554	7.21054e-08	1.19722e-06
PLIN5	-0.988405	-3.74991	0.360713	0.000207096	0.00343502		PDCD1	0.765439	3.71958	0.270243	0.000232533	0.00385624		NFASC	0.694492	5.50292	7.65976	7.25432e-08	1.20324e-06
MRM1	-0.346434	-3.74928	0.358502	0.000207598	0.0034398		ARHGEF12	-0.195014	-3.71909	0.268534	0.000232969	0.00385624		COPZ2	-0.768105	-5.50169	7.6536	7.30121e-08	1.20978e-06
S1PR4	-0.69781	-3.7484	0.355427	0.000208299	0.00344674		GLE1	0.209107	3.71887	0.267798	0.000233158	0.00385624		EXO1	-0.595447	-5.50106	7.65049	7.32501e-08	1.21209e-06
ZNF532	0.386182	3.74822	0.354784	0.000208445	0.00344674		MGAT5	-0.180155	-3.71856	0.266723	0.000233433	0.00385624		YTHDC2	0.259586	5.50091	7.64975	7.33071e-08	1.21209e-06
ACER2	-1.10858	-3.74649	0.348755	0.000209826	0.00346601		MAD2L1	0.368019	3.71834	0.265955	0.00023363	0.00385624		PRPF4	-0.273966	-5.50073	7.64882	7.33779e-08	1.21209e-06
IKBIP	0.384479	3.74475	0.342674	0.000211229	0.0034856		NPC1	0.233051	3.71828	0.265723	0.00023369	0.00385624		KCNK13	-0.930479	-5.50036	7.64701	7.3517e-08	1.21314e-06
POGLUT1	-0.216498	-3.74307	0.336815	0.000212589	0.003501		BARD1	0.280196	3.7163	0.258894	0.000235449	0.00388129		DLGAP5	-0.563189	-5.4954	7.62226	7.54467e-08	1.24371e-06
THBS1	0.679545	3.74306	0.336777	0.000212598	0.003501		CENPJ	0.231567	3.71548	0.256041	0.000236188	0.00388948		LRRC18	1.01482	5.49387	7.61464	7.60508e-08	1.25239e-06
APBB2	0.363792	3.74235	0.334267	0.000213183	0.00350705		ADD3	-0.256652	-3.71459	0.252942	0.000236993	0.00389876		ORC1	-0.516044	-5.49358	7.61322	7.61635e-08	1.25296e-06
SNAP91	-1.41512	-3.74136	0.330841	0.000213984	0.00351665		PROK2	0.828575	3.71347	0.249098	0.000237996	0.00391125		PARM1	0.718853	5.49262	7.60842	7.65471e-08	1.25798e-06
CATSPERB	-0.837086	-3.74019	0.32674	0.000214948	0.00352887		COL9A1	-1.21325	-3.71238	0.245305	0.00023899	0.00392358		SYTL1	0.691399	5.49218	7.60624	7.67227e-08	1.25958e-06
KRT9	1.17001	3.73834	0.320297	0.00021647	0.00355025		AKT1S1	0.225521	3.71112	0.240943	0.000240137	0.00393753		S100A5	1.12636	5.49154	7.60303	7.69802e-08	1.26252e-06
SLCO2B1	0.611327	3.73753	0.317463	0.000217144	0.00355766		EPRS	0.164867	3.71091	0.240217	0.000240329	0.00393753		LRRC25	-0.782996	-5.49016	7.59619	7.75336e-08	1.2703e-06
DDX41	0.212197	3.73638	0.313441	0.000218103	0.003568		ORC6	0.368943	3.71015	0.2376	0.000241021	0.00394485		NUSAP1	-0.506853	-5.48964	7.59357	7.77465e-08	1.2725e-06
ZNF559	-0.306898	-3.73624	0.312958	0.000218218	0.003568		EMC8	0.171364	3.70838	0.231493	0.000242643	0.00396737		SPC25	-0.549475	-5.4862	7.57645	7.91521e-08	1.29419e-06
MROH2A	-1.58298	-3.7337	0.304093	0.000220348	0.00359917		RALGAPA2	-0.430281	-3.70776	0.229332	0.00024322	0.00397276		MACROD2	0.782691	5.48526	7.57179	7.95396e-08	1.29896e-06
TMC7	-0.818077	-3.73167	0.297046	0.000222056	0.00362339		STIP1	0.219223	3.70572	0.222279	0.000245112	0.0039996		CHAF1B	-0.492634	-5.4851	7.571	7.96054e-08	1.29896e-06
MSN	0.514902	3.72855	0.286177	0.000224717	0.00366259		DRAP1	0.197244	3.70392	0.216065	0.000246791	0.00402292		ERBB4	1.44348	5.48465	7.56875	7.97924e-08	1.30069e-06
NNMT	0.935654	3.72832	0.285378	0.000224914	0.00366259		KCNQ1	-0.482918	-3.70333	0.214016	0.000247347	0.00402407		WISP1	-0.975237	-5.47786	7.53503	8.26594e-08	1.34606e-06
ERBB4	-1.29585	-3.72514	0.274294	0.000227662	0.0037036		UNC5CL	-0.497295	-3.70331	0.213962	0.000247362	0.00402407		PTGFRN	-0.397777	-5.4775	7.53323	8.28159e-08	1.34724e-06
PTPN14	0.346107	3.72438	0.271649	0.000228323	0.00370776		NOC4L	0.184824	3.70301	0.212924	0.000247644	0.00402459		FMO1	-1.38745	-5.47613	7.52644	8.34067e-08	1.35549e-06
CASP10	-0.39003	-3.72421	0.271079	0.000228466	0.00370776		IL2RG	0.59651	3.70188	0.209039	0.000248703	0.00403773		UHRF1	-0.555385	-5.47459	7.5188	8.40765e-08	1.36499e-06
ZNF480	-0.289304	-3.72405	0.270507	0.000228609	0.00370776		PPIP5K2	-0.164409	-3.70058	0.204541	0.000249936	0.00405296		VAC14	-0.242686	-5.47268	7.50927	8.49188e-08	1.37728e-06
SARM1	-0.416161	-3.72255	0.26529	0.00022992	0.00372527		MCM4	0.338473	3.70028	0.2035	0.000250222	0.00405296		CYP26B1	-0.93535	-5.47234	7.50758	8.50692e-08	1.37833e-06
ARHGEF10	0.444482	3.72211	0.263784	0.0002303	0.00372766		FOXS1	-0.426687	-3.70009	0.202861	0.000250397	0.00405296		PLIN3	-0.358331	-5.47052	7.49857	8.5876e-08	1.39e-06
OR1J4	-0.955317	-3.7217	0.26235	0.000230662	0.00372978		ARID1B	-0.167223	-3.69918	0.199707	0.000251267	0.00406295		BIRC7	-1.08506	-5.46923	7.49219	8.64514e-08	1.39687e-06
IL31RA	1.00591	3.71838	0.250831	0.000233593	0.00377187		EXOC1	-0.157779	-3.69859	0.197671	0.000251829	0.00406796		SPC24	-0.550502	-5.46918	7.49194	8.64741e-08	1.39687e-06
FMNL3	0.409795	3.71822	0.250279	0.000233735	0.00377187		PLA2G6	-0.261671	-3.69624	0.189565	0.000254083	0.00410024		CKAP4	-0.400609	-5.46822	7.48715	8.69083e-08	1.40248e-06
RAB11FIP4	-0.556084	-3.7176	0.24811	0.000234291	0.00377706		CYP20A1	-0.174441	-3.69569	0.187673	0.000254612	0.00410466		TAMM41	0.331397	5.46784	7.48529	8.70781e-08	1.40381e-06
GOLGA3	0.207776	3.71673	0.24508	0.000235071	0.00378584		DNAJB14	-0.168594	-3.69468	0.184212	0.000255582	0.00411325		ASTN2	0.80329	5.46695	7.48086	8.74829e-08	1.40892e-06
RUNX2	0.558503	3.71404	0.235755	0.000237486	0.00382092		NICN1	-0.261996	-3.69456	0.183782	0.000255703	0.00411325		ADH1B	1.59454	5.46657	7.47899	8.7654e-08	1.41026e-06
LRRC8A	0.370325	3.71374	0.234736	0.000237751	0.00382136		DACH2	-1.12031	-3.69434	0.183038	0.000255912	0.00411325		DGAT2	0.92904	5.46598	7.47607	8.7923e-08	1.41318e-06
MT1G	1.27776	3.71344	0.233683	0.000238026	0.00382196		IL36G	0.939238	3.69374	0.180963	0.000256496	0.00411853		TRIM2	0.576	5.4657	7.47465	8.80536e-08	1.41387e-06
ASB1	0.232383	3.71154	0.227079	0.000239756	0.00384589		SLC25A22	0.246274	3.69292	0.178143	0.000257292	0.00412719		AAED1	-0.580359	-5.46496	7.47101	8.83898e-08	1.41685e-06
ZDHHC1	0.420338	3.71066	0.224037	0.000240557	0.00385177		ZDHHC6	-0.177594	-3.69234	0.17613	0.000257862	0.00412968		FAM172A	0.27082	5.46491	7.47073	8.84158e-08	1.41685e-06
LCK	-0.667145	-3.71061	0.223869	0.000240601	0.00385177		RNF19B	0.227848	3.69224	0.175784	0.00025796	0.00412968		SAMD11	1.07189	5.4631	7.46178	8.92479e-08	1.42769e-06
SLC16A10	0.852658	3.70924	0.219114	0.000241859	0.00386806		SMS	0.288492	3.68977	0.167298	0.000260378	0.00416423		CNTN3	1.23167	5.46306	7.46155	8.92697e-08	1.42769e-06
GPR15	-1.1602	-3.70574	0.207019	0.000245088	0.00391581		RGPD5	-0.408631	-3.6883	0.162247	0.000261827	0.00418326		FAM13C	0.585457	5.46284	7.46049	8.93688e-08	1.42786e-06
CYB5B	-0.321346	-3.70456	0.202921	0.000246192	0.00392955		CD300A	0.449277	3.68803	0.161324	0.000262093	0.00418335		ZNF423	0.658603	5.46173	7.45497	8.98865e-08	1.43471e-06
SND1	0.212735	3.70378	0.200222	0.000246922	0.00393729		C14orf105	-1.58756	-3.68764	0.159968	0.000262484	0.00418442		IFIH1	-0.542078	-5.46128	7.45273	9.00977e-08	1.43665e-06
FCRL3	-1.16052	-3.70149	0.192307	0.000249074	0.00396768		STIL	0.325009	3.68718	0.158403	0.000262936	0.00418442		MLYCD	0.292095	5.45944	7.44364	9.09588e-08	1.44787e-06
FAM221A	-0.507543	-3.70088	0.190194	0.000249652	0.00397295		ESPL1	0.368971	3.68718	0.158372	0.000262945	0.00418442		PLBD2	-0.307937	-5.4594	7.44341	9.09811e-08	1.44787e-06
EGR2	0.809123	3.70016	0.187723	0.00025033	0.0039798		CASP1	0.405487	3.68692	0.157487	0.000263201	0.00418442		KRT6B	-2.62836	-5.45565	7.42484	9.27669e-08	1.47483e-06
DGKI	0.561159	3.69917	0.184303	0.00025127	0.00398578		ABCG4	-0.47627	-3.68432	0.148573	0.000265792	0.00422146		ZNF652	0.252415	5.45281	7.41081	9.41405e-08	1.49417e-06
VPS13C	-0.245414	-3.69911	0.184083	0.000251331	0.00398578		ANKRD50	-0.421943	-3.68176	0.139771	0.000268377	0.0042583		GBP5	-1.10071	-5.45262	7.40986	9.4234e-08	1.49417e-06
PLD1	0.43233	3.69899	0.183655	0.000251449	0.00398578		ENTPD3	-0.787391	-3.68115	0.137668	0.000268998	0.00426395		HMGCLL1	1.09694	5.45256	7.40958	9.42618e-08	1.49417e-06
INPP4B	-0.639242	-3.69656	0.175287	0.000253768	0.00401857		CCNA2	0.353883	3.68016	0.134281	0.000270002	0.00427499		KCNAB1	0.80833	5.45183	7.40595	9.46208e-08	1.49838e-06
RBP4	1.30238	3.69608	0.17361	0.000254235	0.00402201		CCDC159	-0.256487	-3.67994	0.133526	0.000270226	0.00427499		PDE4DIP	-0.386649	-5.45086	7.40113	9.50991e-08	1.50447e-06
GOLIM4	0.341286	3.69424	0.16725	0.000256015	0.00404619		SLC7A7	0.51921	3.6783	0.127879	0.000271909	0.00429739		PBRM1	0.291831	5.45058	7.39976	9.52355e-08	1.50464e-06
VDR	0.500504	3.69388	0.166025	0.000256359	0.00404765		MT2A	0.7094	3.67789	0.126494	0.000272323	0.00429972		ZNF816	0.445934	5.45034	7.3986	9.53517e-08	1.50464e-06
NSF	-0.246351	-3.69289	0.162605	0.000257323	0.00405889		NDUFS6	0.259234	3.67636	0.121243	0.0002739	0.00432037		SPECC1	-0.54634	-5.45021	7.39791	9.542e-08	1.50464e-06
ZNF195	-0.276609	-3.69109	0.156394	0.000259082	0.00408015		PDK3	-0.264191	-3.67566	0.118846	0.000274623	0.00432441		LRIT3	0.669873	5.45008	7.39727	9.5484e-08	1.50464e-06
ZNF607	-0.451534	-3.69099	0.156057	0.000259178	0.00408015		ZFYVE9	-0.302332	-3.67538	0.117873	0.000274917	0.00432441		ADM	-0.76531	-5.44939	7.3939	9.58222e-08	1.5085e-06
AP1G2	-0.346984	-3.68923	0.15	0.000260906	0.00410334		ABCC8	-0.908088	-3.67525	0.117438	0.000275049	0.00432441		ZNF136	0.249658	5.44895	7.39172	9.60412e-08	1.51047e-06
SELL	-0.848007	-3.68768	0.144638	0.000262445	0.00412352		DNAJC27	-0.186358	-3.67508	0.116835	0.000275231	0.00432441		PPP2R2D	0.293115	5.44678	7.38099	9.71261e-08	1.52604e-06
MAPK10	-0.728752	-3.68596	0.138736	0.00026415	0.00414311		XIRP1	0.935147	3.67435	0.114359	0.000275981	0.00433197		TMEM51	0.506047	5.44636	7.37887	9.7342e-08	1.52794e-06
COL16A1	0.766	3.68591	0.138538	0.000264208	0.00414311		ARPC1B	0.257022	3.67382	0.112525	0.000276538	0.00433648		TICRR	-0.619356	-5.44531	7.37372	9.78679e-08	1.53469e-06
ZNHIT6	-0.308356	-3.68554	0.137271	0.000264575	0.00414484		GADD45GIP1	0.203689	3.67334	0.11087	0.000277042	0.00434015		UGT2B15	1.86105	5.4446	7.37019	9.82312e-08	1.53889e-06
TPM1	0.527043	3.68524	0.136258	0.000264869	0.00414521		HN1	0.289252	3.67105	0.103035	0.00027944	0.00437345		MCM6	-0.368052	-5.44264	7.36049	9.92332e-08	1.55308e-06
ZNF41	-0.240437	-3.685	0.135417	0.000265114	0.00414521		LRRC42	0.204799	3.67042	0.100877	0.000280104	0.00437535		SHCBP1	-0.493556	-5.44078	7.35131	1.00192e-07	1.56656e-06
ZNF181	-0.272686	-3.68435	0.133164	0.00026577	0.00414989		LDB1	-0.199739	-3.67042	0.100873	0.000280105	0.00437535		ATXN7L1	0.275291	5.44043	7.34957	1.00375e-07	1.5679e-06
SLC39A1	0.254261	3.68404	0.132126	0.000266073	0.00414989		MYOZ2	-0.732069	-3.66995	0.099255	0.000280604	0.00437889		RHBG	1.47257	5.43932	7.34412	1.00949e-07	1.57534e-06
CD300C	0.672983	3.6837	0.130947	0.000266418	0.00414989		NANS	0.256041	3.66882	0.0953876	0.0002818	0.00439329		SLC28A3	-1.292	-5.43871	7.34112	1.01268e-07	1.57877e-06
GRM1	0.806995	3.68367	0.130853	0.000266445	0.00414989		CCDC28A	-0.194374	-3.66825	0.0934395	0.000282404	0.00439845		SPI1	-0.72053	-5.43847	7.33988	1.01398e-07	1.57928e-06
LRBA	-0.266268	-3.68278	0.127788	0.000267343	0.00415984		AADAT	-0.433196	-3.66762	0.0912872	0.000283074	0.00440206		ADAP2	-0.47429	-5.43753	7.33526	1.0189e-07	1.5854e-06
MATK	0.739654	3.68068	0.120544	0.000269476	0.00418899		DHRS2	-1.30359	-3.66732	0.0902835	0.000283386	0.00440206		IFITM3	-0.63573	-5.43676	7.33144	1.02299e-07	1.59023e-06
B3GNT7	0.612238	3.68013	0.118674	0.00027003	0.00419354		MLF2	0.183544	3.66726	0.0900581	0.000283456	0.00440206		SESN1	0.370437	5.43195	7.30773	1.04871e-07	1.62864e-06
MT1E	0.919228	3.67946	0.116369	0.000270714	0.0041975		ERMARD	-0.166135	-3.66506	0.0825271	0.000285814	0.00443439		C14orf105	2.25937	5.43083	7.30219	1.05481e-07	1.63653e-06
CCDC64B	-0.838394	-3.6793	0.115815	0.000270879	0.0041975		TMEM154	-0.458704	-3.66437	0.0801685	0.000286557	0.00444163		TNKS2	0.237323	5.42902	7.29327	1.06471e-07	1.65031e-06
ENDOU	0.864259	3.67893	0.114544	0.000271256	0.0041975		ISOC2	0.248151	3.66372	0.0779659	0.000287252	0.00444812		SLMO1	-0.745462	-5.42875	7.29195	1.06619e-07	1.651e-06
SDF4	0.212555	3.67886	0.114304	0.000271328	0.0041975		LCP1	0.461146	3.66277	0.0747078	0.000288283	0.00445979		TET2	0.277134	5.42763	7.28641	1.07239e-07	1.65901e-06
TMEM158	0.888866	3.67826	0.112231	0.000271946	0.00420301		PIK3C2B	-0.403129	-3.66134	0.0698253	0.000289836	0.00447951		DNAJA1	-0.334464	-5.42637	7.28021	1.07938e-07	1.66755e-06
TMPRSS2	-1.30463	-3.67716	0.108449	0.000273077	0.00421512		FBXL13	-0.345822	-3.66018	0.0658753	0.000291098	0.0044947		DCAF16	0.297518	5.42595	7.27816	1.0817e-07	1.66755e-06
PHC2	0.257944	3.67699	0.107862	0.000273253	0.00421512		RECQL4	0.395919	3.65965	0.0640578	0.00029168	0.00449937		RPH3AL	0.645234	5.42594	7.27809	1.08177e-07	1.66755e-06
TYROBP	0.64497	3.67635	0.105666	0.000273912	0.00421532		DFNB59	-0.315474	-3.65829	0.0593986	0.000293179	0.00451816		MCM10	-0.593186	-5.42589	7.27784	1.08206e-07	1.66755e-06
LEP	1.3677	3.67615	0.104973	0.000274121	0.00421532		C5orf34	0.348413	3.65466	0.0470339	0.000297195	0.00457567		CYP4X1	0.891772	5.42566	7.27671	1.08334e-07	1.66793e-06
TNC	0.859862	3.6761	0.104818	0.000274167	0.00421532		C4orf50	0.694998	3.65433	0.0459057	0.000297564	0.00457697		NFIL3	-0.489721	-5.42453	7.27116	1.08966e-07	1.67605e-06
DUSP2	-0.739377	-3.67596	0.104331	0.000274314	0.00421532		CD300LF	0.530795	3.65339	0.0426913	0.000298618	0.0045888		IGFBPL1	-1.07602	-5.4242	7.26954	1.0915e-07	1.67729e-06
SORCS2	0.963017	3.67529	0.102025	0.000275009	0.00422136		HS6ST2	-0.809239	-3.65141	0.0359498	0.000300842	0.00461709		ASIC1	-0.752122	-5.42044	7.25098	1.11293e-07	1.70858e-06
ZNF738	-0.44904	-3.67497	0.100927	0.000275341	0.00422136		IFRD2	0.239513	3.65124	0.0353717	0.000301033	0.00461709		SCAP	0.461198	5.41941	7.24591	1.11886e-07	1.71605e-06
LAMP5	1.06367	3.67482	0.10042	0.000275494	0.00422136		ENO1	0.306873	3.64959	0.0297499	0.000302901	0.00463924		TMEM63A	0.368852	5.41889	7.24338	1.12183e-07	1.71896e-06
KLHDC9	-0.708362	-3.67442	0.0990476	0.000275909	0.0042237		ZNF844	-0.272802	-3.64946	0.0292912	0.000303054	0.00463924		SULF1	-1.09526	-5.41763	7.23715	1.12917e-07	1.72856e-06
CRACR2B	-0.801526	-3.67363	0.0963276	0.000276734	0.0042323		C15orf48	0.77191	3.64806	0.0245244	0.000304648	0.00465565		KIAA1468	0.288242	5.41506	7.2245	1.14423e-07	1.74996e-06
TREML1	0.69933	3.67247	0.0923576	0.000277943	0.00424675		PRMT9	-0.150082	-3.64801	0.0243559	0.000304705	0.00465565		NRG2	1.00352	5.41088	7.20397	1.16911e-07	1.78631e-06
DDX26B	-0.380261	-3.67184	0.0901696	0.000278611	0.00425292		ALDH1A2	-0.677081	-3.64736	0.022155	0.000305444	0.0046599		ZNF675	0.411069	5.40941	7.19671	1.17804e-07	1.79778e-06
ZSCAN16	-0.390323	-3.67151	0.0890403	0.000278957	0.00425416		MS4A4E	-0.610408	-3.64726	0.0218025	0.000305562	0.0046599		DDX17	0.194716	5.40927	7.19605	1.17885e-07	1.79778e-06
WNT7B	-0.742713	-3.67066	0.0861401	0.000279846	0.00426368		FZD4	-0.368472	-3.64688	0.0205296	0.000305991	0.00466201		ACSBG1	1.54294	5.40769	7.18828	1.18848e-07	1.81074e-06
FGD4	0.33954	3.66844	0.078531	0.000282194	0.00429538		MOV10	0.189496	3.64581	0.01688	0.000307222	0.00467634		PLCD1	0.675615	5.40616	7.18076	1.19789e-07	1.82335e-06
DUSP14	0.388352	3.6671	0.0739238	0.000283625	0.00430942		NUDC	0.175609	3.64538	0.0154259	0.000307714	0.00467941		SMS	-0.408601	-5.40591	7.17952	1.19944e-07	1.82364e-06
CACNA2D4	0.621885	3.66707	0.0738374	0.000283652	0.00430942		HERC1	-0.129479	-3.64498	0.0140675	0.000308175	0.00468198		PCNXL2	0.421694	5.40576	7.1788	1.20034e-07	1.82364e-06
CRACR2A	-0.535482	-3.66598	0.0700933	0.00028482	0.00432308		OR52K2	0.622421	3.64454	0.0125403	0.000308693	0.00468544		SLC22A15	-0.442858	-5.40393	7.16978	1.21174e-07	1.83848e-06
SCG2	0.973509	3.66553	0.0685575	0.000285301	0.00432364		IER5L	0.360187	3.64286	0.00682831	0.00031064	0.00470628		IFT122	-0.323903	-5.40382	7.16926	1.2124e-07	1.83848e-06
AZIN2	0.515035	3.66545	0.0682587	0.000285394	0.00432364		AMOTL2	0.363946	3.64268	0.00622409	0.000310846	0.00470628		ZNF620	0.546333	5.40352	7.1678	1.21426e-07	1.83957e-06
WDR91	0.389493	3.6643	0.0643201	0.000286631	0.00433609		MGEA5	-0.138212	-3.6426	0.00593965	0.000310944	0.00470628		PRKCD	0.370563	5.40205	7.16055	1.22352e-07	1.85185e-06
BPTF	-0.215757	-3.66382	0.0626715	0.00028715	0.00433609		CKAP2L	0.380983	3.64226	0.00479088	0.000311337	0.0047078		CDCA8	-0.566811	-5.40022	7.15157	1.23508e-07	1.86759e-06
RUNDC1	-0.230521	-3.6637	0.0622709	0.000287277	0.00433609		C1orf131	0.1862	3.64161	0.00258856	0.000312093	0.0047148		ADORA1	-0.827093	-5.39744	7.13794	1.25284e-07	1.89267e-06
IRF2BP2	0.294969	3.66359	0.0618985	0.000287394	0.00433609		TIMM50	0.219105	3.6407	-0.000491262	0.000313153	0.00472637		DUSP2	0.821639	5.39507	7.12633	1.26817e-07	1.91404e-06
ATP2B2	1.10749	3.66343	0.0613624	0.000287563	0.00433609		UQCC2	0.231588	3.63918	-0.0056617	0.00031494	0.00474889		TYMS	-0.559704	-5.39467	7.12437	1.27078e-07	1.91617e-06
COL8A1	0.797673	3.66305	0.060046	0.000287979	0.00433829		CLEC2B	0.583297	3.63835	-0.00846911	0.000315915	0.00475913		HCN2	-0.774527	-5.39139	7.10827	1.2924e-07	1.94608e-06
TLN1	0.290945	3.66273	0.0589643	0.000288322	0.00433883		RARRES3	0.608693	3.63801	-0.00963616	0.000316321	0.00476079		B4GALT2	-0.345393	-5.39129	7.1078	1.29303e-07	1.94608e-06
TJP3	-0.898247	-3.66252	0.0582301	0.000288554	0.00433883		ZNF622	0.201324	3.6374	-0.0117021	0.000317041	0.00476717		PREPL	0.214673	5.38994	7.10114	1.30209e-07	1.95788e-06
ITGAX	0.712888	3.66027	0.050523	0.000291006	0.00436848		LMNB1	0.320053	3.63545	-0.0183205	0.00031936	0.00479317		PCF11	0.255462	5.38825	7.09287	1.31343e-07	1.97308e-06
FLNA	0.520894	3.66021	0.0503257	0.000291069	0.00436848		ZNF141	-0.232765	-3.63545	-0.0183382	0.000319366	0.00479317		ERN2	1.92418	5.38625	7.0831	1.32694e-07	1.99153e-06
BEST1	0.553268	3.6591	0.0465166	0.000292289	0.00438264		SLC9A2	-0.969394	-3.63412	-0.0228406	0.000320953	0.0048125		SV2C	0.988944	5.38577	7.08072	1.33025e-07	1.99463e-06
SOX9	1.04706	3.65885	0.0456823	0.000292557	0.00438264		YPEL2	-0.227296	-3.63373	-0.0241534	0.000321417	0.00481497		GPR68	-0.928358	-5.38512	7.07755	1.33467e-07	1.9994e-06
TNFAIP2	-0.623347	-3.65801	0.0428095	0.000293482	0.0043924		ZNF253	-0.302723	-3.63338	-0.0253598	0.000321844	0.00481513		ANK3	0.491873	5.38217	7.0631	1.35504e-07	2.02803e-06
SYT12	1.06133	3.65631	0.03698	0.000295367	0.0044165		CCL20	0.935636	3.63323	-0.0258737	0.000322026	0.00481513		LRRC49	0.504733	5.38055	7.05517	1.36635e-07	2.04304e-06
CD40LG	-0.905775	-3.65563	0.0346692	0.000296117	0.0044233		MRPL28	0.194894	3.63048	-0.0351804	0.000325343	0.00486021		UBE2S	-0.520692	-5.38031	7.05399	1.36803e-07	2.04366e-06
FBLN7	0.607345	3.6554	0.0338869	0.000296372	0.0044233		HIST2H2AB	0.351062	3.62967	-0.0379377	0.000326333	0.00487047		IARS	-0.248342	-5.37934	7.04923	1.37488e-07	2.05062e-06
ZNF551	-0.336946	-3.65446	0.0306819	0.000297417	0.00443479		ITGA10	-0.422326	-3.62893	-0.0404312	0.00032723	0.00487868		NADSYN1	0.443158	5.37928	7.04898	1.37524e-07	2.05062e-06
TAX1BP1	-0.229215	-3.65266	0.0245278	0.000299434	0.00446073		AGTRAP	0.262334	3.62872	-0.0411519	0.00032749	0.00487868		S100P	1.32598	5.37824	7.04385	1.38264e-07	2.05975e-06
GAA	0.405691	3.65159	0.0208619	0.000300642	0.00447241		GSTM2	-0.787359	-3.62792	-0.0438638	0.000328469	0.00488875		C5AR2	-0.863582	-5.37787	7.04208	1.38522e-07	2.06168e-06
DNAJC5B	0.969718	3.65147	0.0204632	0.000300773	0.00447241		ZNF781	-0.462577	-3.62736	-0.0457523	0.000329153	0.0048944		CENPF	-0.559942	-5.37719	7.03872	1.3901e-07	2.06703e-06
SMIM22	-1.00291	-3.6505	0.017136	0.000301875	0.0044832		CCDC124	0.189872	3.62522	-0.0530107	0.000331794	0.00492912		UPK3A	1.83164	5.37666	7.03613	1.39388e-07	2.07074e-06
CLEC9A	-0.833954	-3.65034	0.0165878	0.000302056	0.0044832		ZNF281	0.234285	3.62332	-0.0594517	0.000334156	0.00495963		PDIA5	-0.356636	-5.37525	7.02925	1.40397e-07	2.0838e-06
KLHDC4	-0.241489	-3.64999	0.0154158	0.000302446	0.00448484		HRH3	-1.0496	-3.62181	-0.0645367	0.000336033	0.00498289		MAPK12	-0.659197	-5.37398	7.02303	1.41315e-07	2.09549e-06
ELFN1	0.551585	3.64854	0.0104485	0.0003041	0.00450343		CUBN	-0.471304	-3.62039	-0.0693363	0.000337814	0.00500469		PDE8B	0.704456	5.37224	7.01453	1.42579e-07	2.1123e-06
KIAA1468	-0.256647	-3.6484	0.00997317	0.000304259	0.00450343		TIGIT	0.666739	3.6196	-0.0720265	0.000338816	0.00501492		ERBB2IP	0.232428	5.37189	7.01284	1.42831e-07	2.11409e-06
PTMS	0.490266	3.64775	0.00776021	0.000305	0.00451024		MRPL36	0.269346	3.61873	-0.074964	0.000339914	0.00502655		RAPGEFL1	0.924653	5.37013	7.0042	1.44131e-07	2.13136e-06
ANGPTL2	0.631248	3.64634	0.0029526	0.000306615	0.00452996		ARHGEF6	-0.339412	-3.61733	-0.0796852	0.000341687	0.00504812		ICA1L	0.456544	5.36587	6.98342	1.47305e-07	2.17433e-06
PPBP	1.2459	3.64514	-0.00114417	0.000307998	0.00454621		CMYA5	-0.61341	-3.61658	-0.0822061	0.000342637	0.00505328		CCNB1	-0.523497	-5.36583	6.98321	1.47336e-07	2.17433e-06
SLITRK4	1.14681	3.64453	-0.00322547	0.000308703	0.00455244		BLVRA	0.300032	3.61656	-0.0822797	0.000342665	0.00505328		CNN3	-0.495156	-5.36569	6.98253	1.47442e-07	2.17433e-06
CHD3	-0.279728	-3.64379	-0.00574943	0.00030956	0.0045609		KPNB1	0.13326	3.61625	-0.08332	0.000343058	0.00505445		PLEKHA7	0.628597	5.36512	6.97976	1.4787e-07	2.17865e-06
KATNAL1	0.533021	3.6371	-0.0285011	0.000317396	0.00467208		PLB1	-0.520832	-3.61535	-0.08637	0.000344212	0.00506682		SGMS2	-0.613193	-5.36376	6.97311	1.48904e-07	2.19187e-06
UAP1L1	0.439494	3.63572	-0.0331927	0.000319036	0.00469127		ZCCHC12	-0.63368	-3.61509	-0.0872454	0.000344544	0.00506707		PCMTD2	0.305686	5.3625	6.96697	1.49865e-07	2.20401e-06
EEPD1	0.462803	3.63552	-0.0338958	0.000319283	0.00469127		HEATR9	0.751864	3.61445	-0.0894109	0.000345367	0.00507453		TRIP13	-0.630743	-5.36008	6.95514	1.51736e-07	2.22948e-06
SRA1	0.202268	3.63241	-0.0444728	0.000323016	0.00473889		AHR	-0.34666	-3.61351	-0.0925857	0.000346577	0.00508767		ZNF681	0.570548	5.35953	6.95248	1.5216e-07	2.23366e-06
MICU1	0.214604	3.63232	-0.0447471	0.000323113	0.00473889		STAT3	0.181561	3.6124	-0.0963258	0.000348008	0.00509816		PTCH1	0.447339	5.35849	6.9474	1.52972e-07	2.24354e-06
NAB2	0.325495	3.63178	-0.0465818	0.000323765	0.00474413		KLHDC7A	-1.08046	-3.61233	-0.0965573	0.000348097	0.00509816		FRMD3	0.676723	5.35748	6.94248	1.53761e-07	2.25307e-06
DDIT4L	0.969039	3.63046	-0.0510809	0.00032537	0.00476268		PSMB6	0.204833	3.61222	-0.0969379	0.000348243	0.00509816		RFC2	-0.335414	-5.35708	6.94053	1.54078e-07	2.25518e-06
RRAGD	0.61683	3.63025	-0.0517885	0.000325623	0.00476268		C3AR1	0.518361	3.61146	-0.0995019	0.000349228	0.00510794		ATP8B3	-0.595232	-5.35694	6.93985	1.54186e-07	2.25518e-06
ALOX5AP	0.672682	3.62956	-0.0541437	0.000326467	0.00477069		PANX1	0.241734	3.6067	-0.115564	0.000355463	0.00519441		HYKK	0.414858	5.35624	6.93644	1.54739e-07	2.26121e-06
DTX4	-0.640204	-3.62827	-0.0585221	0.000328042	0.00478935		CAD	0.185243	3.60618	-0.117299	0.000356144	0.00519731		HERC5	-0.758464	-5.35486	6.92971	1.55835e-07	2.27516e-06
ARFGAP1	0.227646	3.62517	-0.069039	0.000331856	0.00484065		COPB2	0.161709	3.60606	-0.117717	0.000356308	0.00519731		AADAT	0.611716	5.35461	6.92848	1.56035e-07	2.27602e-06
ATP8B1	-0.529458	-3.62429	-0.0720286	0.000332949	0.00485218		SHKBP1	0.19129	3.60377	-0.125411	0.000359342	0.0052346		PLA2G7	-0.772549	-5.35427	6.92682	1.56306e-07	2.27791e-06
WDR86	0.778948	3.6232	-0.0757127	0.0003343	0.00486747		CLK1	-0.199026	-3.60364	-0.125848	0.000359515	0.0052346		IL1RAP	-0.60443	-5.35404	6.92573	1.56486e-07	2.27846e-06
HS3ST5	-1.44464	-3.62268	-0.0774712	0.000334947	0.00486994		TSGA10	-0.378935	-3.60097	-0.134834	0.000363093	0.00528191		ZBTB49	0.246921	5.35312	6.92124	1.57224e-07	2.28519e-06
BTBD8	-0.32306	-3.62258	-0.0778201	0.000335075	0.00486994		HIST1H2AB	0.324946	3.59986	-0.138576	0.000364593	0.00529895		FANCC	-0.416288	-5.35302	6.92075	1.57305e-07	2.28519e-06
CARD18	1.08263	3.62162	-0.0810763	0.000336277	0.00488161		C1orf186	-0.969601	-3.59904	-0.141322	0.000365698	0.00531022		MED23	0.205145	5.35294	6.92033	1.57374e-07	2.28519e-06
RHBG	-1.29639	-3.62145	-0.08164	0.000336485	0.00488161		SGOL1	0.396386	3.59812	-0.144434	0.000366955	0.0053151		NEIL3	-0.599894	-5.34894	6.90084	1.60621e-07	2.33024e-06
ZNF100	-0.347836	-3.62081	-0.0838277	0.000337295	0.00488218		ATP1A2	-0.823468	-3.59811	-0.144465	0.000366967	0.0053151		GAL3ST4	-0.561298	-5.34863	6.89937	1.6087e-07	2.33174e-06
UBA7	-0.388394	-3.62058	-0.0845853	0.000337577	0.00488218		CCRN4L	0.345477	3.59807	-0.144609	0.000367026	0.0053151		INPP5A	0.349146	5.3482	6.89726	1.61226e-07	2.3348e-06
SLC6A4	-1.2256	-3.62052	-0.0848072	0.000337659	0.00488218		TUBB4B	0.325163	3.59774	-0.145717	0.000367474	0.00531681		AMOTL2	-0.516608	-5.3467	6.88998	1.62461e-07	2.35057e-06
FAM53C	0.215253	3.62045	-0.0850211	0.000337738	0.00488218		VSIG1	-0.62984	-3.59656	-0.149672	0.000369079	0.00533524		REPS2	0.519914	5.34637	6.88835	1.62738e-07	2.35247e-06
MAGIX	-0.653441	-3.61871	-0.0909355	0.000339942	0.00490962		ZNF491	-0.3339	-3.596	-0.151549	0.000369844	0.00534149		MYO6	0.397659	5.34534	6.88336	1.63592e-07	2.36269e-06
P2RX7	0.635313	3.6182	-0.0926458	0.000340581	0.00491445		TET2	-0.190133	-3.59512	-0.1545	0.000371049	0.00535409		TAS2R13	0.440056	5.34493	6.88132	1.63942e-07	2.36562e-06
ANXA13	1.1338	3.61759	-0.0947013	0.000341352	0.00491654		BUB1	0.343791	3.59457	-0.156353	0.000371808	0.00535551		TSPAN14	0.363954	5.34367	6.87519	1.65e-07	2.37874e-06
FSTL4	-1.3573	-3.61744	-0.0952124	0.000341544	0.00491654		XRCC3	0.283508	3.59457	-0.156367	0.000371813	0.00535551		FKBP10	-0.710004	-5.34313	6.87258	1.65451e-07	2.38233e-06
ABHD14B	-0.349991	-3.61736	-0.0954756	0.000341643	0.00491654		TUBB	0.231636	3.594	-0.158263	0.000372591	0.00536192		ZMYND19	-0.364472	-5.34302	6.87204	1.65545e-07	2.38233e-06
ATRX	-0.208617	-3.61217	-0.113036	0.000348304	0.00500627		TPCN1	-0.246394	-3.59219	-0.164344	0.000375097	0.00539315		PSMC3IP	-0.386167	-5.34172	6.86572	1.66645e-07	2.39603e-06
CYP1B1	1.14393	3.61202	-0.113549	0.0003485	0.00500627		CCDC146	-0.319318	-3.59021	-0.170977	0.00037785	0.00542789		TRMT2B	0.214762	5.34084	6.86145	1.67393e-07	2.40462e-06
NDNF	-0.989028	-3.61159	-0.115007	0.000349059	0.00500983		NABP2	0.151772	3.58944	-0.173576	0.000378935	0.00543861		RBM6	0.278567	5.34055	6.86003	1.67642e-07	2.40606e-06
DENND5A	0.272302	3.61001	-0.120356	0.000351119	0.00503155		ZWINT	0.360382	3.58819	-0.177773	0.000380692	0.00545481		CHRNA1	-1.22349	-5.3392	6.85347	1.68799e-07	2.4205e-06
TIMP1	0.615888	3.60995	-0.120562	0.000351198	0.00503155		MSANTD2	-0.200824	-3.58815	-0.177891	0.000380741	0.00545481		SPTSSA	-0.423854	-5.33858	6.85043	1.69338e-07	2.42607e-06
ALDH1B1	0.464543	3.60929	-0.122765	0.00035205	0.00503927		PDPN	0.615721	3.58738	-0.180473	0.000381827	0.00546549		E2F7	-0.594605	-5.33797	6.84751	1.69857e-07	2.43134e-06
KCNE4	0.749868	3.60756	-0.128625	0.000354327	0.00506734		HIST1H2BN	0.374716	3.58697	-0.181855	0.000382409	0.00546896		DAB1	1.52506	5.33237	6.82029	1.74773e-07	2.49949e-06
PCYT1A	0.197352	3.60648	-0.13226	0.000355746	0.00508312		EFNB3	-0.649212	-3.58644	-0.183616	0.000383153	0.00547473		TBX1	1.08407	5.33107	6.81398	1.75935e-07	2.51387e-06
XKR6	-0.681718	-3.60558	-0.135293	0.000356935	0.00509558		PSMD8	0.224764	3.58546	-0.186909	0.000384546	0.00548521		ACADSB	0.523512	5.32675	6.79301	1.79846e-07	2.56747e-06
VEPH1	1.06103	3.60438	-0.139348	0.00035853	0.00511382		ZNF251	-0.253866	-3.58545	-0.18696	0.000384568	0.00548521		SNCG	1.30645	5.3259	6.78885	1.80631e-07	2.57639e-06
DAPK3	0.241856	3.6009	-0.151072	0.000363184	0.00517561		PIBF1	-0.175608	-3.58494	-0.188658	0.000385289	0.00549062		RALGAPA1	0.27872	5.32552	6.787	1.80981e-07	2.5791e-06
TMEM216	-0.274893	-3.6	-0.154131	0.000364408	0.00518846		PKIA	-0.715183	-3.58412	-0.191401	0.000386456	0.00549334		MYBL2	-0.70763	-5.32491	6.78406	1.81541e-07	2.58479e-06
PLA2G15	0.289156	3.59801	-0.160804	0.000367093	0.00521901		BDH2	-0.245977	-3.58406	-0.191599	0.00038654	0.00549334		ZNF41	0.263225	5.32247	6.77226	1.83801e-07	2.61465e-06
RNF144A	0.471455	3.59793	-0.161074	0.000367202	0.00521901		HNRNPAB	0.178498	3.58385	-0.192323	0.000386849	0.00549334		SH3PXD2B	-0.491581	-5.32183	6.76913	1.84404e-07	2.62092e-06
FLT3	-0.894531	-3.5974	-0.162885	0.000367935	0.0052248		BPTF	-0.165421	-3.58379	-0.192516	0.000386931	0.00549334		ZNF626	1.02052	5.32057	6.76301	1.85592e-07	2.63547e-06
UBAC1	0.263765	3.59619	-0.16695	0.000369584	0.00524359		AIM2	0.793825	3.58361	-0.193114	0.000387186	0.00549334		CKAP2L	-0.538266	-5.31905	6.75564	1.87032e-07	2.65127e-06
PRRG2	-0.526972	-3.59514	-0.170477	0.000371021	0.00525934		ST6GALNAC5	0.664591	3.58161	-0.199821	0.00039006	0.00552306		NCAPG	-0.528672	-5.31904	6.75563	1.87034e-07	2.65127e-06
KIAA1551	-0.338361	-3.5949	-0.17128	0.000371349	0.00525936		TRA2B	0.139192	3.58137	-0.200622	0.000390405	0.00552306		ABCC3	0.819506	5.31853	6.75312	1.87526e-07	2.65591e-06
ADIPOR2	0.271752	3.5929	-0.178012	0.000374109	0.0052938		CNTN3	-0.836787	-3.5812	-0.20118	0.000390646	0.00552306		ACVR2A	0.381219	5.31779	6.74954	1.88233e-07	2.66357e-06
PIK3C2G	1.62715	3.5917	-0.182048	0.000375775	0.00531269		FDPS	0.216062	3.58119	-0.201201	0.000390655	0.00552306		MAD2L2	-0.386222	-5.31655	6.74352	1.89424e-07	2.67808e-06
SLC13A5	1.23598	3.59053	-0.185979	0.000377404	0.00533103		HCAR2	0.67178	3.57988	-0.2056	0.000392554	0.00553723		SPRR2D	-1.81194	-5.31626	6.74214	1.89698e-07	2.67959e-06
CHST3	0.508011	3.58997	-0.187868	0.000378189	0.0053364		GBA	0.225776	3.57984	-0.205718	0.000392605	0.00553723		TMEM178B	1.06507	5.31497	6.7359	1.90943e-07	2.69309e-06
SAFB2	-0.163127	-3.58976	-0.188576	0.000378484	0.0053364		EBLN2	-0.203191	-3.57979	-0.205912	0.000392689	0.00553723		CHIT1	-1.4618	-5.31493	6.73567	1.90989e-07	2.69309e-06
PARVB	0.505123	3.58955	-0.189284	0.000378779	0.0053364		ZIC5	1.0099	3.57904	-0.208396	0.000393767	0.00554756		ID4	0.834247	5.31445	6.73338	1.91449e-07	2.69631e-06
ST6GAL2	0.938102	3.58813	-0.19406	0.000380775	0.00535644		LRRC49	-0.347529	-3.57872	-0.20948	0.000394238	0.00554933		KIF20A	-0.559059	-5.31435	6.73287	1.91552e-07	2.69631e-06
RALA	0.247667	3.58806	-0.19428	0.000380867	0.00535644		RNF11	-0.156296	-3.57725	-0.2144	0.000396383	0.00557465		PTPN4	0.236394	5.31334	6.728	1.92533e-07	2.70775e-06
CD163	0.7151	3.58718	-0.197246	0.000382112	0.00536765		TOP2A	0.381365	3.57654	-0.21678	0.000397425	0.00558298		BATF2	-0.826595	-5.31101	6.71672	1.94823e-07	2.73756e-06
DUSP16	-0.34705	-3.58702	-0.197766	0.000382331	0.00536765		TACC3	0.325291	3.57617	-0.218015	0.000397966	0.00558298		POLR3G	-0.62442	-5.30934	6.70865	1.96479e-07	2.75842e-06
OGT	-0.255608	-3.58417	-0.207346	0.000386383	0.00541981		NUF2	0.446256	3.57613	-0.218128	0.000398016	0.00558298		ZNF799	0.376685	5.30902	6.70709	1.968e-07	2.76052e-06
RAC3	0.516071	3.582	-0.214617	0.000389488	0.0054586		CDKL1	-0.337124	-3.5743	-0.224255	0.000400715	0.00561594		GPX2	1.7971	5.30644	6.6946	1.99395e-07	2.79448e-06
EVX1	-1.26863	-3.58149	-0.216334	0.000390225	0.00546417		ASF1B	0.392704	3.57171	-0.232894	0.000404552	0.00566478		ARID1A	0.24773	5.30433	6.68438	2.01543e-07	2.82213e-06
MAF	0.512151	3.58113	-0.217542	0.000390744	0.00546668		LDB2	-0.367173	-3.57126	-0.234417	0.000405232	0.00566937		TMPRSS11F	-1.46309	-5.30325	6.67918	2.02646e-07	2.8351e-06
ELF3	-0.715611	-3.57955	-0.222836	0.000393028	0.0054918		ZNF248	-0.205487	-3.57091	-0.235565	0.000405745	0.00567162		CACNA1I	1.10278	5.30256	6.67584	2.03356e-07	2.84045e-06
CD5	-0.833732	-3.57942	-0.223286	0.000393223	0.0054918		IDUA	-0.312389	-3.56879	-0.242662	0.000408934	0.00571124		PLGRKT	-0.395295	-5.30254	6.67573	2.03381e-07	2.84045e-06
BMP8A	0.632098	3.57884	-0.225212	0.000394057	0.00549491		PRR29	-0.58631	-3.56767	-0.246381	0.000410616	0.00572484		COLCA2	0.938871	5.30189	6.67262	2.04044e-07	2.84724e-06
PLEKHA6	-0.647133	-3.57879	-0.225376	0.000394128	0.00549491		LRMP	-0.549555	-3.56749	-0.246991	0.000410892	0.00572484		VPS13D	0.219801	5.29851	6.65627	2.07574e-07	2.89398e-06
SHANK1	0.670405	3.57754	-0.229564	0.00039595	0.00550977		H2AFV	0.223285	3.56743	-0.247176	0.000410976	0.00572484		TRIO	-0.312798	-5.2975	6.65139	2.08639e-07	2.90632e-06
RAMP3	-0.532489	-3.57748	-0.22979	0.000396048	0.00550977		SERPINB7	1.13091	3.56674	-0.249495	0.000412029	0.00573158		BCAS3	0.235061	5.29676	6.64781	2.09423e-07	2.91471e-06
KRT20	-2.29111	-3.57736	-0.230186	0.000396221	0.00550977		TBC1D8	-0.314056	-3.56664	-0.249809	0.000412172	0.00573158		PLCD3	0.77173	5.29525	6.64052	2.11031e-07	2.93455e-06
FGD3	-0.489006	-3.57601	-0.23471	0.000398199	0.00552756		TMPRSS2	-0.992092	-3.56628	-0.251011	0.000412719	0.00573422		IMPDH1	-0.46417	-5.29329	6.63106	2.13135e-07	2.96125e-06
ZNF397	-0.308562	-3.57586	-0.235221	0.000398423	0.00552756		DET1	-0.244522	-3.56548	-0.253699	0.000413945	0.00574629		CILP	-1.29737	-5.29261	6.62778	2.1387e-07	2.9689e-06
STK39	-0.373128	-3.57565	-0.235908	0.000398725	0.00552756		ATP8B1	-0.408035	-3.5641	-0.258276	0.00041604	0.0057704		ADAMTS16	-1.23285	-5.29216	6.62561	2.14358e-07	2.97311e-06
MGLL	0.493919	3.57555	-0.23625	0.000398875	0.00552756		B3GNT4	0.727068	3.56336	-0.260751	0.000417178	0.0057807		ZNF19	0.326057	5.29164	6.6231	2.14921e-07	2.97836e-06
GDF7	-1.06284	-3.57519	-0.237437	0.000399397	0.00552971		CCDC125	-0.252141	-3.56315	-0.261452	0.000417501	0.0057807		POU5F1B	0.847917	5.29129	6.62143	2.153e-07	2.98103e-06
SGTB	0.453237	3.5747	-0.239089	0.000400124	0.00552971		ABCA8	-0.731672	-3.56245	-0.263776	0.000418573	0.00579056		TTL	-0.297819	-5.29083	6.61919	2.15806e-07	2.98547e-06
MAML3	-0.448629	-3.57459	-0.239447	0.000400281	0.00552971		TBC1D2B	-0.195246	-3.56219	-0.26464	0.000418972	0.0057911		NUDT13	0.384075	5.2901	6.61565	2.16607e-07	2.99398e-06
DSCAM	1.18629	3.57451	-0.239727	0.000400405	0.00552971		CCDC85C	0.31122	3.5616	-0.266629	0.000419893	0.00579884		IMPAD1	-0.255309	-5.28964	6.61347	2.17104e-07	2.99827e-06
PCOLCE2	0.904621	3.57394	-0.241636	0.000401247	0.00553659		SPRED2	-0.253394	-3.5606	-0.269959	0.000421438	0.00580818		GKN1	1.6678	5.28861	6.60848	2.18244e-07	3.01143e-06
NIF3L1	-0.218703	-3.57253	-0.246335	0.000403328	0.00556054		RAD51AP1	0.367652	3.56028	-0.270994	0.00042192	0.00580818		MYCBP2	0.246339	5.28784	6.60479	2.19089e-07	3.0205e-06
NTM	0.762265	3.5715	-0.249782	0.000404862	0.00557691		TREM2	0.601926	3.56028	-0.271015	0.00042193	0.00580818		GAPDH	-0.427189	-5.28756	6.60344	2.19399e-07	3.02219e-06
ZNF85	-0.42387	-3.57103	-0.251357	0.000405565	0.00557956		OPTN	0.278636	3.56022	-0.271193	0.000422013	0.00580818		NELFE	-0.279983	-5.28595	6.59568	2.21193e-07	3.04429e-06
NCAM2	1.11361	3.57091	-0.251768	0.000405749	0.00557956		C10orf12	-0.255038	-3.55907	-0.275051	0.000423813	0.00582797		FAM150A	1.34595	5.28431	6.58775	2.23041e-07	3.06711e-06
TGM5	1.19461	3.57067	-0.252565	0.000406105	0.00557969		CXXC4	-0.628349	-3.55648	-0.283668	0.000427862	0.00587601		TMEM8B	0.378132	5.28261	6.57954	2.2497e-07	3.09098e-06
MAPK15	0.953974	3.56975	-0.255648	0.000407486	0.00559232		KCNK13	0.623969	3.55614	-0.284798	0.000428397	0.00587601		VILL	0.785218	5.28243	6.57871	2.25165e-07	3.09103e-06
TMEM104	0.220244	3.56959	-0.256169	0.000407719	0.00559232		ANXA10	-1.60169	-3.55613	-0.284809	0.000428402	0.00587601		PAQR8	0.672403	5.28209	6.57706	2.25555e-07	3.09373e-06
ERC1	0.238712	3.56922	-0.25742	0.000408282	0.00559527		PDE4C	-0.463643	-3.55554	-0.28678	0.000429335	0.00588379		CDCA3	-0.53582	-5.2812	6.57276	2.26576e-07	3.1051e-06
CCDC141	-0.742197	-3.56861	-0.25947	0.000409204	0.00560314		ZNF493	-0.326997	-3.55427	-0.291004	0.000431341	0.00590625		RAN	-0.323808	-5.28026	6.56823	2.27655e-07	3.11722e-06
PRKCDBP	0.662207	3.56821	-0.260803	0.000409806	0.0056066		RGN	-0.652678	-3.55327	-0.29433	0.000432927	0.00592293		ZNF100	0.384404	5.27922	6.56324	2.2885e-07	3.13093e-06
CD14	0.640102	3.56781	-0.262124	0.000410402	0.00560999		CD8B	0.70944	3.55209	-0.298247	0.000434803	0.00593766		SLC7A4	1.46966	5.27899	6.56212	2.29118e-07	3.13193e-06
CASD1	-0.271145	-3.56717	-0.264275	0.000411375	0.00561852		POLE3	0.206488	3.55193	-0.298763	0.000435051	0.00593766		GRAMD2	-1.20683	-5.27821	6.55835	2.30026e-07	3.14167e-06
CIPC	-0.217239	-3.56631	-0.267155	0.000412682	0.00563159		CMC2	0.204253	3.5519	-0.298889	0.000435111	0.00593766		EDF1	-0.266362	-5.27691	6.55209	2.31542e-07	3.15969e-06
CA2	0.745501	3.56542	-0.270126	0.000414034	0.00564525		DRAM2	-0.18517	-3.55142	-0.300459	0.000435866	0.00594292		IL32	-0.81599	-5.27623	6.54883	2.32336e-07	3.16784e-06
CD79B	-0.851009	-3.56384	-0.275402	0.000416447	0.00567334		HOXB3	-0.530568	-3.55081	-0.302499	0.000436849	0.00595128		NINJ1	-0.434295	-5.27557	6.54567	2.33106e-07	3.17565e-06
CIRBP	-0.256383	-3.56352	-0.27646	0.000416933	0.00567516		MSTN	-0.608736	-3.54642	-0.317053	0.000443924	0.00603649		TMEM243	0.324457	5.27482	6.54203	2.33999e-07	3.18512e-06
RAB11A	-0.305481	-3.56286	-0.278664	0.000417946	0.00568414		C14orf80	0.271706	3.54625	-0.317626	0.000444205	0.00603649		MYO5A	-0.441215	-5.27413	6.53875	2.34805e-07	3.19339e-06
TCP11L1	0.328491	3.5624	-0.280199	0.000418653	0.00568894		MFI2	0.706401	3.54624	-0.317676	0.00044423	0.00603649		GSTA1	1.86092	5.27339	6.53518	2.35686e-07	3.20267e-06
GLI3	0.592274	3.56122	-0.284145	0.000420477	0.0057089		NOTCH4	-0.32193	-3.54396	-0.325216	0.000447943	0.00608182		CD300LF	-0.741565	-5.27169	6.52697	2.37724e-07	3.22504e-06
LILRB4	0.789635	3.56047	-0.286652	0.00042164	0.00571986		CPA4	0.944428	3.54281	-0.329043	0.00044984	0.00610242		FTSJ1	-0.233197	-5.27167	6.52692	2.37738e-07	3.22504e-06
TRIM38	-0.262164	-3.55959	-0.289564	0.000422994	0.00572957		STK40	0.203961	3.54175	-0.332536	0.000451578	0.00612084		CD2AP	0.428341	5.27151	6.52613	2.37934e-07	3.22504e-06
IMP3	-0.250857	-3.55954	-0.289721	0.000423067	0.00572957		MATN2	-0.570154	-3.54006	-0.338131	0.000454377	0.00615359		FBXL17	0.279851	5.2708	6.5227	2.38791e-07	3.23393e-06
WDR89	-0.238632	-3.5593	-0.290553	0.000423455	0.00572998		SDCBP2	-0.699153	-3.53955	-0.339819	0.000455225	0.00615591		SEPSECS	0.250041	5.26996	6.51865	2.39808e-07	3.24437e-06
C9orf9	0.382504	3.55907	-0.291312	0.00042381	0.00572998		YWHAH	0.2284	3.5395	-0.339996	0.000455313	0.00615591		PTCHD1	1.68054	5.26983	6.51803	2.39966e-07	3.24437e-06
FAM198B	0.527796	3.55847	-0.29329	0.000424734	0.00573765		FKBP1B	-0.517927	-3.53897	-0.341735	0.000456188	0.00616256		NIPAL2	0.513638	5.2694	6.516	2.40476e-07	3.24855e-06
ZNF263	-0.196458	-3.55735	-0.297022	0.000426483	0.00575645		TSPAN12	-0.526899	-3.53867	-0.342739	0.000456695	0.00616423		ECT2	-0.461158	-5.26914	6.51472	2.40799e-07	3.24973e-06
PNMA2	0.901901	3.5569	-0.298524	0.00042719	0.00576115		SLC7A4	-1.01851	-3.53776	-0.34576	0.000458221	0.00617131		MORC4	-0.316856	-5.26898	6.51394	2.40997e-07	3.24973e-06
SNX9	0.239709	3.55581	-0.302168	0.000428908	0.00577948		AASDH	-0.170272	-3.53772	-0.345904	0.000458293	0.00617131		SETDB2	0.29399	5.26883	6.51326	2.4117e-07	3.24973e-06
TAPBPL	-0.330312	-3.55516	-0.304318	0.000429925	0.00578834		SKA2	0.242066	3.53755	-0.346438	0.000458564	0.00617131		PCCA	0.314786	5.26629	6.50104	2.44281e-07	3.2889e-06
PIGR	-1.52168	-3.55476	-0.305661	0.000430562	0.00579169		ST3GAL4	-0.480467	-3.53744	-0.346813	0.000458754	0.00617131		KATNAL1	-0.585151	-5.26586	6.49897	2.44813e-07	3.2933e-06
MAT2B	-0.203539	-3.55455	-0.306361	0.000430894	0.00579169		NR2F2	-0.365185	-3.53548	-0.35331	0.000462057	0.00620722		ZNF660	0.550106	5.26331	6.4867	2.47984e-07	3.33317e-06
SLC5A7	-1.34005	-3.55304	-0.311381	0.000433283	0.00581026		ZNF430	-0.207563	-3.5354	-0.353579	0.000462194	0.00620722		CENPI	-0.465186	-5.26195	6.4802	2.4968e-07	3.35317e-06
ACSF3	-0.255797	-3.55279	-0.312236	0.000433692	0.00581026		TXNIP	-0.327661	-3.53439	-0.356891	0.000463888	0.00622477		KIF4A	-0.536088	-5.26116	6.47638	2.50685e-07	3.36386e-06
ANXA2	0.446141	3.55277	-0.312276	0.000433711	0.00581026		UFL1	-0.172495	-3.53409	-0.357908	0.00046441	0.00622657		ZNF280D	0.268403	5.26074	6.47436	2.51215e-07	3.36772e-06
IER3	0.545747	3.55277	-0.312296	0.00043372	0.00581026		SEC31B	-0.291703	-3.53354	-0.359707	0.000465334	0.00623376		STX2	-0.585782	-5.2606	6.47369	2.51391e-07	3.36772e-06
CEP170	0.297751	3.55178	-0.315591	0.000435298	0.00582655		DUOXA1	-0.741859	-3.5331	-0.361172	0.000466087	0.00623866		SMC1A	-0.250087	-5.26002	6.4709	2.5213e-07	3.37481e-06
FAM13B	-0.237348	-3.55131	-0.317156	0.000436049	0.00582756		TFE3	0.150697	3.53225	-0.363971	0.00046753	0.00625277		SMDT1	0.312758	5.25908	6.46641	2.5332e-07	3.38792e-06
DCTN1	0.156773	3.55107	-0.317955	0.000436433	0.00582756		SCN4B	-0.4734	-3.53054	-0.369642	0.000470468	0.00628676		CD300C	-0.728818	-5.25819	6.46213	2.54461e-07	3.40035e-06
CEACAM1	-0.63844	-3.55105	-0.318011	0.00043646	0.00582756		FAM149B1	-0.178429	-3.53024	-0.370609	0.000470971	0.00628676		STOM	-0.512213	-5.25662	6.45459	2.5648e-07	3.42449e-06
IRF3	-0.240968	-3.55056	-0.319646	0.000437247	0.00583149		HNMT	-0.371629	-3.53008	-0.371134	0.000471243	0.00628676		PRDM2	0.286896	5.25639	6.45349	2.56777e-07	3.42562e-06
CYSLTR1	-0.605546	-3.55041	-0.320129	0.00043748	0.00583149		ERN1	-0.217589	-3.52955	-0.372882	0.000472154	0.0062937		GGT6	1.30632	5.25604	6.4518	2.57233e-07	3.42885e-06
ZNF485	-0.340188	-3.54779	-0.328866	0.000441712	0.00588303		EFCAB14	-0.172871	-3.52902	-0.374638	0.000473071	0.00630049		KAT6B	0.300993	5.25552	6.44933	2.57899e-07	3.43489e-06
RIC1	0.242498	3.5474	-0.330142	0.000442334	0.00588644		HELQ	-0.160837	-3.52878	-0.375448	0.000473494	0.00630049		MGA	0.194596	5.25526	6.44807	2.58242e-07	3.43661e-06
FBXO17	0.749351	3.54686	-0.331962	0.000443221	0.00589142		RNPC3	-0.237845	-3.52858	-0.376105	0.000473839	0.00630049		COL6A6	-1.46926	-5.25304	6.4374	2.61148e-07	3.47241e-06
BIRC7	0.931514	3.54672	-0.332411	0.000443441	0.00589142		TSTA3	0.236748	3.52756	-0.379461	0.000475598	0.00631705		PREX2	0.571447	5.2523	6.43389	2.62112e-07	3.48235e-06
TACR1	-0.908718	-3.54533	-0.33704	0.000445709	0.00591667		ANXA3	0.72586	3.52741	-0.379977	0.000475869	0.00631705		WDFY3	0.251445	5.25102	6.42773	2.63814e-07	3.50206e-06
ILK	0.277322	3.54488	-0.338527	0.00044644	0.00592149		CXCL13	0.988586	3.52715	-0.380826	0.000476316	0.00631776		CAMK2A	-1.19988	-5.24961	6.421	2.65683e-07	3.52397e-06
ACSM6	-1.69865	-3.54405	-0.34129	0.000447801	0.00593465		SNX10	0.422758	3.52651	-0.382917	0.000477417	0.00632716		SPTSSB	1.47285	5.24878	6.41701	2.66796e-07	3.53295e-06
ZNF518A	-0.346151	-3.54338	-0.343498	0.000448892	0.00594173		KIAA0141	-0.194942	-3.52538	-0.386651	0.000479391	0.00634809		AURKB	-0.569265	-5.24878	6.417	2.668e-07	3.53295e-06
KCNH4	-0.773981	-3.54327	-0.343864	0.000449073	0.00594173		TONSL	0.344434	3.52425	-0.390378	0.000481369	0.00636904		MTX1	-0.303993	-5.24777	6.41218	2.68153e-07	3.54796e-06
APOL4	-0.779119	-3.54252	-0.346347	0.000450304	0.00595311		DPF1	0.716022	3.52304	-0.394374	0.000483499	0.00639196		SERINC5	0.458563	5.24488	6.39832	2.72082e-07	3.59699e-06
C1QTNF6	0.545577	3.54149	-0.349784	0.000452013	0.0059708		MTFR1L	-0.160562	-3.52212	-0.397421	0.000485129	0.00640825		PLEK	-0.785914	-5.24389	6.39358	2.73439e-07	3.61196e-06
KLRF1	-0.80105	-3.53933	-0.356958	0.000455601	0.00600885		ACOX3	-0.295519	-3.52082	-0.401697	0.000487427	0.00643331		MAP2K5	0.198452	5.24371	6.39274	2.7368e-07	3.61218e-06
FURIN	0.331397	3.5393	-0.357037	0.000455641	0.00600885		GFI1	0.558917	3.52016	-0.40388	0.000488604	0.00644356		CIZ1	-0.243394	-5.24338	6.39114	2.74139e-07	3.61527e-06
ZNF700	-0.228312	-3.53724	-0.363873	0.000459087	0.00604582		AKR1C2	-1.06127	-3.51736	-0.413073	0.000493593	0.00650073		AP1G2	0.374147	5.24196	6.38433	2.76106e-07	3.63823e-06
LAMB1	0.412745	3.53696	-0.364805	0.000459559	0.00604582		LGALS4	-0.929947	-3.51728	-0.413355	0.000493747	0.00650073		RASSF5	0.433316	5.23966	6.37335	2.79306e-07	3.67738e-06
AGMAT	-0.54179	-3.53695	-0.364829	0.000459571	0.00604582		CAB39L	-0.503985	-3.5163	-0.416585	0.000495512	0.00651864		RPL34	0.33241	5.23945	6.37231	2.79609e-07	3.67836e-06
PRSS36	0.486729	3.53615	-0.367488	0.00046092	0.00605594		GRIK3	-0.759127	-3.51598	-0.417641	0.000496091	0.00652092		ZNF226	0.312374	5.23923	6.37128	2.79912e-07	3.67933e-06
PRKD2	-0.259379	-3.53605	-0.367829	0.000461093	0.00605594		FBXL17	-0.193048	-3.51542	-0.419467	0.000497093	0.00652876		NAA10	-0.274511	-5.23889	6.36963	2.80398e-07	3.68133e-06
NRIP3	0.48517	3.53487	-0.371736	0.000463083	0.00607712		CARD16	0.380964	3.51487	-0.421268	0.000498083	0.00653643		SNX24	-0.432154	-5.2388	6.36921	2.80522e-07	3.68133e-06
TLR10	-0.937379	-3.53398	-0.374674	0.000464586	0.00609187		SAMHD1	0.3522	3.51417	-0.42358	0.000499357	0.00654506		CYFIP2	0.5785	5.23423	6.34734	2.87036e-07	3.76375e-06
S100P	-1.15169	-3.53275	-0.378748	0.000466677	0.00611431		TMEM51	-0.338539	-3.51406	-0.423936	0.000499554	0.00654506		ADAR	-0.22363	-5.23302	6.34159	2.88772e-07	3.78343e-06
CALM2	0.251057	3.5315	-0.382878	0.000468807	0.00613711		HIST1H1B	0.524907	3.51348	-0.425859	0.000500617	0.00655364		NIPAL1	0.843817	5.23281	6.34059	2.89076e-07	3.78433e-06
KBTBD7	-0.296408	-3.53129	-0.383601	0.000469181	0.00613711		ZNF668	0.209214	3.51305	-0.427261	0.000501393	0.00655392		IBSP	-1.06978	-5.23135	6.33358	2.91212e-07	3.80919e-06
FUT6	-1.49767	-3.53044	-0.386403	0.000470632	0.0061511		TNFSF13B	0.506452	3.51302	-0.427368	0.000501453	0.00655392		MSH3	0.281688	5.23079	6.33091	2.92029e-07	3.81677e-06
SLC44A3	-0.65802	-3.52991	-0.388165	0.000471547	0.00615416		TMEM204	-0.350106	-3.51271	-0.428389	0.000502019	0.00655599		SIL1	-0.262041	-5.22897	6.32223	2.947e-07	3.84856e-06
TEX9	-0.419812	-3.52986	-0.388326	0.000471631	0.00615416		PSD3	-0.339295	-3.51162	-0.431966	0.000504007	0.00657662		EZH2	-0.476802	-5.22866	6.32073	2.95166e-07	3.85152e-06
HOXA13	-0.987131	-3.52553	-0.402648	0.000479138	0.00624705		TNRC6A	-0.160067	-3.51127	-0.433112	0.000504646	0.00657962		NUPR1	-0.782673	-5.22733	6.31439	2.97134e-07	3.87406e-06
SLC25A19	0.313111	3.52505	-0.404222	0.000479971	0.00625284		FOXO1	-0.309037	-3.51056	-0.435456	0.000505955	0.0065871		VPS13C	0.263197	5.22613	6.30868	2.98923e-07	3.89423e-06
KCMF1	0.187664	3.52463	-0.405613	0.000480708	0.00625737		EFTUD2	0.140038	3.51047	-0.435732	0.000506109	0.0065871		PTRF	-0.610194	-5.22581	6.30715	2.99403e-07	3.89732e-06
SLC38A3	1.0504	3.52405	-0.407512	0.000481715	0.00626542		PLCD3	-0.529314	-3.51029	-0.436337	0.000506448	0.0065871		ITIH5	0.796652	5.22522	6.30432	3.00292e-07	3.90574e-06
CPNE9	0.729455	3.52314	-0.410523	0.000483317	0.00628058		DNAJA1	0.224163	3.50835	-0.442717	0.000510033	0.00662801		RAB42	-0.689609	-5.22224	6.29011	3.04807e-07	3.95904e-06
ITGBL1	0.841231	3.52295	-0.41117	0.000483662	0.00628058		ZNF154	-0.454315	-3.50814	-0.4434	0.000510418	0.00662801		DUSP3	-0.332624	-5.22219	6.28987	3.04883e-07	3.95904e-06
FYCO1	-0.291596	-3.52178	-0.415037	0.00048573	0.00630234		NRG3	-0.957057	-3.50769	-0.444876	0.000511251	0.00663148		PHGR1	1.75008	5.22176	6.2878	3.05544e-07	3.96444e-06
CLOCK	0.219492	3.5215	-0.415944	0.000486215	0.00630356		ZNF552	-0.439553	-3.50742	-0.445752	0.000511746	0.00663148		IPO9	-0.236388	-5.22145	6.28633	3.06017e-07	3.96737e-06
PRR12	-0.245549	-3.52101	-0.417549	0.000487077	0.00630965		GPR160	-0.626836	-3.50733	-0.446061	0.000511921	0.00663148		HAPLN3	-0.744197	-5.22123	6.28527	3.06357e-07	3.96761e-06
CRTAC1	-1.66253	-3.51889	-0.424548	0.000490851	0.00635343		SCUBE3	-0.601194	-3.50568	-0.451481	0.000514998	0.00666597		MTUS2	1.35773	5.22112	6.28474	3.06529e-07	3.96761e-06
TRMT1L	-0.237463	-3.51848	-0.42592	0.000491595	0.00635793		SENP6	-0.144967	-3.50371	-0.457937	0.000518686	0.00670832		COL8A2	-0.787093	-5.22083	6.28338	3.06965e-07	3.97007e-06
PPP1R9A	-0.930975	-3.5175	-0.429159	0.000493354	0.00637556		GMPS	0.210422	3.5029	-0.460597	0.000520214	0.00672267		CCNE2	-0.62172	-5.2155	6.25794	3.15275e-07	4.07427e-06
DCANP1	-0.866029	-3.51681	-0.431408	0.00049458	0.00638378		C19orf45	-0.705158	-3.50251	-0.461879	0.000520952	0.0067268		CXCL16	-0.466393	-5.21372	6.24945	3.18097e-07	4.10744e-06
SDS	0.942075	3.5167	-0.431782	0.000494784	0.00638378		SLC4A4	-0.750682	-3.50053	-0.468344	0.000524689	0.00676826		PWWP2B	0.511506	5.21297	6.24588	3.19292e-07	4.11956e-06
HHIPL1	0.554989	3.51627	-0.433206	0.000495562	0.00638869		DGKA	-0.326201	-3.50037	-0.468887	0.000525004	0.00676826		SCUBE2	1.23821	5.21151	6.23896	3.21619e-07	4.14625e-06
EIF4E3	-0.33755	-3.51586	-0.43455	0.000496297	0.00639305		CAPN7	-0.17131	-3.49952	-0.471665	0.000526619	0.00678365		C15orf48	-1.06831	-5.21042	6.23375	3.23383e-07	4.16278e-06
SAMD10	-0.477918	-3.51528	-0.436472	0.00049735	0.0064015		ERH	0.187353	3.49907	-0.473143	0.00052748	0.0067893		CENPN	-0.425315	-5.2104	6.23365	3.23418e-07	4.16278e-06
PLEKHA7	-0.544505	-3.51466	-0.438494	0.000498461	0.00641066		SLC25A42	-0.254069	-3.4988	-0.474034	0.000528001	0.00679057		GLYCTK	0.350754	5.21014	6.2324	3.23842e-07	4.16422e-06
WISP2	1.12616	3.5138	-0.441358	0.000500038	0.00642581		TAMM41	-0.219921	-3.49791	-0.476934	0.000529697	0.00680694		IFRD1	-0.28531	-5.21001	6.2318	3.24048e-07	4.16422e-06
CNTLN	0.570907	3.51205	-0.447109	0.00050322	0.00645584		AR	-0.742778	-3.4976	-0.477948	0.000530291	0.00680914		ZNF486	1.09608	5.20979	6.23074	3.24409e-07	4.16429e-06
ANKRA2	-0.239941	-3.51197	-0.44737	0.000503365	0.00645584		GRB10	-0.330316	-3.497	-0.479923	0.00053145	0.00681046		TAS2R4	0.461291	5.20969	6.23026	3.24571e-07	4.16429e-06
TBC1D10C	-0.773383	-3.51185	-0.447754	0.000503579	0.00645584		CDC14B	-0.235585	-3.49676	-0.480707	0.000531911	0.00681046		BIRC6	0.162059	5.20946	6.22916	3.24945e-07	4.16577e-06
TARS	0.337667	3.51153	-0.44882	0.000504171	0.00645829		KIAA2018	-0.179259	-3.49671	-0.480857	0.000531999	0.00681046		ZFP62	0.310201	5.20868	6.22545	3.26214e-07	4.1787e-06
CPXM1	0.822992	3.5108	-0.451208	0.000505502	0.00647018		SH2B1	-0.191594	-3.49667	-0.481007	0.000532087	0.00681046		UBTD1	-0.462781	-5.2085	6.22462	3.26498e-07	4.17902e-06
PALM2	0.474685	3.50993	-0.454069	0.0005071	0.0064848		ATG16L2	-0.234033	-3.49628	-0.482293	0.000532845	0.00681473		RGL3	0.988538	5.20723	6.21858	3.28574e-07	4.20225e-06
SEMA4A	-0.356588	-3.50974	-0.454695	0.00050745	0.0064848		GPR20	-0.51184	-3.49477	-0.487211	0.00053575	0.00684032		APLP1	-0.845332	-5.20701	6.21749	3.28951e-07	4.20372e-06
THRA	0.309453	3.50849	-0.458816	0.000509762	0.00650918		SLC11A1	0.639993	3.49461	-0.487742	0.000536065	0.00684032		KDELR2	-0.282771	-5.20658	6.21547	3.29649e-07	4.2093e-06
PHOSPHO2	-0.461947	-3.50706	-0.463527	0.000512419	0.00653792		ZNF445	-0.151464	-3.49452	-0.488026	0.000536234	0.00684032		MOAP1	0.280017	5.20611	6.21321	3.30432e-07	4.21595e-06
CIZ1	0.214873	3.50619	-0.466373	0.000514031	0.00655328		SULT1A1	-0.39658	-3.49436	-0.488553	0.000536546	0.00684032		MCCC1	0.417163	5.20425	6.20438	3.33509e-07	4.25185e-06
ATP1A2	-1.02451	-3.50279	-0.477575	0.000520424	0.00661592		CROT	-0.474125	-3.49275	-0.493828	0.000539685	0.00686929		FMN1	-0.683049	-5.20227	6.19495	3.36827e-07	4.29075e-06
LY6G6C	1.23542	3.50275	-0.477695	0.000520493	0.00661592		SSNA1	0.198533	3.49239	-0.49501	0.000540391	0.00686929		PTTG1IP	-0.27978	-5.20041	6.1861	3.39972e-07	4.32738e-06
C3orf62	-0.285955	-3.50274	-0.477717	0.000520506	0.00661592		POLA2	0.216659	3.49233	-0.495189	0.000540498	0.00686929		TMED6	0.556505	5.19994	6.18387	3.40768e-07	4.33072e-06
LYPD6B	-0.823029	-3.5027	-0.477861	0.000520589	0.00661592		TTC12	-0.24146	-3.49232	-0.495235	0.000540526	0.00686929		MCCC2	0.431662	5.19994	6.18386	3.40772e-07	4.33072e-06
ZNF549	-0.302068	-3.50248	-0.478582	0.000521003	0.00661595		SLITRK6	-1.1084	-3.49209	-0.495986	0.000540975	0.00686958		ZNF627	0.247624	5.19971	6.1828	3.41153e-07	4.33213e-06
PROK1	-1.05742	-3.50131	-0.482425	0.000523217	0.00663883		HAND2	1.21189	3.49115	-0.499074	0.000542826	0.00688764		TP53INP1	0.397008	5.19948	6.18171	3.41543e-07	4.33367e-06
PYHIN1	-0.821918	-3.50046	-0.48522	0.000524833	0.00665409		PHF10	-0.157449	-3.48986	-0.503275	0.000545354	0.00691426		MS4A4A	-0.716823	-5.19642	6.16716	3.46802e-07	4.39692e-06
SLC29A1	0.41548	3.50011	-0.486379	0.000525506	0.00665571		ZNF396	-0.272086	-3.48912	-0.505698	0.000546818	0.00692736		ZNF491	0.467342	5.19595	6.16492	3.47617e-07	4.4009e-06
EVPLL	-1.26915	-3.49996	-0.486866	0.000525788	0.00665571		PPM1N	-0.597767	-3.48805	-0.509188	0.000548932	0.00694868		TCHH	-1.0973	-5.19592	6.1648	3.47663e-07	4.4009e-06
GABBR2	-1.56317	-3.49793	-0.493526	0.000529667	0.00669954		CFB	0.658849	3.48758	-0.510735	0.000549873	0.00695511		RTN4R	-0.639748	-5.1956	6.16324	3.48233e-07	4.40465e-06
ACTBL2	0.988792	3.49738	-0.495325	0.00053072	0.00670758		TFF1	-1.22364	-3.48687	-0.513028	0.000551269	0.0069673		NCAPG2	-0.399423	-5.19475	6.15923	3.49703e-07	4.41977e-06
NDRG1	0.656908	3.49646	-0.498337	0.000532487	0.00672463		ABCA10	-0.511404	-3.48568	-0.516924	0.00055365	0.00698741		TMEM158	-0.952786	-5.19234	6.14776	3.53937e-07	4.46977e-06
ARMCX4	-0.453401	-3.49583	-0.500395	0.000533699	0.00673465		SLC16A9	-0.768876	-3.48564	-0.517053	0.000553729	0.00698741		ZSCAN16	0.419062	5.19151	6.14386	3.55393e-07	4.48464e-06
TIGIT	-0.823124	-3.49557	-0.501272	0.000534215	0.00673588		APOE	0.618177	3.48486	-0.519591	0.000555286	0.00700157		PSMB2	-0.264252	-5.19098	6.1413	3.56346e-07	4.49314e-06
ADAM10	-0.382828	-3.49387	-0.506832	0.000537504	0.00677205		TAPT1	-0.169069	-3.48392	-0.522673	0.000557182	0.00701998		FRMPD4	1.43425	5.18976	6.13554	3.58509e-07	4.51688e-06
LIPE	-0.571613	-3.49227	-0.512079	0.000540626	0.00680605		ITM2C	-0.410321	-3.48216	-0.528411	0.000560731	0.00705898		KIAA1107	0.366608	5.18917	6.13272	3.59573e-07	4.52674e-06
UCK1	0.225199	3.49154	-0.514449	0.000542043	0.00681855		NKAIN2	-0.948022	-3.48195	-0.529095	0.000561156	0.00705898		FAM83D	-0.534852	-5.1884	6.12909	3.60947e-07	4.54048e-06
HSCB	-0.199329	-3.49019	-0.51889	0.000544707	0.00684671		SIGLEC12	0.723967	3.48159	-0.530259	0.000561878	0.00706255		GOLGA6L2	-1.14446	-5.1873	6.12386	3.62933e-07	4.5619e-06
ZNF254	-0.370695	-3.48918	-0.522206	0.000546705	0.00686333		NPY5R	-0.843552	-3.48025	-0.534652	0.000564616	0.00709142		AGR2	1.37896	5.18692	6.12205	3.63626e-07	4.56704e-06
DCBLD2	0.56863	3.48909	-0.5225	0.000546882	0.00686333		PSMA7	0.181643	3.47978	-0.536171	0.000565566	0.0070978		RHEBL1	-0.618809	-5.1855	6.11531	3.66206e-07	4.59585e-06
B3GNT4	0.909139	3.48715	-0.528823	0.000550713	0.00690602		RASA4	-0.472967	-3.47829	-0.541023	0.00056861	0.00713045		KIF18B	-0.572612	-5.185	6.11293	3.67123e-07	4.60377e-06
CSF1R	0.589788	3.48645	-0.531109	0.000552105	0.00691809		PLIN1	-0.599952	-3.47712	-0.544825	0.000571008	0.00715494		NCAPH	-0.500878	-5.18395	6.10798	3.69038e-07	4.62418e-06
CKAP4	0.338282	3.48583	-0.533153	0.000553353	0.00692832		CYP4X1	-0.592217	-3.47484	-0.552272	0.000575733	0.00720742		LYRM9	0.44236	5.18272	6.10215	3.71303e-07	4.64895e-06
ZAP70	-0.723866	-3.48529	-0.534919	0.000554433	0.00693645		ZC3H18	0.133642	3.47466	-0.552835	0.000576092	0.00720742		ADRM1	-0.255633	-5.18162	6.0969	3.73356e-07	4.67101e-06
DRP2	0.71421	3.48473	-0.536739	0.000555548	0.006945		SMCO2	0.536015	3.47207	-0.561272	0.000581496	0.00726938		TMEM135	0.358208	5.18131	6.09547	3.73916e-07	4.67438e-06
NOL4L	-0.382501	-3.4839	-0.539471	0.000557227	0.00696058		TOB1	-0.380568	-3.4717	-0.562466	0.000582264	0.00727333		LILRB2	-0.745758	-5.179	6.0845	3.7825e-07	4.7249e-06
SNX16	0.307968	3.4826	-0.543714	0.000559844	0.00698661		IQCH	-0.306968	-3.47059	-0.566093	0.000584607	0.00729693		NTRK3	1.03982	5.17754	6.07757	3.81014e-07	4.75573e-06
BCAT2	-0.539857	-3.48243	-0.544256	0.000560179	0.00698661		CCDC160	-0.727828	-3.47027	-0.567133	0.00058528	0.00729839		TNRC6B	0.213557	5.17695	6.07479	3.82127e-07	4.76592e-06
ELK1	0.207513	3.48115	-0.548456	0.000562783	0.00701365		SUPT16H	0.16726	3.4701	-0.567675	0.000585631	0.00729839		ABLIM1	0.430012	5.17536	6.06726	3.85163e-07	4.80006e-06
PTGFRN	0.334737	3.47906	-0.555282	0.000567042	0.0070605		ME3	-0.353204	-3.46976	-0.568769	0.000586341	0.00730158		USH2A	1.12121	5.17442	6.0628	3.86969e-07	4.81884e-06
VGLL1	-1.23894	-3.47887	-0.555886	0.00056742	0.0070605		ANGPT4	-0.762206	-3.46913	-0.570815	0.00058767	0.00731247		APOC1	-0.768786	-5.17407	6.06118	3.87628e-07	4.82332e-06
TNIP1	0.240122	3.47811	-0.558369	0.000568978	0.0070689		CNNM2	-0.214036	-3.46878	-0.571958	0.000588414	0.00731607		EVPLL	1.42249	5.17389	6.06033	3.87976e-07	4.82336e-06
SPATA22	0.91476	3.47791	-0.559037	0.000569398	0.0070689		TMSB10	0.273218	3.46801	-0.574466	0.00059005	0.00733075		KANK4	-1.34257	-5.17376	6.0597	3.88231e-07	4.82336e-06
BEND5	-0.626192	-3.4779	-0.559061	0.000569413	0.0070689		YTHDC1	-0.135801	-3.46779	-0.575186	0.00059052	0.00733093		LMF1	0.399425	5.17209	6.0518	3.91467e-07	4.85981e-06
P2RY10	-0.898127	-3.4773	-0.561003	0.000570636	0.00707439		HNF1B	-1.32168	-3.46688	-0.578128	0.000592446	0.00734917		ELK4	0.314333	5.16987	6.0413	3.95808e-07	4.90991e-06
ST3GAL5	-0.697444	-3.47692	-0.56225	0.000571423	0.00707439		GPX2	-1.21511	-3.4658	-0.581644	0.000594757	0.00737215		PLA2G2F	1.81666	5.16805	6.03267	3.99412e-07	4.9508e-06
GPX3	0.768309	3.47689	-0.562365	0.000571495	0.00707439		KIAA1210	-0.887954	-3.46556	-0.582418	0.000595267	0.00737278		C7	1.56328	5.16769	6.03097	4.00127e-07	4.95584e-06
PDE4D	-0.483522	-3.47664	-0.563172	0.000572005	0.00707439		MAN1C1	-0.6851	-3.46422	-0.586769	0.000598141	0.00740169		B3GALT5	1.29127	5.16712	6.02828	4.01256e-07	4.96601e-06
TBC1D23	0.162824	3.47661	-0.56325	0.000572054	0.00707439		TBX2	-0.62691	-3.46404	-0.587342	0.000598521	0.00740169		MPP3	-0.63218	-5.16506	6.01855	4.05379e-07	5.01318e-06
TESK1	0.219419	3.47618	-0.564678	0.000572957	0.00708012		RPS3A	-0.230435	-3.46254	-0.592218	0.00060176	0.00743603		CHCHD3	-0.22895	-5.16486	6.01759	4.05788e-07	5.01438e-06
FUBP3	0.162482	3.47578	-0.565961	0.00057377	0.00708294		PSMD10	0.175885	3.4605	-0.598849	0.000606194	0.00748507		LUC7L	0.283306	5.16411	6.01406	4.07297e-07	5.02916e-06
TM6SF1	0.47291	3.47543	-0.567107	0.000574497	0.00708294		MTCH2	0.189734	3.45996	-0.600605	0.000607374	0.0074899		CTSH	0.603962	5.16377	6.01243	4.07992e-07	5.03092e-06
WDR82	-0.18199	-3.47529	-0.567576	0.000574794	0.00708294		SAMSN1	0.513484	3.45983	-0.601006	0.000607644	0.0074899		PRKCH	0.292255	5.16359	6.0116	4.08349e-07	5.03092e-06
DDAH2	0.402895	3.47521	-0.567816	0.000574947	0.00708294		CARD11	-0.522899	-3.45968	-0.601507	0.000607981	0.0074899		EIF2S1	-0.242335	-5.16358	6.01153	4.08377e-07	5.03092e-06
CLMP	0.762265	3.47436	-0.570587	0.000576709	0.00709921		LAS1L	0.152675	3.45872	-0.604617	0.000610078	0.00750998		TIA1	0.209847	5.16334	6.01043	4.08853e-07	5.03293e-06
TXNRD1	0.429618	3.47307	-0.574803	0.000579401	0.0071269		CDA	0.550771	3.4571	-0.609847	0.000613621	0.00754782		MRAP2	0.942874	5.16207	6.00439	4.11452e-07	5.06104e-06
SLC17A9	0.601893	3.47282	-0.575621	0.000579925	0.0071279		SSRP1	0.177875	3.45676	-0.610942	0.000614366	0.00755121		PHF12	0.215107	5.16027	5.99592	4.15129e-07	5.10238e-06
COL4A2	0.455145	3.47138	-0.580327	0.000582948	0.00715957		SLC16A3	0.377165	3.45627	-0.612542	0.000615455	0.00755883		KLHL3	0.51189	5.15898	5.98982	4.17798e-07	5.13056e-06
EXOG	-0.27113	-3.47024	-0.584026	0.000585335	0.00718341		COMMD4	0.22215	3.45603	-0.613332	0.000615994	0.00755966		MANSC1	0.52699	5.15886	5.98923	4.1806e-07	5.13056e-06
SPHK2	-0.344655	-3.47	-0.584815	0.000585845	0.0071842		REPS2	-0.348109	-3.45544	-0.61522	0.000617283	0.00756485		IRAK1	-0.331241	-5.15804	5.98539	4.19747e-07	5.14734e-06
SPIRE1	0.504812	3.46895	-0.588234	0.000588062	0.00720589		MND1	0.342255	3.45536	-0.615502	0.000617476	0.00756485		ACSL5	0.73618	5.15744	5.98252	4.21016e-07	5.15596e-06
UBP1	-0.194738	-3.4682	-0.590665	0.000589644	0.00721977		EXOSC2	0.201569	3.45519	-0.61603	0.000617837	0.00756485		MATN2	0.804601	5.1574	5.98235	4.21091e-07	5.15596e-06
KCTD9	0.262275	3.46798	-0.591377	0.000590108	0.00721996		PGK1	0.276909	3.45491	-0.616936	0.000618457	0.00756485		C10orf12	0.358014	5.1569	5.98	4.2213e-07	5.16475e-06
CDC42	-0.198935	-3.46692	-0.594832	0.000592365	0.00724207		SLC22A5	-0.301945	-3.45477	-0.617388	0.000618767	0.00756485		CHST15	-0.716963	-5.15491	5.97062	4.26312e-07	5.21195e-06
BEX2	-0.704781	-3.46646	-0.596316	0.000593337	0.00724845		NEFM	-1.06595	-3.4542	-0.619255	0.000620047	0.00757475		RALGPS1	0.460538	5.15412	5.96686	4.27998e-07	5.22502e-06
CYB5R3	0.261424	3.46588	-0.59823	0.000594593	0.00725828		CEP128	0.24692	3.45343	-0.62173	0.000621749	0.00758977		SLAIN1	0.744035	5.1541	5.96679	4.2803e-07	5.22502e-06
ATP5S	-0.232441	-3.46407	-0.604089	0.000598455	0.00729988		THSD7B	-0.8583	-3.45317	-0.622572	0.00062233	0.0075911		AGBL2	0.537566	5.15368	5.96481	4.28923e-07	5.23196e-06
PIK3IP1	-0.420404	-3.46376	-0.605126	0.000599141	0.00730271		HSD17B2	-0.948231	-3.45021	-0.632163	0.000628975	0.00766635		ZNF812	1.39266	5.15111	5.95265	4.34434e-07	5.29516e-06
NEIL1	-0.49194	-3.46345	-0.606119	0.000599799	0.0073052		GUCA1A	0.770609	3.44955	-0.634283	0.000630454	0.00767357		RNASEH2A	-0.402482	-5.15075	5.95096	4.35208e-07	5.30057e-06
ANXA1	0.667923	3.46269	-0.608574	0.000601429	0.00731115		PFN1	0.172607	3.44941	-0.634734	0.000630769	0.00767357		STK3	-0.292996	-5.15036	5.94915	4.36036e-07	5.30664e-06
FCER1A	-0.943252	-3.46261	-0.608837	0.000601603	0.00731115		TBC1D9	-0.277918	-3.44931	-0.635062	0.000630998	0.00767357		GDPD1	0.485366	5.1493	5.94416	4.38329e-07	5.32765e-06
HEXB	0.276017	3.46252	-0.609143	0.000601807	0.00731115		OR2B6	0.707575	3.44854	-0.637561	0.000632747	0.00768903		PUS7	-0.335063	-5.14926	5.94395	4.38424e-07	5.32765e-06
SIRPG	-0.83428	-3.46238	-0.609592	0.000602106	0.00731115		C9orf85	-0.212377	-3.44832	-0.638248	0.000633229	0.00768907		ZYX	-0.348659	-5.14664	5.93161	4.44146e-07	5.3931e-06
DSC1	1.2039	3.46206	-0.610626	0.000602794	0.00731399		C9orf40	0.367812	3.44743	-0.641128	0.000635252	0.00770782		RRM2	-0.566602	-5.14624	5.92972	4.45031e-07	5.39977e-06
PVR	0.377375	3.46183	-0.611372	0.000603291	0.00731451		CNGA1	-0.824656	-3.44674	-0.643354	0.00063682	0.00772102		TRAF2	-0.355178	-5.14597	5.92846	4.45617e-07	5.40281e-06
PKD1L3	0.604066	3.4611	-0.613744	0.000604875	0.00732818		KLHL31	-0.563265	-3.44639	-0.644489	0.000637621	0.00772477		KRT6A	-2.31454	-5.14504	5.92405	4.47689e-07	5.42385e-06
KCNA5	-0.722256	-3.45982	-0.617911	0.000607666	0.00734886		PLSCR1	0.26013	3.44619	-0.645151	0.000638089	0.00772477		TMEM184C	0.24206	5.14244	5.91181	4.53481e-07	5.48989e-06
KCNIP3	0.772895	3.4597	-0.618306	0.000607932	0.00734886		WDR18	0.19464	3.44589	-0.646098	0.000638759	0.00772706		ADD1	0.196452	5.14196	5.90955	4.54558e-07	5.49879e-06
GNB4	0.541315	3.45969	-0.618335	0.000607952	0.00734886		UBA1	0.154375	3.44213	-0.658244	0.000647412	0.00782585		UGT1A9	1.94137	5.14175	5.90856	4.55032e-07	5.50038e-06
ZADH2	-0.260662	-3.45904	-0.62045	0.000609374	0.00736053		KIT	-0.56381	-3.4417	-0.659635	0.000648411	0.00782871		SRD5A1	-0.498201	-5.14015	5.90103	4.58648e-07	5.53994e-06
SRD5A1	0.442106	3.4586	-0.621876	0.000610335	0.0073666		PSMB3	0.219188	3.44161	-0.659928	0.000648621	0.00782871		NUP188	-0.27285	-5.13942	5.89761	4.60299e-07	5.5557e-06
TNFRSF17	-1.15199	-3.45831	-0.622827	0.000610977	0.00736882		CATSPER2	-0.307462	-3.44049	-0.663527	0.000651212	0.00785409		MATK	-0.784514	-5.13714	5.88687	4.65524e-07	5.61455e-06
GATA3	-0.899932	-3.45689	-0.627429	0.000614092	0.00740085		LILRA5	0.612359	3.43884	-0.668857	0.00065507	0.00789469		THSD7B	1.23607	5.13681	5.88533	4.66274e-07	5.61939e-06
KIAA0430	-0.174919	-3.45598	-0.630383	0.000616101	0.00741949		PEX7	-0.20083	-3.43834	-0.670485	0.000656252	0.00790302		GAS7	-0.683764	-5.13501	5.87683	4.70457e-07	5.66556e-06
PDE7B	-0.594732	-3.45518	-0.632963	0.00061786	0.00743186		EOMES	0.671718	3.43712	-0.674409	0.000659112	0.00792918		SLC16A9	1.09681	5.1343	5.87353	4.72095e-07	5.68103e-06
POMT1	0.246682	3.4551	-0.633243	0.000618052	0.00743186		SCN11A	-0.520467	-3.43699	-0.674816	0.000659409	0.00792918		RSRP1	0.267905	5.13243	5.8647	4.76496e-07	5.7297e-06
ZNF124	-0.354511	-3.45386	-0.637238	0.000620787	0.00745918		PSMD4	0.238581	3.43588	-0.678409	0.00066204	0.00795486		PM20D1	2.20052	5.1322	5.86362	4.77037e-07	5.73193e-06
IMPA2	0.54728	3.45208	-0.643038	0.00062478	0.00749588		STX11	0.404515	3.43542	-0.679863	0.000663108	0.00796174		FAM221B	0.895026	5.13092	5.85761	4.80055e-07	5.76389e-06
ATP11C	-0.267317	-3.45201	-0.643253	0.000624929	0.00749588		MFSD8	-0.139958	-3.43418	-0.683876	0.000666063	0.00799126		MCM2	-0.533365	-5.12928	5.8499	4.83961e-07	5.80645e-06
MYH11	-1.05279	-3.45187	-0.643703	0.000625239	0.00749588		LONP1	0.164232	3.43296	-0.687786	0.000668955	0.00801999		PTPRM	0.602277	5.12787	5.84329	4.87337e-07	5.83501e-06
RIPPLY2	-0.983133	-3.45128	-0.645611	0.00062656	0.0075006		THRB	-0.458699	-3.43238	-0.68966	0.000670346	0.00803068		COPRS	-0.332301	-5.12784	5.84314	4.87411e-07	5.83501e-06
SGCB	0.394445	3.45128	-0.645619	0.000626565	0.0075006		SRA1	0.149973	3.4321	-0.690573	0.000671025	0.00803283		WDHD1	-0.401744	-5.12783	5.84311	4.8743e-07	5.83501e-06
ALPK2	0.952294	3.45015	-0.649266	0.000629097	0.00752531		HYKK	-0.275466	-3.43184	-0.6914	0.00067164	0.00803421		USP8	0.207258	5.12692	5.8388	4.8964e-07	5.85711e-06
DNAAF2	-0.207088	-3.44823	-0.655489	0.00063344	0.00757163		ZNF853	-0.432822	-3.43143	-0.692714	0.000672619	0.00803994		SCAMP5	0.676334	5.12672	5.83787	4.90118e-07	5.85848e-06
SLC16A3	0.480295	3.44686	-0.659933	0.000636559	0.00760327		IFI16	0.445661	3.43037	-0.696118	0.000675161	0.00806434		SH3BGRL2	0.599854	5.12615	5.83519	4.91504e-07	5.87068e-06
ARMCX5	-0.279235	-3.44636	-0.661544	0.000637695	0.00760945		RALGPS1	-0.31671	-3.42981	-0.697913	0.000676506	0.00807441		MYOCD	1.0113	5.12515	5.83049	4.93935e-07	5.89534e-06
FAM184B	0.917583	3.44622	-0.662009	0.000638023	0.00760945		NCL	0.190387	3.42802	-0.703671	0.000680837	0.00811588		ERICH5	1.16073	5.12423	5.82618	4.96178e-07	5.91772e-06
LRRC4B	-0.633311	-3.44339	-0.671147	0.000644502	0.00767941		B4GALT5	0.21149	3.42786	-0.704199	0.000681236	0.00811588		CCT5	-0.389602	-5.12338	5.82219	4.98265e-07	5.93821e-06
GPAA1	0.270111	3.4432	-0.671764	0.000644942	0.00767941		FAM200B	-0.240765	-3.42775	-0.70454	0.000681494	0.00811588		UGT1A10	2.04132	5.12267	5.81886	5.00009e-07	5.95458e-06
TRAK1	-0.486111	-3.44304	-0.672295	0.000645321	0.00767941		CALM2	0.190994	3.42684	-0.707474	0.000683713	0.00813629		HTRA1	-0.643488	-5.12214	5.81636	5.01325e-07	5.96584e-06
KDELC1	0.380215	3.44271	-0.673352	0.000646076	0.00768271		CYP4B1	-1.0787	-3.42573	-0.711031	0.000686415	0.00815623		KLK4	-1.50769	-5.12168	5.81423	5.02448e-07	5.97479e-06
SEMA5B	0.637431	3.4416	-0.676945	0.000648648	0.0077076		HIST1H2AK	0.335836	3.42533	-0.712307	0.000687387	0.00815623		KLF17	-1.16194	-5.12139	5.81287	5.03167e-07	5.97892e-06
TRMT10B	-0.229448	-3.4406	-0.680166	0.000650963	0.00772536		ODF2	0.181211	3.4253	-0.712405	0.000687461	0.00815623		PLA2G12A	0.26042	5.1211	5.81152	5.03882e-07	5.98299e-06
SRGAP2B	0.317378	3.44045	-0.680664	0.000651321	0.00772536		PLK2	0.390819	3.42512	-0.713004	0.000687918	0.00815623		PPP2R3A	-0.547922	-5.12018	5.80721	5.0617e-07	6.0053e-06
NARS2	-0.21298	-3.44009	-0.681822	0.000652156	0.00772536		CAPN14	-0.667045	-3.42512	-0.713012	0.000687924	0.00815623		PLK1	-0.490823	-5.12005	5.80657	5.06507e-07	6.0053e-06
EPB41L3	0.578084	3.44008	-0.681855	0.000652179	0.00772536		NPHS2	-1.25916	-3.42406	-0.716392	0.000690507	0.00818082		ZFHX4	-0.952131	-5.11959	5.80443	5.07649e-07	6.01167e-06
ERN2	-1.62657	-3.43992	-0.682359	0.000652543	0.00772536		OR52K1	0.591554	3.42287	-0.720223	0.000693445	0.0082096		EPS8L3	1.70656	5.11954	5.80417	5.07791e-07	6.01167e-06
SPIN3	-0.286997	-3.43889	-0.685698	0.000654957	0.00774824		HNRNPM	0.129609	3.42184	-0.72353	0.000695992	0.00823369		CDKN3	-0.534396	-5.11814	5.79763	5.11289e-07	6.04862e-06
C1orf106	-0.630469	-3.4385	-0.686957	0.00065587	0.00775334		MSR1	0.522396	3.42138	-0.725013	0.000697138	0.00823982		IKBIP	-0.399595	-5.11675	5.7911	5.14814e-07	6.08345e-06
B4GALNT3	0.85789	3.43673	-0.69266	0.00066002	0.0077905		LAMP3	0.505015	3.42122	-0.725527	0.000697535	0.00823982		GXYLT2	-0.969288	-5.11668	5.79077	5.14989e-07	6.08345e-06
OR1N2	-0.906475	-3.43648	-0.693473	0.000660614	0.0077905		SULT1A2	-0.672308	-3.41983	-0.729974	0.000700983	0.00827448		MOB3C	0.329352	5.11401	5.77824	5.21817e-07	6.15959e-06
NUFIP2	-0.21973	-3.43639	-0.693775	0.000660835	0.0077905		VSTM2L	0.8466	3.4195	-0.73103	0.000701804	0.0082781		ZNF35	0.302089	5.11372	5.77687	5.22568e-07	6.16215e-06
SMCO2	0.67757	3.43634	-0.693933	0.00066095	0.0077905		NCSTN	0.202922	3.41794	-0.736046	0.000705718	0.00831817		SAMD10	0.52762	5.11363	5.77645	5.228e-07	6.16215e-06
SUMO3	0.273713	3.43535	-0.697101	0.00066327	0.00781212		DNM2	-0.246371	-3.41731	-0.738034	0.000707276	0.00833012		PXDN	-0.665327	-5.11298	5.77341	5.24474e-07	6.17735e-06
TENM4	0.671106	3.43515	-0.697776	0.000663766	0.00781224		IGSF6	0.461531	3.41709	-0.738767	0.000707851	0.00833012		DRD1	1.30444	5.11223	5.76989	5.26418e-07	6.19571e-06
MIB2	0.303478	3.43354	-0.702959	0.000667582	0.00785141		BRIP1	0.317984	3.41691	-0.73932	0.000708285	0.00833012		MED10	-0.331482	-5.11136	5.76586	5.28652e-07	6.21746e-06
AGBL2	-0.47246	-3.43295	-0.704861	0.000668988	0.00785724		KLHL24	-0.208836	-3.41489	-0.745803	0.000713395	0.00836271		RPS6	0.401609	5.1109	5.76366	5.29874e-07	6.22727e-06
ANKFN1	-1.25015	-3.43286	-0.705149	0.000669201	0.00785724		TMED6	-0.377967	-3.41483	-0.745989	0.000713542	0.00836271		CDKL4	0.636802	5.11059	5.76222	5.30679e-07	6.23218e-06
SH2D3A	-0.460058	-3.43261	-0.705967	0.000669807	0.00785724		SYT9	-0.812951	-3.41481	-0.746059	0.000713598	0.00836271		DNAJB11	-0.283212	-5.10958	5.7575	5.33315e-07	6.25857e-06
SPINK1	-1.83995	-3.43244	-0.706514	0.000670213	0.00785724		ZBTB16	-0.761729	-3.41477	-0.746187	0.000713699	0.00836271		HDLBP	-0.246799	-5.10934	5.75639	5.33941e-07	6.26128e-06
CXCR2	-0.763722	-3.43231	-0.706928	0.000670519	0.00785724		CLEC6A	0.70031	3.41458	-0.746795	0.000714181	0.00836271		RECQL	-0.253272	-5.1092	5.75571	5.34324e-07	6.26128e-06
TTC12	-0.303134	-3.43183	-0.70846	0.000671657	0.00786484		HIST2H2BE	0.301659	3.41443	-0.747281	0.000714566	0.00836271		LOXL3	-0.482809	-5.10892	5.7544	5.35061e-07	6.26434e-06
ZDHHC20	-0.308441	-3.43078	-0.711852	0.000674182	0.00788867		ZNF454	-0.477265	-3.41438	-0.747445	0.000714695	0.00836271		FUBP3	-0.181166	-5.1088	5.75386	5.35364e-07	6.26434e-06
IVD	-0.300844	-3.42998	-0.714427	0.000676105	0.00790542		SUB1	0.230254	3.41343	-0.750485	0.000717109	0.00838486		MMP12	-1.3764	-5.10738	5.74717	5.39137e-07	6.30391e-06
CD300A	0.534677	3.42879	-0.718264	0.000678982	0.00793016		C5AR1	0.500741	3.41298	-0.751926	0.000718256	0.00839217		CCDC64B	0.884697	5.10692	5.74504	5.40346e-07	6.31346e-06
ZNF81	-0.209963	-3.42855	-0.719019	0.000679549	0.00793016		CBX7	-0.283097	-3.41269	-0.752834	0.00071898	0.00839453		STC2	-0.676719	-5.10434	5.73295	5.47261e-07	6.38961e-06
DAB2	0.501109	3.42849	-0.71922	0.0006797	0.00793016		ECHDC2	-0.250736	-3.41128	-0.757355	0.000722594	0.0084233		BTNL9	0.796624	5.10374	5.73017	5.4886e-07	6.3999e-06
ZNF222	-0.364418	-3.42713	-0.723608	0.000683008	0.00796298		IQGAP1	0.153692	3.41121	-0.757586	0.000722779	0.0084233		NEK2	-0.577876	-5.10371	5.73003	5.48938e-07	6.3999e-06
SAR1A	0.21385	3.42649	-0.725671	0.000684569	0.00797217		ATXN7L1	-0.17913	-3.41103	-0.758146	0.000723228	0.0084233		ARID4A	0.270332	5.10305	5.72694	5.50726e-07	6.41532e-06
C8orf58	0.318356	3.4264	-0.725959	0.000684787	0.00797217		FRYL	-0.144814	-3.41074	-0.759097	0.000723991	0.0084233		MFAP5	-1.546	-5.10293	5.72637	5.51058e-07	6.41532e-06
ESYT3	0.824966	3.42606	-0.727057	0.000685619	0.00797609		AMIGO2	-0.542119	-3.41071	-0.759185	0.000724061	0.0084233		NR2F2	0.510748	5.10105	5.71759	5.56164e-07	6.46276e-06
GALNT18	0.433601	3.42574	-0.728089	0.000686403	0.00797633		SH2D5	0.690981	3.41021	-0.760767	0.000725333	0.008432		ITGB5	-0.479622	-5.10091	5.71693	5.56553e-07	6.46276e-06
FCER1G	0.624837	3.42564	-0.72839	0.000686631	0.00797633		MPP1	0.415421	3.40905	-0.76448	0.000728327	0.00846069		YLPM1	0.214025	5.1009	5.71688	5.56579e-07	6.46276e-06
MYL5	-0.422163	-3.42246	-0.73863	0.000694456	0.00805773		CEACAM3	0.654373	3.40834	-0.766752	0.000730165	0.00847592		PSMB6	-0.280581	-5.10073	5.71608	5.57051e-07	6.46276e-06
SELP	-0.82115	-3.42238	-0.738871	0.000694641	0.00805773		ADRA2C	-0.785539	-3.40514	-0.776992	0.000738506	0.00856347		BNC1	-1.8692	-5.1007	5.71592	5.57141e-07	6.46276e-06
HELQ	-0.199298	-3.42106	-0.743142	0.000697932	0.00808008		HECTD4	-0.146785	-3.40495	-0.7776	0.000739004	0.00856347		ADH6	1.64495	5.10039	5.71449	5.57979e-07	6.46782e-06
MBOAT2	0.453687	3.42103	-0.743239	0.000698007	0.00808008		ZNF443	-0.282963	-3.40483	-0.777965	0.000739304	0.00856347		ANKFN1	1.40836	5.0987	5.70661	5.62626e-07	6.51698e-06
TMEM154	-0.548083	-3.421	-0.743326	0.000698074	0.00808008		HSPD1	0.245968	3.40355	-0.782066	0.000742674	0.00859632		ACBD5	0.319125	5.09825	5.7045	5.63873e-07	6.52673e-06
NRAS	0.246702	3.41972	-0.747439	0.00070126	0.00810809		PLA2G4F	-0.755701	-3.40294	-0.783997	0.000744267	0.00860778		AFTPH	0.259106	5.09804	5.70349	5.64473e-07	6.52897e-06
LRMP	-0.673551	-3.41962	-0.747752	0.000701502	0.00810809		FAM221B	-0.613367	-3.40277	-0.784562	0.000744734	0.00860778		KLK8	-1.70606	-5.09744	5.70071	5.66126e-07	6.54339e-06
YAF2	-0.25107	-3.41925	-0.748942	0.000702427	0.00811295		RPS6KA2	-0.301477	-3.40114	-0.789763	0.000749044	0.00865137		TRIM62	0.409802	5.09711	5.69918	5.67034e-07	6.54918e-06
CD2	-0.769769	-3.41802	-0.752896	0.000705507	0.00814077		TGM2	0.516581	3.40058	-0.791548	0.000750529	0.00866231		QSOX2	-0.333783	-5.0955	5.69165	5.71539e-07	6.59648e-06
STAT6	-0.275782	-3.41755	-0.754397	0.00070668	0.00814077		LAMP2	0.24635	3.40014	-0.792943	0.000751692	0.00866951		ADH1C	1.56273	5.09471	5.68793	5.73781e-07	6.6176e-06
ATOH8	-0.948928	-3.4175	-0.754549	0.0007068	0.00814077		NTMT1	0.196756	3.39955	-0.794811	0.000753251	0.00868108		S100A7A	-1.63213	-5.09361	5.6828	5.76883e-07	6.64861e-06
BTG2	-0.534128	-3.41722	-0.75546	0.000707512	0.00814077		RPH3AL	-0.41947	-3.39936	-0.795436	0.000753774	0.00868108		TCOF1	-0.266742	-5.09082	5.66978	5.84835e-07	6.73544e-06
GNB1	0.198761	3.4171	-0.755833	0.000707805	0.00814077		ZNF292	-0.179271	-3.39912	-0.796191	0.000754406	0.00868214		TRIML2	-1.25404	-5.08867	5.65976	5.91026e-07	6.80188e-06
DEGS2	-0.90608	-3.41685	-0.756646	0.000708441	0.00814077		AACS	0.215858	3.39891	-0.796848	0.000754956	0.00868226		IFNG	-1.1066	-5.08643	5.6493	5.97562e-07	6.87217e-06
TM7SF2	-0.546135	-3.41677	-0.756919	0.000708656	0.00814077		MAST4	-0.379652	-3.39787	-0.800191	0.000757762	0.00870482		MMRN2	0.729617	5.0862	5.6482	5.98255e-07	6.87523e-06
MAP1A	0.538007	3.41668	-0.757208	0.000708883	0.00814077		NDRG2	-0.480029	-3.39778	-0.800474	0.000757999	0.00870482		C8orf4	0.842167	5.08585	5.64659	5.99268e-07	6.88152e-06
ADRA1B	0.82005	3.41636	-0.758233	0.000709688	0.00814108		ZRANB1	-0.15105	-3.39557	-0.807516	0.000763946	0.00876685		UGT1A3	1.31836	5.08572	5.64597	5.99657e-07	6.88152e-06
DIP2C	0.33052	3.41626	-0.758532	0.000709922	0.00814108		MBNL2	-0.247097	-3.39492	-0.809565	0.000765685	0.00878054		BHMT	1.97641	5.0848	5.64169	6.02365e-07	6.90767e-06
ZNF564	-0.229265	-3.41598	-0.759444	0.00071064	0.0081435		NPAP1	-1.22725	-3.39375	-0.813289	0.000768856	0.00880639		GMPS	-0.295991	-5.0837	5.63658	6.05609e-07	6.93991e-06
CNIH3	0.78101	3.41517	-0.762029	0.000712676	0.00816103		TBL2	0.192889	3.39369	-0.813497	0.000769033	0.00880639		MFSD6	0.34315	5.08309	5.63374	6.07423e-07	6.95575e-06
EXT1	0.350415	3.41457	-0.763959	0.000714199	0.00816482		SUV39H2	0.259782	3.39335	-0.81458	0.000769958	0.00881071		TPRG1	-0.648	-5.08245	5.63074	6.09339e-07	6.97273e-06
LDHB	-0.410757	-3.41455	-0.764018	0.000714246	0.00816482		PUM2	-0.136956	-3.3921	-0.818565	0.000773371	0.00884347		LIPC	1.08723	5.08148	5.6262	6.12253e-07	7.00109e-06
DPYSL3	0.725558	3.41444	-0.764376	0.00071453	0.00816482		PDCD4	-0.239778	-3.39148	-0.820519	0.000775051	0.00885638		DYSF	-0.449564	-5.08031	5.62075	6.15771e-07	7.03632e-06
FLVCR2	0.412396	3.41356	-0.76719	0.000716759	0.00818448		CDH6	-0.44644	-3.39109	-0.821773	0.00077613	0.00886242		NBEAL1	0.291791	5.07557	5.5987	6.30219e-07	7.1963e-06
RASGRP2	-0.624321	-3.41108	-0.775153	0.000723105	0.00825109		RALGAPA1	-0.183879	-3.39025	-0.824443	0.000778433	0.00888242		PSRC1	-0.470433	-5.07417	5.59216	6.34566e-07	7.2408e-06
HEG1	0.4453	3.41031	-0.777635	0.000725095	0.00826612		NUCKS1	0.179619	3.38943	-0.827035	0.000780676	0.0088973		PHOSPHO2	0.507455	5.074	5.59138	6.35087e-07	7.24161e-06
NLK	-0.253193	-3.40998	-0.778667	0.000725923	0.00826612		RSRP1	-0.182856	-3.38937	-0.827228	0.000780843	0.0088973		PSMA6	-0.261371	-5.07316	5.58745	6.37716e-07	7.26644e-06
RAB6B	0.67626	3.40997	-0.778717	0.000725964	0.00826612		SPRR2A	1.19847	3.38913	-0.827996	0.000781509	0.00889858		MAST4	0.548627	5.07	5.57274	6.47657e-07	7.36877e-06
ETV7	-0.499504	-3.40818	-0.784438	0.000730576	0.00830838		ACTB	0.221434	3.38892	-0.828683	0.000782105	0.00889908		SPARC	-0.659347	-5.06997	5.57262	6.47743e-07	7.36877e-06
ZNF827	-0.288593	-3.40813	-0.784601	0.000730708	0.00830838		USHBP1	-0.348239	-3.38833	-0.830544	0.000783723	0.00891118		GALNT6	-0.631778	-5.06987	5.57213	6.48071e-07	7.36877e-06
ABCD2	-0.75195	-3.40758	-0.786365	0.000732137	0.00831876		SPP1	0.776382	3.38802	-0.831536	0.000784586	0.00891469		PLA2R1	0.56606	5.06195	5.53535	6.73635e-07	7.65404e-06
TAF9B	-0.305923	-3.40724	-0.787451	0.000733018	0.00832289		GLDN	-0.461903	-3.38746	-0.833316	0.000786138	0.00892602		FYCO1	0.318265	5.06108	5.5313	6.76509e-07	7.68127e-06
NPFFR2	-1.1809	-3.40697	-0.788314	0.000733718	0.00832496		RHEBL1	0.417966	3.38635	-0.836845	0.000789224	0.00895219		SLC2A3	-0.812406	-5.05971	5.5249	6.81074e-07	7.72765e-06
NUCB2	0.35398	3.40617	-0.790884	0.000735809	0.0083428		ZNF135	-0.507515	-3.38603	-0.837841	0.000790097	0.00895219		BTD	0.283602	5.05953	5.52409	6.81659e-07	7.72884e-06
HSPA4L	0.65816	3.4048	-0.795253	0.000739378	0.00837573		CCNI	-0.149577	-3.38594	-0.838146	0.000790364	0.00895219		SRGAP2	-0.256177	-5.05936	5.52331	6.82216e-07	7.7297e-06
FCER2	-1.13642	-3.40457	-0.796004	0.000739993	0.00837573		HIGD1B	-0.451656	-3.38583	-0.838493	0.000790668	0.00895219		TGFBR1	-0.370485	-5.05779	5.516	6.87481e-07	7.78353e-06
GPR107	0.194024	3.40446	-0.796348	0.000740275	0.00837573		POLD2	0.226628	3.38494	-0.841327	0.00079316	0.00897409		ADAMDEC1	-1.09047	-5.05765	5.51537	6.87934e-07	7.78353e-06
NT5C2	-0.317565	-3.40416	-0.7973	0.000741056	0.00837864		ICA1	-0.421126	-3.38471	-0.842038	0.000793787	0.00897487		COPG1	-0.235726	-5.05745	5.51443	6.88616e-07	7.78576e-06
MAP2K1	0.192741	3.4039	-0.79814	0.000741745	0.00837864		SLK	-0.231094	-3.38415	-0.843813	0.000795353	0.00898477		TAS2R14	0.39703	5.05597	5.50755	6.93621e-07	7.83684e-06
UACA	0.377312	3.40358	-0.799159	0.000742583	0.00837864		MMRN2	-0.50141	-3.384	-0.844296	0.000795779	0.00898477		SRMS	0.931181	5.05549	5.50532	6.95245e-07	7.84968e-06
AGAP2	-0.492244	-3.40357	-0.799198	0.000742615	0.00837864		IGSF5	-0.798708	-3.3827	-0.84844	0.000799449	0.00901768		KLF10	-0.380021	-5.05118	5.48534	7.10011e-07	8.00613e-06
SGCD	0.883594	3.40192	-0.804484	0.000746975	0.00842192		CLYBL	-0.313091	-3.38257	-0.848853	0.000799815	0.00901768		BAMBI	0.962664	5.05116	5.48523	7.10097e-07	8.00613e-06
ADCY7	0.500844	3.40161	-0.805463	0.000747785	0.00842274		TSHZ2	-0.513432	-3.38177	-0.851379	0.000802062	0.00903668		TTC23L	0.889489	5.05078	5.48348	7.11401e-07	8.01522e-06
SNTG1	-1.69111	-3.40135	-0.806311	0.000748488	0.00842274		HOXB4	-0.439426	-3.38073	-0.854689	0.000805015	0.00906354		OSMR	-0.668457	-5.04873	5.47399	7.18539e-07	8.08997e-06
GPSM2	0.400116	3.4013	-0.806468	0.000748618	0.00842274		MRPL2	0.176888	3.38053	-0.855313	0.000805573	0.00906354		IL36G	-1.24685	-5.04676	5.46484	7.25489e-07	8.16252e-06
LHFPL2	0.366584	3.40017	-0.810061	0.000751602	0.00845041		PSAT1	0.407271	3.3801	-0.856664	0.000806782	0.0090708		LAMC3	0.918993	5.04661	5.46415	7.26014e-07	8.16271e-06
FGF1	0.721514	3.39975	-0.811417	0.000752732	0.0084572		PRPF4	0.174904	3.37982	-0.857571	0.000807595	0.0090736		ANO3	0.986713	5.04644	5.46335	7.26626e-07	8.16389e-06
TPP1	0.292863	3.39925	-0.813019	0.000754069	0.00846631		LUC7L	-0.191725	-3.37957	-0.858358	0.000808301	0.00907374		SLC25A43	-0.396938	-5.04581	5.46043	7.28864e-07	8.18331e-06
MYBPC1	-1.85305	-3.39883	-0.814357	0.000755188	0.00847295		H2AFX	0.286189	3.37942	-0.858842	0.000808735	0.00907374		DSG3	-2.29913	-5.04514	5.45735	7.31227e-07	8.19612e-06
SCYL3	-0.216358	-3.39668	-0.821218	0.000760948	0.0085278		C6	-0.997481	-3.37885	-0.860628	0.000810341	0.00908542		NEK6	-0.52043	-5.04513	5.45729	7.31277e-07	8.19612e-06
SCML4	-0.831897	-3.39661	-0.821441	0.000761136	0.0085278		PLOD2	0.464565	3.37773	-0.864197	0.000813559	0.00911515		CSF2	-1.06334	-5.04506	5.45695	7.31533e-07	8.19612e-06
MAFG	0.344069	3.39589	-0.823721	0.000763061	0.00854148		DOK2	0.485093	3.37747	-0.86503	0.000814312	0.00911723		PGR	0.753446	5.04445	5.45415	7.33691e-07	8.21458e-06
ARID1A	-0.209768	-3.39558	-0.82473	0.000763914	0.00854148		CLEC5A	0.645183	3.37599	-0.869693	0.00081854	0.00915819		ITSN2	0.347717	5.04307	5.44775	7.38651e-07	8.26436e-06
C20orf195	-0.790951	-3.39556	-0.824772	0.00076395	0.00854148		LCORL	-0.162042	-3.37476	-0.873608	0.000822106	0.0091917		ATRX	0.221407	5.04205	5.44302	7.42331e-07	8.29829e-06
CDH11	0.705854	3.39507	-0.82635	0.000765286	0.00855048		POLE2	0.296718	3.37441	-0.874714	0.000823117	0.00919662		GNG7	0.76318	5.04184	5.44208	7.43073e-07	8.29829e-06
WIPI1	0.291199	3.39479	-0.827243	0.000766044	0.008553		TBC1D12	-0.177898	-3.3742	-0.875385	0.00082373	0.00919708		GDPD2	1.51436	5.0418	5.44187	7.43231e-07	8.29829e-06
SMARCC1	-0.247594	-3.39436	-0.82863	0.000767222	0.00856021		SLC38A11	-0.612126	-3.37292	-0.87944	0.000827448	0.00923218		CHST6	-1.04068	-5.04054	5.43604	7.4781e-07	8.34363e-06
ERP27	-0.904216	-3.39393	-0.83	0.000768386	0.00856727		EIF4H	0.203456	3.36992	-0.88891	0.000836198	0.00932299		ZNF721	0.316674	5.03874	5.42773	7.5437e-07	8.40797e-06
HID1	-0.69629	-3.3929	-0.83328	0.000771184	0.00859251		XAGE2	1.17682	3.36974	-0.889499	0.000836745	0.00932299		PTPN12	-0.292449	-5.03868	5.42742	7.54622e-07	8.40797e-06
YARS	0.223403	3.39256	-0.834342	0.000772092	0.00859666		SLC15A3	0.385999	3.3694	-0.890558	0.00083773	0.0093275		TAF6	-0.233042	-5.03791	5.42385	7.57455e-07	8.43369e-06
DPYSL4	0.942874	3.3923	-0.835171	0.000772801	0.00859862		SLC35E2	-0.326283	-3.3683	-0.894053	0.000840989	0.00935731		PSMD9	-0.243365	-5.03762	5.42254	7.585e-07	8.43949e-06
HAS1	1.12716	3.3921	-0.835828	0.000773364	0.00859866		ZNF333	-0.178584	-3.36762	-0.8962	0.000842996	0.00937167		ACSM1	0.686729	5.03496	5.41021	7.68402e-07	8.54376e-06
CHD6	-0.247849	-3.39191	-0.836423	0.000773874	0.00859866		HIST1H2BL	0.463501	3.36747	-0.896678	0.000843444	0.00937167		PLEKHH1	0.701926	5.0346	5.40858	7.69727e-07	8.55259e-06
MGST1	-0.598878	-3.3914	-0.838048	0.000775268	0.00860281		C9orf69	0.250715	3.36675	-0.898949	0.000845575	0.00938885		ME1	-0.551128	-5.0326	5.39932	7.77257e-07	8.62809e-06
SCG5	0.638904	3.39122	-0.838617	0.000775757	0.00860281		FH	0.179964	3.36571	-0.902227	0.00084866	0.00941662		TMC4	0.686896	5.03251	5.39891	7.77596e-07	8.62809e-06
SMIM13	0.286012	3.39119	-0.838728	0.000775852	0.00860281		GPRASP1	-0.261752	-3.36543	-0.903109	0.000849492	0.00941935		LMF2	-0.304037	-5.03221	5.39751	7.78745e-07	8.63139e-06
CNKSR1	-0.406462	-3.39058	-0.840661	0.000777516	0.00861533		ZBTB10	-0.326409	-3.36435	-0.906525	0.000852721	0.00944865		HRH3	1.41616	5.03215	5.39724	7.78965e-07	8.63139e-06
PSPH	0.322322	3.39001	-0.842491	0.000779093	0.00862329		NEK10	-0.332927	-3.36344	-0.909412	0.000855461	0.00947248		FLCN	-0.288277	-5.03103	5.39206	7.83218e-07	8.67254e-06
ALDH5A1	-0.496769	-3.38986	-0.842973	0.000779509	0.00862329		PHPT1	0.230938	3.36095	-0.91727	0.000862963	0.00954868		GAL	-1.55229	-5.03062	5.39017	7.84782e-07	8.68004e-06
KLF17	1.01467	3.38974	-0.843358	0.000779842	0.00862329		TNKS2	-0.152518	-3.36076	-0.917861	0.00086353	0.00954868		MMP28	1.04332	5.03057	5.38993	7.84974e-07	8.68004e-06
IFI30	0.605718	3.38927	-0.844851	0.000781133	0.00862485		TDRD3	-0.176435	-3.36033	-0.919206	0.000864821	0.00955639		EDNRB	0.643115	5.02889	5.38219	7.91394e-07	8.74501e-06
CNOT11	-0.265527	-3.38922	-0.845015	0.000781276	0.00862485		PCGF3	-0.219726	-3.35967	-0.92128	0.000866817	0.00957137		EMCN	0.553115	5.02845	5.38012	7.93124e-07	8.75811e-06
GSDMC	1.08889	3.38908	-0.845443	0.000781646	0.00862485		SMPD4	0.146879	3.35949	-0.92185	0.000867366	0.00957137		CCDC7	0.381751	5.02416	5.36033	8.09807e-07	8.93621e-06
ZDHHC13	-0.358729	-3.38891	-0.845999	0.000782128	0.00862485		RAB8A	0.121241	3.35882	-0.923981	0.000869423	0.00958749		PUF60	-0.282423	-5.02175	5.34922	8.19333e-07	9.03512e-06
EFCAB11	-0.265432	-3.38623	-0.854536	0.000789561	0.00870085		RABL6	0.187013	3.3583	-0.925608	0.000870996	0.00959233		FAM207A	-0.342357	-5.02158	5.34842	8.20018e-07	9.03648e-06
ZNF582	-0.450097	-3.38549	-0.856873	0.000791608	0.00871744		NME1	0.241099	3.35828	-0.925669	0.000871055	0.00959233		PSD4	0.404689	5.0211	5.34619	8.21951e-07	9.05159e-06
AXL	0.475321	3.38424	-0.860843	0.000795098	0.00874377		UTP14A	0.166288	3.35679	-0.930364	0.000875611	0.00963592		BDH2	0.334519	5.0205	5.34343	8.24339e-07	9.07167e-06
GNA14	-0.702523	-3.38419	-0.861011	0.000795247	0.00874377		SLC22A17	-0.318972	-3.35592	-0.933108	0.000878286	0.00965874		ZNF586	0.285078	5.0186	5.33465	8.31986e-07	9.14958e-06
DNAJB6	0.239258	3.38405	-0.861445	0.000795629	0.00874377		FAM72A	0.404216	3.35549	-0.93446	0.000879607	0.00966666		PRRX1	-0.984306	-5.01764	5.33025	8.35849e-07	9.18577e-06
SSR3	0.231594	3.38366	-0.8627	0.000796736	0.0087477		FCGR3B	0.694074	3.35391	-0.939449	0.000884498	0.00971315		TRMT44	0.290614	5.01689	5.32679	8.389e-07	9.21208e-06
MKRN2OS	-0.814858	-3.38354	-0.863083	0.000797075	0.0087477		EPGN	0.958375	3.35357	-0.940512	0.000885543	0.00971315		NDC80	-0.528043	-5.01674	5.32611	8.39504e-07	9.21208e-06
ZNF438	0.348193	3.37828	-0.879792	0.000811973	0.00889985		SLAMF7	0.551771	3.35339	-0.94109	0.000886112	0.00971315		C7orf50	-0.325205	-5.01663	5.32559	8.39961e-07	9.21208e-06
IRAK4	-0.196832	-3.37809	-0.880412	0.000812531	0.00889985		THOC6	0.189875	3.3532	-0.941671	0.000886685	0.00971315		DDX58	-0.472228	-5.01647	5.32487	8.40599e-07	9.2128e-06
ZC3H4	-0.152048	-3.37806	-0.880486	0.000812598	0.00889985		ELF2	-0.120902	-3.35315	-0.941844	0.000886855	0.00971315		SYT9	1.1569	5.01304	5.30903	8.54729e-07	9.36009e-06
MAN1B1	0.225867	3.37787	-0.881108	0.000813158	0.00889993		GDPD2	-1.03971	-3.35231	-0.944493	0.00088947	0.00973017		EME1	-0.489272	-5.01292	5.3085	8.55201e-07	9.36009e-06
PNPLA2	-0.338021	-3.37702	-0.883803	0.00081559	0.00891692		SNX8	0.226873	3.35212	-0.945087	0.000890058	0.00973017		SCML2	-0.870245	-5.01207	5.30456	8.58756e-07	9.38396e-06
SRSF8	-0.241228	-3.37671	-0.884798	0.000816491	0.00891692		PTPRS	-0.405358	-3.35206	-0.945255	0.000890223	0.00973017		FCAR	-1.08717	-5.01204	5.30442	8.5888e-07	9.38396e-06
ADCY10	0.591605	3.37663	-0.885034	0.000816705	0.00891692		KIR3DL2	0.743015	3.35127	-0.947756	0.000892701	0.00975063		C9orf40	-0.518529	-5.01198	5.30414	8.59132e-07	9.38396e-06
ANKRD49	-0.208034	-3.37655	-0.88528	0.000816927	0.00891692		DENND4A	-0.173783	-3.35101	-0.948581	0.000893521	0.00975296		TNFRSF9	-0.886076	-5.01169	5.30283	8.60321e-07	9.39057e-06
C19orf18	-0.54053	-3.37619	-0.886429	0.000817968	0.00891973		ELOF1	0.156611	3.35028	-0.950862	0.000895789	0.00977109		PSMB5	-0.254265	-5.01021	5.296	8.66523e-07	9.44763e-06
NSUN6	-0.37273	-3.37608	-0.886788	0.000818293	0.00891973		DPH3	0.215326	3.34958	-0.95307	0.000897991	0.00977506		RAP2B	-0.357764	-5.01009	5.29548	8.67001e-07	9.44763e-06
CAPN15	-0.248252	-3.37454	-0.891686	0.000822749	0.00896222		SRL	-0.584832	-3.34949	-0.953359	0.000898279	0.00977506		DTX4	0.672597	5.01002	5.29514	8.6731e-07	9.44763e-06
SIRPB2	0.589189	3.37181	-0.900339	0.000830679	0.00904248		YIF1B	0.231533	3.34942	-0.953576	0.000898496	0.00977506		SDCBP	-0.315372	-5.00925	5.29158	8.70565e-07	9.47667e-06
ICAM3	-0.464094	-3.3703	-0.905111	0.000835085	0.00907481		TIMM17A	0.166359	3.34927	-0.954044	0.000898963	0.00977506		LIPE	0.622971	5.00904	5.29062	8.71446e-07	9.47985e-06
CREB3L1	0.688151	3.37026	-0.905241	0.000835206	0.00907481		EPHX2	-0.45379	-3.3492	-0.954272	0.000899191	0.00977506		BCOR	0.27101	5.00831	5.28728	8.74515e-07	9.50681e-06
TRAPPC6A	-0.338374	-3.37012	-0.905686	0.000835619	0.00907481		GPR68	0.599014	3.34893	-0.955129	0.000900048	0.00977777		INCENP	-0.330121	-5.00701	5.2813	8.80036e-07	9.56036e-06
TPST2	0.323588	3.37002	-0.905995	0.000835905	0.00907481		EZH2	0.316037	3.34755	-0.959455	0.000904387	0.00981828		ATAD2	-0.407332	-5.00427	5.26868	8.91808e-07	9.68171e-06
ZNF852	-0.252729	-3.36797	-0.912486	0.000841942	0.00913406		KRT81	0.897409	3.3473	-0.960229	0.000905166	0.0098201		MELK	-0.564917	-5.00369	5.266	8.9432e-07	9.70244e-06
BCL6B	0.408621	3.36779	-0.913081	0.000842498	0.00913406		ZNF280D	-0.176876	-3.34698	-0.961255	0.000906199	0.00982468		CDCA2	-0.509605	-5.00216	5.25896	9.00974e-07	9.76804e-06
ZNF529	-0.27581	-3.36746	-0.914114	0.000843463	0.00913837		NBR1	-0.135163	-3.34677	-0.961899	0.000906848	0.0098251		GRM3	1.22943	5.00196	5.25805	9.01839e-07	9.77084e-06
NAALADL2	-0.673837	-3.36712	-0.915203	0.000844483	0.00914326		NEIL1	-0.372677	-3.34634	-0.963248	0.000908208	0.00983322		WFDC1	0.808735	5.00174	5.25704	9.02799e-07	9.77466e-06
PAFAH1B3	-0.39334	-3.36648	-0.917201	0.000846356	0.00915493		CD86	0.430246	3.34536	-0.966321	0.000911317	0.00986024		KCNH4	0.830607	5.00136	5.25528	9.04465e-07	9.7804e-06
SH2D1A	-0.842516	-3.36619	-0.918121	0.000847219	0.00915493		ZC3HAV1	0.154817	3.34455	-0.968876	0.00091391	0.00988165		ZNF223	0.404822	5.00134	5.2552	9.04546e-07	9.7804e-06
TSHZ3	0.530417	3.36618	-0.918172	0.000847268	0.00915493		FPR1	0.561811	3.34382	-0.971179	0.000916252	0.00990033		POC1B	0.24164	4.99601	5.23072	9.28154e-07	1.00289e-05
TTYH2	0.505538	3.3648	-0.922548	0.000851389	0.00919328		SMYD3	-0.273412	-3.34184	-0.977376	0.000922588	0.00996209		RNF19B	-0.299713	-4.99549	5.22831	9.30511e-07	1.00476e-05
LTBP3	0.379562	3.3642	-0.924419	0.000853157	0.00920112		ZNF19	-0.2133	-3.34045	-0.981755	0.000927092	0.010004		MAGI1	0.49273	4.99504	5.22624	9.32541e-07	1.00628e-05
C1QTNF7	-0.790124	-3.36417	-0.924526	0.000853259	0.00920112		KIR2DL3	0.719918	3.3396	-0.984415	0.000929838	0.0100269		FLOT1	-0.245236	-4.99349	5.21913	9.39546e-07	1.01316e-05
CASP9	-0.231736	-3.36387	-0.925485	0.000854167	0.00920475		FER1L6	-0.869445	-3.33927	-0.985435	0.000930893	0.0100316		TMEM208	-0.300093	-4.99317	5.21766	9.41004e-07	1.01405e-05
NSUN7	-0.634178	-3.36237	-0.930225	0.000858668	0.00924706		ZNF558	-0.238592	-3.33805	-0.989267	0.000934868	0.0100677		PLEKHA6	0.686736	4.99288	5.21632	9.42334e-07	1.01451e-05
CSF1	0.456318	3.36104	-0.934423	0.000862676	0.00928341		FFAR2	0.684291	3.33774	-0.990257	0.000935899	0.0100685		SETMAR	0.328408	4.99269	5.21547	9.43173e-07	1.01451e-05
TRAFD1	-0.238741	-3.36087	-0.934968	0.000863198	0.00928341		CNOT6L	-0.17632	-3.33764	-0.990547	0.0009362	0.0100685		TNN	-0.97851	-4.99255	5.21482	9.43825e-07	1.01451e-05
ZFP92	0.69032	3.36034	-0.936622	0.000864782	0.00929424		ACBD4	-0.234982	-3.33572	-0.996562	0.000942484	0.0101293		NPHS2	1.78039	4.99252	5.21469	9.43949e-07	1.01451e-05
TRIM3	0.248753	3.35957	-0.939083	0.000867146	0.00931343		FBXO5	0.269615	3.33343	-1.00376	0.000950056	0.0102039		ADD3	0.33536	4.99086	5.20707	9.5155e-07	1.02149e-05
POC1B	-0.214064	-3.35904	-0.940757	0.000868758	0.00932451		SCAF8	-0.140461	-3.33205	-1.00806	0.000954615	0.010246		ELF5	1.3197	4.99083	5.20691	9.51716e-07	1.02149e-05
SLC25A53	-0.626787	-3.35624	-0.949576	0.000877298	0.00940989		GFRA1	-0.729357	-3.33049	-1.01295	0.000959819	0.0102918		PLD3	-0.31856	-4.98951	5.20085	9.57804e-07	1.02734e-05
CXADR	-0.663139	-3.35591	-0.950641	0.000878335	0.00941475		MGMT	-0.250372	-3.33039	-1.01327	0.00096016	0.0102918		S100A8	-1.40924	-4.98929	5.19986	9.58806e-07	1.02773e-05
TOB1	-0.470157	-3.35546	-0.952045	0.000879704	0.00941899		ADH1B	-1.00914	-3.32994	-1.01468	0.000961672	0.0103012		MED27	-0.246081	-4.98772	5.19267	9.6609e-07	1.03485e-05
OXNAD1	-0.268101	-3.3554	-0.952247	0.000879902	0.00941899		AUNIP	0.423604	3.32717	-1.02332	0.00097096	0.0103937		SLC25A38	0.264607	4.98592	5.18442	9.74517e-07	1.04318e-05
RPS6KA6	-0.792783	-3.35514	-0.953052	0.000880687	0.00942113		ZNF609	-0.151857	-3.32682	-1.02443	0.000972154	0.0103955		ZSCAN2	0.370688	4.98264	5.16938	9.90068e-07	1.05912e-05
FGD6	0.361136	3.35411	-0.956299	0.000883866	0.00944885		ATIC	0.205858	3.32674	-1.02467	0.000972417	0.0103955		TMEM14C	-0.268281	-4.98188	5.16589	9.93707e-07	1.06231e-05
MDGA1	0.662101	3.35334	-0.958745	0.000886267	0.00946822		HIST1H3I	0.464452	3.32625	-1.0262	0.000974074	0.0104027		THAP6	0.215854	4.97866	5.15112	1.00928e-06	1.07824e-05
GCH1	-0.32786	-3.35308	-0.959542	0.000887051	0.00947031		SECISBP2L	-0.145025	-3.32616	-1.02648	0.00097438	0.0104027		THUMPD2	0.229937	4.97828	5.14937	1.01114e-06	1.07951e-05
ATG9A	0.17969	3.3519	-0.963263	0.000890721	0.00950318		GOLT1B	0.222993	3.32543	-1.02876	0.000976852	0.0104221		ANPEP	-0.764569	-4.97814	5.14873	1.01182e-06	1.07952e-05
RSC1A1	-0.289445	-3.35166	-0.964035	0.000891484	0.00950502		TMEM208	0.206259	3.32479	-1.03077	0.000979041	0.0104386		TCP11L2	0.314489	4.97759	5.14623	1.0145e-06	1.0815e-05
NTMT1	0.24775	3.35108	-0.965861	0.000893291	0.00950638		ZNF791	-0.138992	-3.324	-1.03324	0.000981738	0.0104565		ZNF75D	0.228442	4.97748	5.14573	1.01502e-06	1.0815e-05
CTSW	-0.651776	-3.35105	-0.965945	0.000893375	0.00950638		FZD3	-0.369202	-3.32373	-1.03407	0.000982645	0.0104565		COLEC10	1.0044	4.97574	5.13774	1.0236e-06	1.08985e-05
ARHGAP21	0.285938	3.35105	-0.965954	0.000893384	0.00950638		GRAMD2	0.787478	3.32372	-1.03409	0.00098267	0.0104565		ZBED5	0.283738	4.97561	5.13718	1.02421e-06	1.08985e-05
CA9	1.46406	3.3503	-0.968307	0.000895719	0.00951831		ATP7A	-0.179406	-3.32308	-1.03611	0.000984873	0.010473		EPB41L1	0.529854	4.9737	5.12841	1.03371e-06	1.09923e-05
TAF13	0.252484	3.35013	-0.968853	0.000896262	0.00951831		PRKCD	-0.23656	-3.32202	-1.03942	0.00098851	0.0105047		TNFSF9	-0.857825	-4.9733	5.12658	1.0357e-06	1.10062e-05
WHAMM	-0.198484	-3.35009	-0.968997	0.000896405	0.00951831		SALL2	-0.405596	-3.32161	-1.04071	0.000989925	0.0105128		MAP2K1	-0.213861	-4.97289	5.12472	1.03773e-06	1.10205e-05
ZMYM6	-0.160373	-3.34994	-0.969465	0.000896871	0.00951831		NUP205	0.164678	3.32136	-1.04147	0.000990766	0.0105148		ELMOD1	-0.915078	-4.972	5.12066	1.04218e-06	1.10604e-05
SLC1A4	0.420434	3.34957	-0.970626	0.000898027	0.00952429		EPS8L3	-1.14454	-3.32067	-1.04364	0.000993158	0.0105332		ZNF182	0.260179	4.97149	5.11833	1.04474e-06	1.10803e-05
PIP5KL1	0.631104	3.34901	-0.972377	0.000899773	0.00953653		CDC25C	0.369442	3.32001	-1.04569	0.000995435	0.0105368		HNMT	0.508135	4.97089	5.11557	1.04777e-06	1.11051e-05
B3GALT5	-1.10524	-3.34875	-0.973211	0.000900607	0.00953908		SMC4	0.239393	3.31997	-1.0458	0.000995548	0.0105368		ABCD3	0.484147	4.96956	5.10947	1.05453e-06	1.11695e-05
TGM3	0.938297	3.34841	-0.974275	0.000901671	0.00954406		MECOM	-0.544444	-3.31993	-1.04592	0.000995688	0.0105368		GPR52	0.344954	4.96899	5.10686	1.05743e-06	1.11928e-05
TGIF2	-0.340742	-3.34787	-0.975965	0.000903363	0.00955569		E2F1	0.435668	3.31981	-1.04631	0.000996115	0.0105368		ASB12	0.799584	4.96848	5.10455	1.06001e-06	1.12126e-05
ITPR3	0.323788	3.34759	-0.976864	0.000904265	0.00955895		IYD	-0.896521	-3.31862	-1.05002	0.00100024	0.0105735		ECHDC2	0.35378	4.9621	5.0754	1.09305e-06	1.15546e-05
PLIN3	0.290837	3.3474	-0.977471	0.000904874	0.00955911		NUP188	0.182212	3.31823	-1.05123	0.00100158	0.0105778		BEST1	-0.571359	-4.96177	5.0739	1.09478e-06	1.15653e-05
PKDCC	0.839367	3.34622	-0.981156	0.000908582	0.00959198		PABPC1	-0.314897	-3.3179	-1.05225	0.00100273	0.0105778		CDC45	-0.507881	-4.961	5.07036	1.09886e-06	1.15997e-05
EIF4H	0.257951	3.3455	-0.983426	0.000910873	0.00960986		CLN6	0.184965	3.31788	-1.05233	0.00100281	0.0105778		CLN6	-0.268024	-4.96088	5.06983	1.09948e-06	1.15997e-05
FAM3B	-1.23911	-3.34462	-0.986214	0.000913696	0.00963333		MTHFD1	0.187221	3.31774	-1.05275	0.00100328	0.0105778		PI3	-1.83071	-4.96021	5.06675	1.10304e-06	1.16297e-05
BCKDHB	-0.378873	-3.34389	-0.988514	0.000916031	0.00964581		SPINK7	-0.8103	-3.3171	-1.05477	0.00100554	0.0105947		VSIG1	0.84408	4.95984	5.06507	1.10501e-06	1.16427e-05
LAPTM5	0.553833	3.34387	-0.988561	0.000916079	0.00964581		DOLK	0.161572	3.31633	-1.05715	0.00100821	0.010606		TFF1	1.6894	4.95912	5.06179	1.10883e-06	1.16722e-05
ASAP3	0.428857	3.34331	-0.990332	0.000917881	0.0096545		CLHC1	-0.264702	-3.31605	-1.05804	0.00100921	0.010606		NEK10	0.475947	4.95904	5.06143	1.10925e-06	1.16722e-05
BECN1	-0.173873	-3.34311	-0.990945	0.000918506	0.0096545		NBPF3	-0.281471	-3.31604	-1.05805	0.00100922	0.010606		HEPHL1	-1.74667	-4.95819	5.05756	1.11377e-06	1.17067e-05
FAM91A1	0.197469	3.34305	-0.991139	0.000918704	0.0096545		TDRD7	0.19056	3.31604	-1.05807	0.00100925	0.010606		CXCL9	-1.40395	-4.95815	5.05738	1.11399e-06	1.17067e-05
SGK494	-0.361715	-3.34195	-0.99459	0.00092223	0.00968522		E2F2	0.429785	3.31548	-1.0598	0.00101119	0.010619		GPR20	0.704869	4.95725	5.05326	1.11883e-06	1.17499e-05
CHI3L1	1.23746	3.34171	-0.995345	0.000923003	0.00968676		EMC9	0.213006	3.31531	-1.06035	0.0010118	0.010619		EML6	0.589965	4.95686	5.0515	1.12091e-06	1.17641e-05
TMEM44	0.340264	3.34145	-0.996167	0.000923845	0.00968676		TRIM47	0.374982	3.314	-1.06442	0.0010164	0.0106603		PHF19	-0.402775	-4.95336	5.03553	1.13992e-06	1.19558e-05
CACNA1E	0.983941	3.34135	-0.996496	0.000924182	0.00968676		ID4	-0.539294	-3.31337	-1.06637	0.00101861	0.0106765		ZNF266	0.286172	4.95279	5.03294	1.14304e-06	1.19807e-05
CLEC4C	-0.961296	-3.34114	-0.997142	0.000924845	0.00968739		MAPRE3	-0.300566	-3.31306	-1.06735	0.00101972	0.0106812		IL15RA	-0.588829	-4.95261	5.0321	1.14404e-06	1.19834e-05
OAT	0.497916	3.3402	-1.0001	0.000927891	0.00971297		DUSP27	-0.991795	-3.31175	-1.07143	0.00102437	0.0107228		STAT3	-0.241936	-4.95235	5.03092	1.14546e-06	1.19905e-05
EMILIN1	0.655836	3.33956	-1.00211	0.000929964	0.00972593		DEGS1	0.378182	3.31074	-1.07457	0.00102795	0.0107476		IFITM1	-0.733985	-4.95133	5.02626	1.1511e-06	1.20417e-05
ANK3	-0.404324	-3.33945	-1.00248	0.000930338	0.00972593		ATE1	-0.161118	-3.31051	-1.07526	0.00102874	0.0107476		DNAJA4	0.520041	4.95063	5.02305	1.155e-06	1.20746e-05
USH2A	-0.955449	-3.33804	-1.00689	0.000934909	0.00976444		CHAC2	0.297282	3.31027	-1.07602	0.00102961	0.0107476		NLK	0.279283	4.95049	5.02244	1.15575e-06	1.20746e-05
CRYGN	0.794082	3.33794	-1.00721	0.000935236	0.00976444		MAPK8IP2	0.675712	3.31025	-1.07607	0.00102967	0.0107476		THBS2	-0.949727	-4.95032	5.02166	1.15669e-06	1.20766e-05
HSPA12A	0.570663	3.33763	-1.00816	0.000936229	0.00976848		PVR	0.283016	3.31014	-1.07642	0.00103007	0.0107476		PLLP	0.8286	4.95006	5.02046	1.15816e-06	1.20841e-05
CCR6	-0.753493	-3.33707	-1.00994	0.000938082	0.00977954		ERICH5	-0.775353	-3.30988	-1.07724	0.00103101	0.0107504		HTATIP2	-0.357918	-4.94941	5.0175	1.16177e-06	1.21045e-05
APPBP2	-0.177766	-3.33677	-1.01088	0.000939061	0.00977954		ZNF627	-0.163146	-3.30903	-1.07989	0.00103405	0.0107752		EDARADD	0.80028	4.94933	5.01715	1.1622e-06	1.21045e-05
ENAH	0.329188	3.33675	-1.01093	0.000939113	0.00977954		ZIC2	0.992827	3.30837	-1.08192	0.0010364	0.0107926		FAM200B	0.337316	4.9493	5.01701	1.16238e-06	1.21045e-05
PLCE1	-0.648522	-3.33632	-1.01228	0.000940518	0.00978346		L3MBTL3	-0.242246	-3.30617	-1.08877	0.00104434	0.0108576		TNFRSF8	-0.910176	-4.94907	5.01596	1.16366e-06	1.211e-05
KLHDC8A	0.770278	3.33627	-1.01246	0.000940705	0.00978346		TMEM175	-0.201038	-3.30609	-1.089	0.0010446	0.0108576		PTRH1	-0.393706	-4.94765	5.00948	1.17163e-06	1.21763e-05
DDX52	-0.213398	-3.33581	-1.01388	0.000942186	0.00979253		SLC5A7	-0.978821	-3.30583	-1.08983	0.00104557	0.0108576		ABCB8	-0.313442	-4.94758	5.00916	1.17202e-06	1.21763e-05
ATG9B	0.992567	3.33554	-1.01474	0.000943093	0.00979562		RRM1	0.220607	3.30578	-1.08997	0.00104573	0.0108576		FEN1	-0.421458	-4.94753	5.00894	1.17229e-06	1.21763e-05
PIGB	-0.250282	-3.33447	-1.01809	0.000946606	0.00982578		CC2D2B	-0.365675	-3.3057	-1.09022	0.00104601	0.0108576		RNF187	-0.296922	-4.94665	5.00495	1.17723e-06	1.22197e-05
TMEM243	-0.271317	-3.33423	-1.01884	0.000947397	0.00982764		UGT1A1	-0.933516	-3.30493	-1.09262	0.00104881	0.0108797		MRPL55	-0.257129	-4.94538	4.99917	1.18442e-06	1.22863e-05
PAN3	-0.179795	-3.33255	-1.02413	0.000952968	0.00987906		POLR2F	0.166267	3.3045	-1.09396	0.00105038	0.0108835		FXYD4	1.76267	4.94363	4.99117	1.19445e-06	1.23824e-05
DCUN1D3	0.239052	3.332	-1.02585	0.000954797	0.00989164		ZNF598	0.177214	3.30446	-1.09409	0.00105053	0.0108835		BTAF1	0.214348	4.93901	4.97016	1.22117e-06	1.26512e-05
STAP1	-0.955714	-3.33149	-1.02744	0.000956478	0.00989985		RNASEH1	0.140628	3.30404	-1.09539	0.00105206	0.0108922		OXGR1	1.05544	4.93872	4.96884	1.22287e-06	1.26607e-05
NOSTRIN	-0.476282	-3.33113	-1.02857	0.000957682	0.00989985		MMP3	1.11734	3.30327	-1.09777	0.00105485	0.01091		NRM	-0.365205	-4.93787	4.96497	1.22787e-06	1.27043e-05
RGS20	0.949314	3.33111	-1.02863	0.00095775	0.00989985		OSCAR	0.54963	3.30319	-1.09801	0.00105513	0.01091		C16orf59	-0.507316	-4.93196	4.93812	1.2631e-06	1.30604e-05
PRDX4	0.315335	3.33083	-1.0295	0.000958672	0.00989985		EIF4G1	0.143728	3.30199	-1.10176	0.00105954	0.0109486		FXYD1	0.903399	4.93029	4.93052	1.27324e-06	1.31568e-05
CNN3	0.407149	3.33077	-1.0297	0.000958881	0.00989985		RNF180	-0.388708	-3.30127	-1.10399	0.00106218	0.010965		NFAM1	-0.685571	-4.92901	4.92472	1.28105e-06	1.3229e-05
GOLT1A	-0.965394	-3.33065	-1.03007	0.00095928	0.00989985		SCNM1	0.256944	3.30118	-1.10426	0.0010625	0.010965		CCDC159	0.334043	4.92555	4.90902	1.30242e-06	1.3441e-05
SLC38A1	-0.316645	-3.32999	-1.03214	0.000961482	0.00991621		SECISBP2	-0.151722	-3.30015	-1.10746	0.00106629	0.0109971		CINP	-0.228458	-4.92484	4.90582	1.30682e-06	1.34777e-05
NLRP12	0.673101	3.32848	-1.03689	0.00096657	0.00995717		RPL34	-0.216853	-3.29949	-1.10949	0.00106871	0.0110151		NICN1	0.339865	4.92471	4.90522	1.30764e-06	1.34777e-05
C12orf42	-0.752546	-3.3284	-1.03713	0.000966834	0.00995717		ELAC2	0.143271	3.29873	-1.11185	0.00107152	0.0110369		PLXND1	-0.40167	-4.92424	4.90309	1.31058e-06	1.34993e-05
SHPRH	-0.182272	-3.32826	-1.03758	0.000967311	0.00995717		TADA2B	-0.147082	-3.29847	-1.11267	0.0010725	0.01104		C2orf15	0.597656	4.92291	4.89706	1.31893e-06	1.35766e-05
CASP6	-0.261285	-3.32704	-1.04139	0.000971408	0.00999248		LGALS3BP	0.284129	3.29751	-1.11563	0.00107604	0.0110634		APPBP2	0.199155	4.92184	4.89218	1.32573e-06	1.36378e-05
HDC	-0.79495	-3.32679	-1.04218	0.000972264	0.00999248		TYMS	0.355187	3.29748	-1.11573	0.00107616	0.0110634		PARP12	-0.356823	-4.9211	4.88882	1.33043e-06	1.36766e-05
UPK3B	-1.09574	-3.32669	-1.04249	0.000972604	0.00999248		DOCK9	-0.207934	-3.29726	-1.1164	0.00107696	0.0110647		EXOC6	0.279653	4.92089	4.8879	1.33172e-06	1.36766e-05
MAD2L2	0.319882	3.32637	-1.04348	0.000973672	0.00999605		TSEN34	0.167339	3.29706	-1.11702	0.00107771	0.0110653		PROK1	1.13065	4.92084	4.88767	1.33205e-06	1.36766e-05
PRG4	1.4589	3.32608	-1.0444	0.00097467	0.00999605		EPN1	0.172998	3.29608	-1.12007	0.00108138	0.0110958		KRT12	1.54915	4.91888	4.87877	1.34459e-06	1.37966e-05
PGR	-0.655142	-3.32603	-1.04454	0.000974815	0.00999605		C1orf53	0.382568	3.29545	-1.12201	0.00108372	0.0111127		MAGIX	0.676223	4.91631	4.86713	1.36119e-06	1.3958e-05
SHC1	0.309461	3.32529	-1.04687	0.000977348	0.0100004		ACP5	0.375566	3.2943	-1.12558	0.00108803	0.0111397		HMBOX1	0.248846	4.91585	4.86507	1.36415e-06	1.39752e-05
PSMD1	0.186899	3.32508	-1.04752	0.000978052	0.0100004		HIST1H2AH	0.317788	3.29427	-1.12569	0.00108817	0.0111397		DDI2	0.323303	4.91579	4.86476	1.3646e-06	1.39752e-05
CCDC73	-0.744869	-3.32495	-1.04794	0.000978507	0.0100004		C11orf54	-0.213917	-3.2942	-1.1259	0.00108842	0.0111397		KMT2E	0.248256	4.9154	4.86299	1.36714e-06	1.39924e-05
UGT2B15	-1.50719	-3.3249	-1.0481	0.000978676	0.0100004		DCUN1D5	0.215575	3.29313	-1.12921	0.00109244	0.0111738		TFEC	-0.717368	-4.91439	4.85844	1.3737e-06	1.40505e-05
KCNQ3	0.490233	3.32465	-1.04887	0.000979513	0.0100004		KLRK1	0.657096	3.29267	-1.13064	0.00109418	0.0111844		ARPC5	-0.214405	-4.91422	4.85766	1.37485e-06	1.40533e-05
C2orf15	-0.531398	-3.32443	-1.04956	0.000980271	0.0100004		MRPS24	0.399771	3.29175	-1.13348	0.00109765	0.0112128		PFDN2	-0.37363	-4.91386	4.85604	1.37719e-06	1.40683e-05
DACH1	-0.64085	-3.32442	-1.04959	0.000980303	0.0100004		ICK	-0.190963	-3.29002	-1.13884	0.00110422	0.0112727		EVX1	1.32454	4.91044	4.84056	1.39983e-06	1.42813e-05
FCGR2A	0.603487	3.32416	-1.05041	0.000981196	0.0100004		PPIL1	0.202571	3.28892	-1.14222	0.0011084	0.0113045		WNT7B	0.757273	4.9104	4.84035	1.40015e-06	1.42813e-05
ADAMTS5	0.497329	3.32413	-1.0505	0.000981296	0.0100004		ACSM3	-0.609976	-3.28883	-1.1425	0.00110874	0.0113045		ZNF124	0.383313	4.91031	4.83997	1.4007e-06	1.42813e-05
KLHDC7A	-1.27297	-3.32408	-1.05065	0.000981457	0.0100004		IGFBP2	-0.573292	-3.28798	-1.14515	0.00111201	0.01132		TPP1	-0.321508	-4.90925	4.83515	1.40783e-06	1.43449e-05
MACF1	0.257469	3.32333	-1.05299	0.000984014	0.0100158		GLRX5	0.172132	3.28789	-1.14542	0.00111235	0.01132		FKBP9	-0.336114	-4.90818	4.83034	1.41499e-06	1.44087e-05
RASL10B	0.689347	3.32327	-1.05318	0.000984214	0.0100158		PQBP1	0.144958	3.28788	-1.14544	0.00111237	0.01132		MYO7A	-0.580533	-4.90803	4.82966	1.41601e-06	1.44099e-05
CPEB2	0.316273	3.32212	-1.05677	0.000988151	0.0100432		ARSG	-0.283932	-3.28734	-1.14712	0.00111446	0.0113341		CEP290	0.291088	4.90724	4.82607	1.42138e-06	1.44539e-05
SMOX	0.455097	3.32212	-1.05678	0.000988156	0.0100432		TRAPPC11	-0.124615	-3.28692	-1.1484	0.00111606	0.0113432		C12orf42	0.842871	4.90713	4.82557	1.42212e-06	1.44539e-05
ZNF431	-0.268878	-3.3219	-1.05747	0.000988918	0.0100446		CCT4	0.169813	3.28606	-1.15106	0.00111937	0.0113697		CD1E	1.04477	4.90643	4.82239	1.4269e-06	1.44846e-05
PLLP	-0.732366	-3.32166	-1.05822	0.000989739	0.0100466		RGS20	0.733242	3.28365	-1.15849	0.00112868	0.0114426		GGT7	0.398328	4.90629	4.82177	1.42783e-06	1.44846e-05
FAM210A	0.277266	3.32121	-1.05962	0.000991282	0.0100559		ZNF721	-0.213228	-3.28365	-1.1585	0.00112868	0.0114426		EIF5A	-0.296762	-4.90629	4.82176	1.42784e-06	1.44846e-05
MARVELD1	0.465832	3.32027	-1.06255	0.00099451	0.0100823		XRCC2	0.341151	3.28365	-1.1585	0.00112868	0.0114426		TEX9	0.444091	4.90573	4.81927	1.4316e-06	1.45136e-05
SH2D2A	-0.466858	-3.31972	-1.06426	0.000996409	0.0100952		CAV1	0.438226	3.28266	-1.16158	0.00113256	0.0114721		GREM1	-1.28463	-4.90295	4.80666	1.45075e-06	1.46985e-05
ATP6V1C2	1.15762	3.31851	-1.06806	0.00100061	0.0101264		TUBB3	0.557462	3.28254	-1.16194	0.00113302	0.0114721		KLHDC2	0.233875	4.90051	4.79565	1.46768e-06	1.48606e-05
MTHFD2	0.373404	3.31833	-1.06861	0.00100123	0.0101264		FRZB	-0.469381	-3.28182	-1.16415	0.00113582	0.0114909		SEC61B	-0.280816	-4.90016	4.79409	1.4701e-06	1.48758e-05
ROBO2	-0.893493	-3.31829	-1.06874	0.00100138	0.0101264		EDN3	-0.7683	-3.2817	-1.16454	0.0011363	0.0114909		PKHD1	1.44228	4.8986	4.78701	1.48111e-06	1.49777e-05
VMAC	-0.367243	-3.3175	-1.07122	0.00100414	0.0101456		COPZ1	0.163727	3.28039	-1.16858	0.00114144	0.0115355		ZFHX3	0.443203	4.89843	4.78627	1.48226e-06	1.498e-05
C6orf229	-0.81186	-3.31739	-1.07157	0.00100453	0.0101456		SCAF1	0.15841	3.2802	-1.16917	0.00114218	0.0115358		DENND4C	0.333141	4.89677	4.77878	1.49401e-06	1.50892e-05
OR13A1	-0.856102	-3.31594	-1.07609	0.00100958	0.0101874		PDE8B	-0.44645	-3.27993	-1.16999	0.00114323	0.0115391		MGST2	0.489669	4.89539	4.77253	1.50389e-06	1.51795e-05
THEMIS	-0.795022	-3.31584	-1.0764	0.00100994	0.0101874		PIK3AP1	0.489349	3.27969	-1.17074	0.00114419	0.01154		TCF19	-0.505755	-4.89522	4.77176	1.50511e-06	1.51822e-05
AK4	0.807004	3.31543	-1.07766	0.00101135	0.0101953		AATF	0.13255	3.27942	-1.17157	0.00114525	0.01154		TFE3	-0.202925	-4.89369	4.76486	1.51609e-06	1.52835e-05
TMEM263	0.289395	3.3148	-1.07964	0.00101358	0.0102113		C16orf45	-0.399389	-3.27936	-1.17174	0.00114547	0.01154		RAC3	-0.536957	-4.89313	4.76236	1.5201e-06	1.53051e-05
GATSL2	0.340335	3.31415	-1.08168	0.00101587	0.010228		MYL6	0.14307	3.27844	-1.17457	0.00114908	0.0115654		ARHGAP22	-0.539518	-4.8931	4.7622	1.52035e-06	1.53051e-05
ERBB3	-0.579163	-3.31384	-1.08262	0.00101694	0.0102301		ARPC5	0.147553	3.27836	-1.17484	0.00114943	0.0115654		ZADH2	0.280497	4.893	4.76174	1.52109e-06	1.53051e-05
F7	0.911985	3.31373	-1.08299	0.00101735	0.0102301		DRD1	-0.865072	-3.27792	-1.17619	0.00115116	0.0115757		NELFB	-0.252335	-4.8928	4.76087	1.52249e-06	1.53071e-05
GPR176	0.536992	3.31294	-1.08544	0.00102013	0.0102516		SPRY1	-0.335814	-3.27756	-1.17728	0.00115256	0.0115815		FREM1	0.936817	4.89271	4.76043	1.5232e-06	1.53071e-05
AKR1B15	1.40199	3.31267	-1.0863	0.0010211	0.010255		GOLGA6L2	0.748652	3.27741	-1.17777	0.00115319	0.0115815		CCDC124	-0.249196	-4.89033	4.74969	1.54053e-06	1.54611e-05
ALG13	-0.232279	-3.31205	-1.08823	0.0010233	0.0102706		PPM1B	-0.16435	-3.27711	-1.17869	0.00115437	0.0115862		CMYA5	0.806933	4.89019	4.74907	1.54154e-06	1.54611e-05
ST3GAL3	0.250018	3.31154	-1.0898	0.00102509	0.0102822		TLR8	0.555738	3.27625	-1.18133	0.00115777	0.0116131		LAP3	-0.343141	-4.89014	4.74884	1.54191e-06	1.54611e-05
OR2L3	-0.911034	-3.31027	-1.09376	0.0010296	0.0103194		SDCCAG3	0.171878	3.27432	-1.18727	0.00116546	0.0116829		CCBL2	0.26405	4.89008	4.74856	1.54236e-06	1.54611e-05
FBXO33	-0.170165	-3.31014	-1.09418	0.00103008	0.0103194		ANKRD32	0.201101	3.27339	-1.19012	0.00116918	0.0117129		TRAM2	-0.367165	-4.88926	4.7449	1.54832e-06	1.55112e-05
TRMT13	-0.213818	-3.30886	-1.09817	0.00103466	0.0103588		CEP70	-0.241987	-3.27262	-1.19251	0.0011723	0.0117368		FAM213A	0.529704	4.88852	4.74156	1.55379e-06	1.55563e-05
CLHC1	-0.337154	-3.30776	-1.10158	0.00103859	0.0103917		SETDB2	-0.189255	-3.27196	-1.19454	0.00117495	0.0117561		INA	1.42841	4.88734	4.73625	1.56251e-06	1.56338e-05
HSF1	0.234088	3.30581	-1.10766	0.00104564	0.0104557		TSPAN14	-0.23123	-3.2716	-1.19564	0.00117639	0.0117631		SLC4A2	-0.289016	-4.88529	4.72698	1.57785e-06	1.57776e-05
SPRR2E	1.36039	3.30525	-1.10938	0.00104764	0.0104692		CDH18	1.01135	3.27094	-1.19767	0.00117905	0.0117825		ANKRD50	0.545019	4.88472	4.72441	1.58214e-06	1.58105e-05
ABHD15	-0.301925	-3.30414	-1.11286	0.00105169	0.0105032		CDKN3	0.353216	3.27024	-1.19981	0.00118188	0.0118034		ZBTB20	0.388751	4.88215	4.71287	1.6015e-06	1.59941e-05
ZNF430	-0.24817	-3.30333	-1.11536	0.00105462	0.010526		GLI1	-0.619037	-3.26974	-1.20137	0.00118393	0.0118145		UBL4A	-0.310687	-4.88177	4.71113	1.60445e-06	1.60136e-05
IAH1	0.20006	3.30262	-1.11759	0.00105724	0.0105455		SUMO3	0.204345	3.26961	-1.20177	0.00118446	0.0118145		SCCPDH	0.632202	4.8815	4.70991	1.60651e-06	1.60243e-05
BOP1	0.329329	3.3022	-1.11887	0.00105875	0.010554		S100A9	0.790402	3.26936	-1.20253	0.00118547	0.0118172		FBXL3	0.24082	4.88079	4.70673	1.6119e-06	1.60681e-05
GAS2L1	0.350515	3.30102	-1.12254	0.00106307	0.0105905		INTS7	0.176934	3.26812	-1.20635	0.00119053	0.0118603		GTSE1	-0.46614	-4.88054	4.70561	1.61381e-06	1.60772e-05
PATZ1	-0.312277	-3.30066	-1.12368	0.00106442	0.0105963		SURF4	0.170569	3.26692	-1.21002	0.00119541	0.0119015		TM7SF2	0.593035	4.87793	4.69387	1.6339e-06	1.62673e-05
SLITRK6	-1.33998	-3.30051	-1.12414	0.00106497	0.0105963		FLII	0.178983	3.26593	-1.21308	0.00119949	0.0119322		SMC2	-0.380774	-4.87517	4.68142	1.65549e-06	1.64703e-05
IL22RA1	0.713703	3.30001	-1.12569	0.0010668	0.0106071		ST8SIA4	0.361583	3.26581	-1.21343	0.00119997	0.0119322		GRAMD4	-0.370453	-4.87506	4.68093	1.65634e-06	1.64703e-05
ARSE	0.892909	3.29986	-1.12617	0.00106736	0.0106071		SGPL1	-0.268564	-3.26548	-1.21444	0.00120132	0.0119382		CAPN14	0.922003	4.87432	4.67763	1.66211e-06	1.65174e-05
ZNF45	-0.216055	-3.29862	-1.13001	0.00107193	0.0106458		PHF5A	0.148392	3.26511	-1.21558	0.00120284	0.011946		CCNDBP1	0.273086	4.87412	4.67673	1.6637e-06	1.6523e-05
TAF6	0.201231	3.29785	-1.13239	0.00107477	0.0106675		DAB1	-0.968791	-3.26468	-1.2169	0.00120461	0.0119562		B3GALNT1	0.621117	4.87365	4.67462	1.6674e-06	1.65496e-05
SWSAP1	-0.302672	-3.29672	-1.13592	0.001079	0.0107028		RAPGEFL1	-0.583299	-3.26313	-1.22166	0.00121102	0.0120124		FLNA	-0.528711	-4.87246	4.66926	1.67686e-06	1.66331e-05
PNPLA1	0.877274	3.29531	-1.14028	0.00108425	0.0107378		TPI1	0.220461	3.26183	-1.22565	0.00121643	0.0120586		ALDH1A2	0.880102	4.87039	4.65998	1.69334e-06	1.67863e-05
RBM6	-0.227687	-3.29531	-1.14029	0.00108425	0.0107378		DDX24	0.134267	3.26144	-1.22686	0.00121807	0.0120604		RNPC3	0.31906	4.86838	4.65091	1.70961e-06	1.69302e-05
ID1	-0.781878	-3.29524	-1.14051	0.00108452	0.0107378		BUD31	0.162094	3.26143	-1.22688	0.0012181	0.0120604		ASPM	-0.525954	-4.86833	4.65072	1.70996e-06	1.69302e-05
E2F8	-0.505958	-3.29492	-1.1415	0.00108571	0.010743		HSPA8	0.165026	3.26056	-1.22954	0.00122172	0.0120887		FAM221A	0.509285	4.86813	4.64982	1.71157e-06	1.69357e-05
CCL3	0.807249	3.29405	-1.14419	0.00108897	0.0107686		TRIM69	0.344224	3.25948	-1.23286	0.00122626	0.0121262		UGT2B7	1.8253	4.86766	4.64767	1.71546e-06	1.69637e-05
FMO1	1.10739	3.29332	-1.14645	0.00109171	0.0107891		YWHAG	0.19436	3.25907	-1.23413	0.00122799	0.012132		C19orf45	0.95259	4.86741	4.64655	1.71748e-06	1.69733e-05
GDI1	0.206943	3.29293	-1.14766	0.00109318	0.0107969		SLC9A4	-1.13066	-3.25898	-1.2344	0.00122836	0.012132		ADIPOR2	-0.280482	-4.86663	4.64308	1.72379e-06	1.70252e-05
RCE1	0.228271	3.2911	-1.15335	0.00110012	0.0108583		ABCF2	0.163217	3.25838	-1.23623	0.00123088	0.0121428		LIMCH1	0.701833	4.86583	4.63949	1.73033e-06	1.70793e-05
ZNF707	0.270321	3.29076	-1.1544	0.00110141	0.0108583		PLOD1	0.255753	3.25836	-1.23629	0.00123096	0.0121428		BCL2L12	-0.319638	-4.86384	4.63054	1.74674e-06	1.72307e-05
ERMN	0.726591	3.29063	-1.15481	0.00110191	0.0108583		MCM5	0.228832	3.25703	-1.24036	0.00123656	0.0121906		RFX7	0.269277	4.86346	4.62885	1.74985e-06	1.72508e-05
YTHDC1	-0.164799	-3.29037	-1.15561	0.00110289	0.0108583		GOLM1	0.343296	3.25589	-1.24385	0.00124138	0.0122306		AMY2B	0.521434	4.86251	4.62456	1.75777e-06	1.73183e-05
ABCB8	0.274644	3.29032	-1.15575	0.00110306	0.0108583		CAT	-0.253092	-3.25453	-1.24802	0.00124717	0.0122801		ACTR8	0.21421	4.86113	4.61837	1.76928e-06	1.7421e-05
TCL1A	-1.0255	-3.29022	-1.15606	0.00110344	0.0108583		NDUFB11	0.171304	3.2534	-1.25148	0.00125199	0.0123201		PDPN	-0.811739	-4.86082	4.617	1.77184e-06	1.74355e-05
LIPT1	-0.233413	-3.28979	-1.15739	0.00110507	0.0108677		CDC6	0.338595	3.25232	-1.2548	0.00125663	0.0123582		ADAMTS6	-0.631017	-4.86031	4.61471	1.77613e-06	1.7467e-05
PCDH12	0.413926	3.28956	-1.15813	0.00110598	0.0108699		RRP1B	0.165846	3.25192	-1.256	0.00125833	0.0123673		EFCC1	0.722148	4.85872	4.60757	1.78955e-06	1.75883e-05
DPP8	-0.151592	-3.28795	-1.16311	0.00111212	0.010916		APOA1BP	0.185179	3.2511	-1.25852	0.00126187	0.0123899		CAPN9	1.5197	4.85766	4.60284	1.79851e-06	1.76656e-05
MANEA	-0.261926	-3.28779	-1.16359	0.00111272	0.010916		PATL1	0.141713	3.25088	-1.25921	0.00126283	0.0123899		AKAP1	0.287504	4.85742	4.60175	1.80057e-06	1.76751e-05
GALNT15	0.758927	3.28755	-1.16434	0.00111365	0.010916		ZSCAN2	-0.249771	-3.25085	-1.25928	0.00126294	0.0123899		UBN2	0.23568	4.85697	4.59975	1.80437e-06	1.77015e-05
GPER1	0.569755	3.28752	-1.16442	0.00111375	0.010916		PCNA	0.259735	3.25031	-1.26093	0.00126527	0.0123981		LIPA	-0.398703	-4.85661	4.59811	1.80751e-06	1.77063e-05
CDH4	1.03341	3.28744	-1.16467	0.00111406	0.010916		MOB3C	-0.216567	-3.25028	-1.26104	0.00126541	0.0123981		SCNM1	-0.366796	-4.85655	4.59786	1.80798e-06	1.77063e-05
MUC20	-0.785395	-3.2864	-1.16788	0.00111805	0.0109484		L1CAM	0.922576	3.25012	-1.26151	0.00126609	0.0123981		DFNB31	-0.473475	-4.85653	4.59776	1.80816e-06	1.77063e-05
RBP5	-0.741545	-3.28572	-1.16999	0.00112067	0.0109674		CBR1	0.271256	3.24973	-1.26272	0.0012678	0.0124073		CDCA7	-0.570992	-4.85621	4.59632	1.81092e-06	1.77225e-05
DFNB31	0.421487	3.28517	-1.17169	0.00112279	0.0109815		UGGT1	0.132233	3.24905	-1.26478	0.00127071	0.0124283		CHD6	0.269838	4.85503	4.59104	1.82103e-06	1.78106e-05
ITGB2	0.627887	3.28459	-1.1735	0.00112505	0.0109934		KARS	0.147534	3.24753	-1.26944	0.00127734	0.0124716		PLEKHM2	-0.208384	-4.85449	4.58862	1.82567e-06	1.78452e-05
ZNF678	-0.258283	-3.28451	-1.17376	0.00112538	0.0109934		HSD3B7	0.306806	3.2474	-1.26982	0.00127788	0.0124716		OGT	0.263812	4.85435	4.58801	1.82686e-06	1.7846e-05
TGFB1	0.392404	3.28327	-1.17756	0.00113015	0.0110334		FBXW11	-0.130813	-3.24735	-1.26998	0.00127811	0.0124716		NDUFS6	-0.333271	-4.8529	4.58149	1.83946e-06	1.79582e-05
LDB3	-0.729909	-3.28216	-1.18102	0.00113451	0.0110692		TNFRSF1B	0.365373	3.24732	-1.27008	0.00127825	0.0124716		CASR	1.45796	4.85222	4.57844	1.84538e-06	1.8005e-05
SLC6A7	0.755779	3.28178	-1.18218	0.00113597	0.0110767		TDO2	0.512016	3.24691	-1.27133	0.00128004	0.0124815		ID1	0.874734	4.85064	4.57137	1.8592e-06	1.81289e-05
CGN	-0.751022	-3.28102	-1.18453	0.00113894	0.0110909		REST	-0.138747	-3.24662	-1.27221	0.00128129	0.0124862		CAV1	-0.62826	-4.85033	4.56996	1.86195e-06	1.81447e-05
CCR4	-0.818773	-3.28101	-1.18455	0.00113897	0.0110909		SSFA2	0.233538	3.24591	-1.27438	0.0012844	0.0125036		TGM1	-0.786382	-4.8498	4.56759	1.86662e-06	1.81792e-05
KIF26B	0.58521	3.28088	-1.18497	0.00113949	0.0110909		TTK	0.360226	3.2458	-1.27471	0.00128488	0.0125036		ST3GAL4	0.640654	4.84954	4.56644	1.86889e-06	1.81903e-05
IP6K2	-0.25001	-3.28066	-1.18563	0.00114034	0.0110925		CASC4	-0.21272	-3.24568	-1.27508	0.00128541	0.0125036		TTC14	0.2445	4.84791	4.55917	1.88327e-06	1.83192e-05
CXorf38	-0.210759	-3.28049	-1.18619	0.00114104	0.0110926		SCNN1G	-0.932773	-3.24413	-1.27983	0.00129223	0.0125624		SBNO2	-0.307888	-4.84747	4.5572	1.88719e-06	1.83463e-05
SLC6A17	0.910519	3.27974	-1.18848	0.00114396	0.0111143		MALAT1	-0.252127	-3.24393	-1.28041	0.00129308	0.012563		GRM7	1.03627	4.84536	4.54776	1.90608e-06	1.85187e-05
C3AR1	0.602856	3.27916	-1.19029	0.00114627	0.01113		MAP2K5	-0.127252	-3.24375	-1.28097	0.00129388	0.0125632		FIG4	0.284601	4.84445	4.54367	1.91432e-06	1.85852e-05
SCN1B	0.500238	3.2787	-1.19171	0.00114807	0.0111408		UNC5D	-0.80756	-3.2428	-1.28387	0.00129808	0.0125944		EBLN2	0.267563	4.84435	4.54321	1.91524e-06	1.85852e-05
SLITRK2	1.02815	3.27848	-1.19238	0.00114894	0.0111424		CNIH4	0.191631	3.24267	-1.28427	0.00129866	0.0125944		PNPLA2	0.368773	4.84357	4.53973	1.9223e-06	1.86424e-05
ZNF804B	-1.14327	-3.2779	-1.19418	0.00115124	0.011158		ARHGEF7	-0.155072	-3.2422	-1.28572	0.00130076	0.0126048		UBQLN1	-0.201231	-4.84288	4.53667	1.9285e-06	1.86913e-05
B4GALNT2	1.34191	3.27734	-1.19589	0.00115343	0.0111725		KIF24	0.321262	3.24207	-1.28609	0.0013013	0.0126048		ZNF555	0.257851	4.83985	4.52312	1.95625e-06	1.8932e-05
PLEKHO2	0.320377	3.27697	-1.19703	0.0011549	0.01118		PLCB4	-0.497238	-3.24152	-1.28777	0.00130375	0.0126209		ZNF396	0.366954	4.83981	4.52293	1.95666e-06	1.8932e-05
ITK	-0.78763	-3.27673	-1.19779	0.00115588	0.0111827		JAKMIP3	-0.515561	-3.24053	-1.29081	0.00130817	0.0126453		PHC1	0.327747	4.83979	4.52283	1.95685e-06	1.8932e-05
ATP8B3	0.482361	3.27604	-1.19993	0.00115862	0.0112025		CCNE2	0.400235	3.24047	-1.29099	0.00130844	0.0126453		UQCC3	-0.38268	-4.83927	4.52051	1.96166e-06	1.8967e-05
SHB	0.306983	3.27507	-1.20292	0.00116249	0.0112332		SASH1	-0.268094	-3.24043	-1.29112	0.00130862	0.0126453		FOXH1	0.852981	4.83821	4.51578	1.97147e-06	1.90504e-05
ZNF571	-0.303887	-3.27481	-1.2037	0.0011635	0.0112362		VSNL1	0.857791	3.2401	-1.29212	0.00131009	0.0126519		CD86	-0.604046	-4.83698	4.51027	1.98295e-06	1.91499e-05
OIT3	0.777679	3.27398	-1.20626	0.00116681	0.0112614		CRYL1	-0.261917	-3.23926	-1.29468	0.00131384	0.0126805		RSBN1	0.193682	4.83658	4.50851	1.98665e-06	1.91741e-05
LIPA	0.353722	3.27372	-1.20706	0.00116785	0.0112647		USP30	-0.154367	-3.23885	-1.29592	0.00131566	0.0126905		CYP20A1	0.222385	4.83572	4.50466	1.99473e-06	1.92406e-05
GBGT1	0.429854	3.27321	-1.20865	0.00116992	0.0112774		RECQL	0.166091	3.23825	-1.29773	0.00131832	0.0127085		ACBD4	0.330601	4.83355	4.49495	2.01526e-06	1.94269e-05
CTIF	0.282179	3.27305	-1.20915	0.00117057	0.0112774		ZNF799	-0.238333	-3.23761	-1.29969	0.00132121	0.0127281		DGKH	0.450988	4.83325	4.49362	2.01809e-06	1.94426e-05
AKAP1	-0.254957	-3.2727	-1.21021	0.00117196	0.011284		PRPF19	0.161593	3.23745	-1.30019	0.00132194	0.0127281		CLEC7A	-0.705256	-4.83287	4.49195	2.02166e-06	1.94653e-05
ECM2	0.558137	3.2723	-1.21146	0.00117359	0.011293		SERPINB1	0.3453	3.23714	-1.30113	0.00132334	0.0127339		EPHB3	-0.580809	-4.8327	4.49117	2.02333e-06	1.94697e-05
VPREB3	-1.0333	-3.27158	-1.21367	0.00117648	0.011314		TRPV5	-0.575189	-3.23688	-1.30192	0.0013245	0.0127375		GAS2	1.00832	4.83098	4.48348	2.03979e-06	1.96054e-05
CD79A	-1.12481	-3.27094	-1.21564	0.00117906	0.0113321		CIDEA	-0.850513	-3.23563	-1.30574	0.00133016	0.0127843		FPR1	-0.788194	-4.83097	4.48345	2.03987e-06	1.96054e-05
FHL5	-0.688173	-3.27044	-1.21718	0.00118108	0.0113447		IGLL5	0.984357	3.23495	-1.30779	0.00133322	0.0128061		PTPRS	0.5673	4.83061	4.48183	2.04335e-06	1.96272e-05
CREBZF	-0.201742	-3.26991	-1.21882	0.00118325	0.0113587		MTUS2	-0.87156	-3.23432	-1.3097	0.00133606	0.012819		DDIT3	-0.361386	-4.82958	4.47726	2.05322e-06	1.97102e-05
B3GAT1	-1.05008	-3.26737	-1.22663	0.00119357	0.011451		BBS1	-0.171838	-3.2343	-1.30977	0.00133616	0.012819		ARFGAP1	-0.231241	-4.82882	4.47385	2.06063e-06	1.97695e-05
KLHL4	0.803086	3.26676	-1.2285	0.00119606	0.011467		NOSIP	0.165592	3.2337	-1.31161	0.0013389	0.0128377		PKNOX2	0.814414	4.82794	4.46996	2.0691e-06	1.98298e-05
DOK7	-0.805002	-3.2665	-1.22932	0.00119714	0.011467		SC5D	-0.34631	-3.23305	-1.31357	0.00134184	0.0128479		ZNF211	0.356788	4.82792	4.46984	2.06937e-06	1.98298e-05
RAB37	-0.654148	-3.26644	-1.22949	0.00119738	0.011467		IRF7	0.362993	3.2328	-1.31435	0.00134301	0.0128479		RABL6	-0.261092	-4.82757	4.46831	2.0727e-06	1.98498e-05
ATL3	0.27007	3.26616	-1.23035	0.00119852	0.0114711		SCAMP5	-0.441371	-3.23278	-1.31441	0.00134311	0.0128479		L1CAM	-1.32935	-4.8265	4.46354	2.08316e-06	1.99381e-05
SRF	0.195646	3.26435	-1.23594	0.001206	0.0115359		SLC5A4	-0.345987	-3.23276	-1.31447	0.00134319	0.0128479		MRAS	-0.507379	-4.82632	4.46272	2.08496e-06	1.99435e-05
FBXL19	-0.274275	-3.26343	-1.23876	0.0012098	0.0115654		PCSK1	0.879055	3.23242	-1.3155	0.00134475	0.0128479		RAB39A	-0.724555	-4.826	4.46132	2.08806e-06	1.99613e-05
IQUB	0.544174	3.26273	-1.24091	0.0012127	0.0115862		CDCA7	0.391919	3.23241	-1.31551	0.00134476	0.0128479		TPM4	-0.3357	-4.82357	4.45046	2.11211e-06	2.01791e-05
CMA1	-1.06735	-3.26186	-1.24359	0.00121631	0.0116138		SCFD2	-0.153104	-3.23143	-1.31851	0.00134927	0.0128806		DMRT3	-0.989505	-4.8232	4.4488	2.11582e-06	2.02026e-05
AAGAB	-0.181997	-3.26145	-1.24485	0.00121802	0.0116232		ACSL5	-0.477555	-3.23132	-1.31885	0.00134979	0.0128806		SNAP91	1.39283	4.82232	4.44489	2.12457e-06	2.02742e-05
SSH3	-0.556651	-3.25945	-1.25098	0.00122637	0.0116959		RABIF	0.207394	3.23099	-1.31985	0.00135129	0.0128873		STIP1	-0.278014	-4.82204	4.44363	2.12738e-06	2.02889e-05
GADD45G	0.567093	3.25912	-1.25201	0.00122777	0.0117024		GREM1	0.873085	3.22942	-1.32461	0.0013585	0.0129472		SLTM	0.205953	4.81967	4.4331	2.15115e-06	2.05035e-05
MYLIP	-0.424171	-3.25826	-1.25464	0.00123138	0.0117299		IKBKB	-0.194075	-3.22927	-1.32506	0.00135918	0.0129472		MCL1	-0.32032	-4.81905	4.43033	2.15745e-06	2.05513e-05
NRG2	-0.801432	-3.25803	-1.25535	0.00123235	0.0117306		SLFN11	0.403746	3.22751	-1.33042	0.00136734	0.0130172		ZMIZ1	0.362567	4.81788	4.42511	2.16936e-06	2.06526e-05
POU2AF1	-1.01549	-3.25789	-1.25577	0.00123292	0.0117306		BRI3BP	0.237031	3.22703	-1.33189	0.00136958	0.0130283		PSAP	-0.333511	-4.81665	4.41967	2.18186e-06	2.07593e-05
PCP4L1	-1.2475	-3.25711	-1.25817	0.00123623	0.0117552		ZNF700	-0.163602	-3.22691	-1.33224	0.00137012	0.0130283		EIF3B	-0.23969	-4.81615	4.41743	2.18701e-06	2.0796e-05
LHX8	-1.07786	-3.25656	-1.25987	0.00123857	0.0117691		ACOT9	0.235186	3.22611	-1.33467	0.00137385	0.013056		CCDC107	-0.258018	-4.81432	4.40929	2.20588e-06	2.0963e-05
ENTPD2	0.832004	3.25642	-1.26029	0.00123916	0.0117691		ADIRF	-0.777611	-3.22518	-1.3375	0.00137819	0.0130896		ARL14	1.17773	4.8126	4.40164	2.22375e-06	2.11204e-05
NPHP4	0.252819	3.25612	-1.26122	0.00124043	0.0117742		PSMD1	0.142027	3.22323	-1.3434	0.00138731	0.0131684		C9orf69	-0.348142	-4.81222	4.39993	2.22778e-06	2.11462e-05
ITGB3	0.61767	3.25586	-1.262	0.00124151	0.0117775		VAC14	0.148653	3.22287	-1.34451	0.00138902	0.0131769		PRKCE	0.29391	4.81199	4.39893	2.23014e-06	2.1156e-05
PDGFRB	0.45674	3.25524	-1.2639	0.00124414	0.0117897		ZKSCAN7	-0.326249	-3.22257	-1.3454	0.00139041	0.0131823		CCDC146	0.416649	4.81151	4.39678	2.23519e-06	2.11915e-05
CCR1	0.573804	3.25522	-1.26398	0.00124426	0.0117897		CHEK1	0.309877	3.22236	-1.34604	0.00139141	0.013184		UBE2C	-0.559415	-4.81013	4.39067	2.24966e-06	2.13161e-05
MYCBP2	-0.200789	-3.25494	-1.26484	0.00124545	0.011794		MYH15	0.554616	3.22102	-1.35013	0.00139777	0.0132365		ATAT1	0.348193	4.80969	4.38869	2.25436e-06	2.13481e-05
SBSN	1.36048	3.25381	-1.26829	0.00125023	0.0118324		OGFR	0.206048	3.22055	-1.35155	0.0014	0.0132497		ZNF33A	0.314092	4.80939	4.38735	2.25755e-06	2.13657e-05
MICAL2	0.384899	3.2534	-1.26954	0.00125198	0.011842		PDIA5	0.221847	3.21922	-1.35555	0.00140627	0.0132897		PPIP5K2	0.208235	4.80879	4.38471	2.26386e-06	2.14128e-05
ACP6	-0.445088	-3.25233	-1.27283	0.00125657	0.0118784		TRABD2B	-0.649213	-3.21914	-1.35581	0.00140667	0.0132897		KIF24	-0.462404	-4.80859	4.3838	2.26604e-06	2.14208e-05
MLLT11	0.614924	3.25199	-1.27389	0.00125805	0.0118796		ABCC5	-0.347058	-3.2191	-1.35593	0.00140686	0.0132897		TMEM104	-0.226148	-4.80768	4.37979	2.27564e-06	2.1499e-05
GOLGA8H	0.630697	3.25187	-1.27425	0.00125857	0.0118796		ZMYND8	-0.247341	-3.21896	-1.35635	0.00140752	0.0132897		CYBB	-0.681832	-4.80705	4.37699	2.28237e-06	2.155e-05
PDCD2	-0.191567	-3.25179	-1.2745	0.00125892	0.0118796		TIPIN	0.199588	3.21871	-1.35711	0.00140872	0.0132932		CEP70	0.345021	4.80679	4.37582	2.28519e-06	2.15638e-05
AKAP8	-0.176901	-3.25109	-1.27664	0.00126192	0.0119009		AGAP9	-0.312113	-3.21706	-1.36211	0.00141661	0.0133598		ZNF823	0.453029	4.80656	4.37481	2.28762e-06	2.15741e-05
SDCBP	0.269817	3.24886	-1.28348	0.00127157	0.0119849		DPH6	-0.183214	-3.21688	-1.36266	0.00141748	0.0133602		RELT	-0.407334	-4.80468	4.36644	2.30793e-06	2.1753e-05
ACTR1A	0.168225	3.24671	-1.29004	0.0012809	0.01206		BAZ1B	0.139501	3.21559	-1.36657	0.00142368	0.0134108		NR1H4	1.65091	4.80431	4.36482	2.31187e-06	2.17774e-05
[truncated: 14,381 more rows]

## Sheet: Table S4
Table S4: The pathway specifically enriched by each cluster
TME cluster A up
[truncated: 311 more rows]

## Sheet: Table S5
Table S5: Functional enrichment Analysis of TME cluster DEGs
[truncated: 1,320 more rows]

## Sheet: Table S6
Table S6: The distribution of patients in different clusters for the IMvigor210 cohort
[truncated: 349 more rows]

[truncated: 2 more sheets: Table S7, Table S8]
